# Supplementary material for: Amyloid β Induces Early Changes in the Ribosomal Machinery, Cytoskeletal Organization and Oxidative Phosphorylation in Retinal Photoreceptor Cells
Source: Front Mol Neurosci. 2019 Feb 22;12:24. doi: 10.3389/fnmol.2019.00024 (PMC6395395; doi:10.3389/fnmol.2019.00024)
Supplement: Supplementary file 1 [file Table_1.XLSX]

## Sheet: AllData
Accession	Description	Counts1	R2Counts1	R1.Abundance.Ratio.127N.126	R2Abundance.Ratio.127N.126	R1.Abundance.Ratio.127C.126	R1.Abundance.Ratio.128N.126	R2Abundance.Ratio.127C.126	R2Abundance.Ratio.128N.126	R1.Abundance.Ratio.128C.126	R1.Abundance.Ratio.129N.126	R2Abundance.Ratio.128C.126	R2Abundance.Ratio.129N.126	R1.Abundance.Ratio.129C.126	R1.Abundance.Ratio.130N.126	R2Abundance.Ratio.129C.126	R2Abundance.Ratio.130N.126	R1.Abundance.Ratio.130C.126	R1.Abundance.Ratio.131.126	R2Abundance.Ratio.130C.126	R2Abundance.Ratio.131.126	Anova	Anova.adj	MaxFC	Clusters	Means.C	Means.T1	Means.T2	Means.T3	Means.T4
A1A5B6	TBC1 domain family member 25 OS=Mus musculus OX=10090 GN=Tbc1d25 PE=1 SV=1	2		1.10161		1.25546	0.980153			1.11635	0.83907			1.15267	1.08855			0.981132	0.997649			0.736949	0.869357	1.15738		1.10161	1.1093	0.967832	1.12015	0.989356
A2A432	Cullin-4B OS=Mus musculus OX=10090 GN=Cul4b PE=1 SV=1	20	19	0.987928	1.00355	0.979508	0.961832	0.884615	0.918999	0.931652	0.899535	1.00648	0.946809	0.957591	0.914687	0.83355	0.931892	0.978671	0.948276	0.98569	0.976209	0.152082	0.404802	1.09634		0.995708	0.935501	0.945333	0.908212	0.972106
A2A5R2	Brefeldin A-inhibited guanine nucleotide-exchange protein 2 OS=Mus musculus OX=10090 GN=Arfgef2 PE=1 SV=1	13	6	0.969819	1.04142	0.976776	1.03206	1.11859	0.997054	0.918633	0.938605	1.01852	0.99734	0.960136	1.01944	1.09363	1.0227	0.879409	0.916144	1.01599	0.987312	0.240573	0.502587	1.08604		1.00498	1.02973	0.967407	1.02289	0.948146
A2A5Z6	E3 ubiquitin-protein ligase SMURF2 OS=Mus musculus OX=10090 GN=Smurf2 PE=1 SV=1	1		1.06036		0.968579	1.15573			0.918633	1.15628			1.02714	1.09935			1.00164	0.873824			0.789951	0.896896	1.13584		1.06036	1.05802	1.03063	1.06263	0.935552
A2A6A1	G patch domain-containing protein 8 OS=Mus musculus OX=10090 GN=Gpatch8 PE=1 SV=1	4	1	0.928571	1.08521	0.778689	0.793893	1.50481	1.31959	1.0057	0.988837	1.1537	1.09309	0.928753	0.831533	1.54746	1.30054	1.05004	1.09248	1.09764	1.24822	0.97149	0.987785	1.11539		1.00384	1.05259	1.05824	1.11656	1.11968
A2A6Q5	Cell division cycle protein 27 homolog OS=Mus musculus OX=10090 GN=Cdc27 PE=1 SV=1	4	5	1.0161	1.02722	0.927596	0.978626	1.07051	1.0324	0.995932	0.984186	0.959259	0.919326	0.998304	1.0162	1.02471	1.03243	1.00656	1.03605	0.978956	0.912768	0.414845	0.655852	1.05955		1.02164	1.00082	0.964224	1.01783	0.982508
A2A7S8	Uncharacterized protein KIAA1522 OS=Mus musculus OX=10090 GN=Kiaa1522 PE=1 SV=1	1	2	0.799799	1.16923	1.44672	0.960305	1.16506	1.12077	1.37266	1.25302	1.17593	1.20922	1.10602	1.29374	0.96619	1.09081	1.07465	0.862853	1.15825	1.09437	0.271737	0.535673	1.29319		0.967031	1.16055	1.25055	1.10817	1.04122
A2A8L1	Chromodomain-helicase-DNA-binding protein 5 OS=Mus musculus OX=10090 GN=Chd5 PE=1 SV=1	1		1.2495		0.68306	1.07481			0.970708	1.15442			0.804919	0.962203			1.25923	1.34718			0.265725	0.528461	1.52009		1.2495	0.856831	1.05859	0.880054	1.30246
A2A8L5	Receptor-type tyrosine-protein phosphatase F OS=Mus musculus OX=10090 GN=Ptprf PE=1 SV=1	16	13	1.03722	1.06272	1.07923	1.17252	1.34936	1.0972	1.07486	1.13767	1.04907	1.02394	1.10348	1.12527	1.29389	1.07568	1.03281	1.05721	0.96633	0.942902	0.0505205	0.22806	1.17144		1.0499	1.16994	1.07056	1.14657	0.99872
A2A8Z1	Oxysterol-binding protein-related protein 9 OS=Mus musculus OX=10090 GN=Osbpl9 PE=1 SV=1	7	5	0.915493	1.05207	0.972678	0.925191	1.15545	0.938144	0.927583	0.92186	0.916667	0.967199	0.931298	0.912527	0.996099	1.04108	0.958162	0.977273	0.988215	0.987312	0.717788	0.857673	1.06505		0.981409	0.993814	0.933117	0.968903	0.977665
A2A9C3	KICSTOR complex protein SZT2 OS=Mus musculus OX=10090 GN=Szt2 PE=1 SV=1	1		0.782696		0.924863	1.01221			0.899919	1.11256			0.995759	1.08207			0.878589	0.881661			0.213016	0.476617	1.32621		0.782696	0.967553	1.00061	1.03802	0.880124
A2AAY5	SH3 and PX domain-containing protein 2B OS=Mus musculus OX=10090 GN=Sh3pxd2b PE=1 SV=1	5	6	0.968813	0.934911	0.960383	0.975573	0.858974	0.949926	1.00163	0.988837	0.926852	0.890957	0.991518	0.941685	0.806242	0.944865	1.02461	0.992947	0.964646	0.891356	0.83156	0.918762	1.05309		0.951711	0.935069	0.950987	0.918354	0.96711
A2ABV5	Mediator of RNA polymerase II transcription subunit 14 OS=Mus musculus OX=10090 GN=Med14 PE=1 SV=1	5	4	1.17002	0.897041	0.986339	1.01374	0.834936	1.2268	1.04557	1.01674	1.13148	1.07979	0.952502	0.989201	0.819246	0.967568	1.11977	1.20533	1.16582	1.22839	0.0742076	0.278918	1.26835		1.02448	1.00599	1.06755	0.929633	1.1791
A2ADY9	Protein DDI1 homolog 2 OS=Mus musculus OX=10090 GN=Ddi2 PE=1 SV=1	4	5	1.01006	1.07219	1.07104	1.16489	1.00321	0.969072	1.01139	1.14233	1.00093	1.01064	1.10263	1.16091	1.17295	1.04865	0.974569	0.980408	0.968855	0.974623	0.0557536	0.239695	1.14936		1.04066	1.04944	1.03974	1.12017	0.974605
A2AF47	Dedicator of cytokinesis protein 11 OS=Mus musculus OX=10090 GN=Dock11 PE=1 SV=1	13	8	0.993964	0.945562	0.905738	0.851908	1.14423	0.986745	0.968267	0.963721	0.927778	0.916667	0.947413	0.924406	1.14044	1.02919	0.967186	0.942006	0.924242	0.887391	0.689595	0.842437	1.083		0.969461	0.966114	0.943844	1.00691	0.92975
A2AF53	Transmembrane protein 185A OS=Mus musculus OX=10090 GN=Tmem185a PE=1 SV=1	1		1.12072		0.938525	1.00916			1.03662	0.901395			1.07718	1.05184			1.09106	1.13323			0.187127	0.448199	1.1594		1.12072	0.973202	0.966644	1.06443	1.11194
A2AGH6	Mediator of RNA polymerase II transcription subunit 12 OS=Mus musculus OX=10090 GN=Med12 PE=1 SV=1	2	4	1.00101	0.926627	0.901639	0.937405	0.908654	0.988218	0.98454	0.973023	1.02963	0.946809	0.92536	0.892009	0.858257	0.95027	1.01395	1.05016	1.04545	1.0571	0.00193762	0.0405372	1.14984		0.963099	0.933368	0.983049	0.905808	1.04153
A2AGT5	Cytoskeleton-associated protein 5 OS=Mus musculus OX=10090 GN=Ckap5 PE=1 SV=1	37	28	1.05634	0.963314	1.02459	1.01374	0.953526	0.966127	0.970708	0.953488	0.986111	0.865248	1.04495	1.03564	0.916775	0.976216	0.997539	0.931034	0.962963	0.92387	0.413032	0.654754	1.07008		1.00875	0.989033	0.942687	0.992038	0.953408
A2AH22	Activating molecule in BECN1-regulated autophagy protein 1 OS=Mus musculus OX=10090 GN=Ambra1 PE=1 SV=1	4		1.00101		1.02732	1.07634			0.97559	1.03535			1.10772	1.11663			1.02707	1.01254			0.0836652	0.294204	1.11105		1.00101	1.05154	1.00503	1.11217	1.01978
A2AHC3	Calmodulin-regulated spectrin-associated protein 1 OS=Mus musculus OX=10090 GN=Camsap1 PE=1 SV=1	2		0.868209		1.01913	0.871756			0.965826	1.05395			0.929601	1.0054			0.888433	0.989028			0.651627	0.819046	1.16208		0.868209	0.942565	1.00893	0.966758	0.937382
A2AIL4	NADH dehydrogenase (ubiquinone) complex I, assembly factor 6 OS=Mus musculus OX=10090 GN=Ndufaf6 PE=1 SV=1	1		1.1167		1.46585	0.952672			1.13832	0.777674			0.924512	1.35745			1.0566	1.10345			0.901121	0.952743	1.25598		1.1167	1.18172	0.940875	1.12026	1.07977
A2AIV2	Protein virilizer homolog OS=Mus musculus OX=10090 GN=Virma PE=1 SV=1	2	2	1.15191	0.952663	0.964481	1.01069	0.794872	1.22239	1.15622	1.06698	1.18148	1.05851	0.992366	0.988121	0.875163	0.993514	1.21985	1.19357	1.14815	1.2609	0.0491443	0.224457	1.25393	1	1.04756	0.986516	1.1145	0.960918	1.20492
A2AJ15	Endoplasmic reticulum mannosyl-oligosaccharide 1,2-alpha-mannosidase OS=Mus musculus OX=10090 GN=Man1b1 PE=1 SV=1	4	3	1.06237	1.04734	1.0123	0.98626	0.995192	0.938144	0.951993	0.910698	1.02222	0.985816	0.943172	0.914687	0.989597	1.06703	0.981132	0.991379	0.984848	0.933386	0.277297	0.541632	1.09105		1.05483	0.982582	0.966801	0.976954	0.97241
A2AJI0	MAP7 domain-containing protein 1 OS=Mus musculus OX=10090 GN=Map7d1 PE=1 SV=1	5	3	1.05231	0.957396	1.03962	1.03206	0.815705	0.87187	1.12449	0.992558	0.912963	0.935284	0.918575	0.991361	0.903771	0.882162	1.03938	1.11129	1.00505	1.11578	0.166708	0.424738	1.15572		1.00373	0.934633	0.988046	0.923078	1.06682
A2AJQ3	Probable C-mannosyltransferase DPY19L4 OS=Mus musculus OX=10090 GN=Dpy19l4 PE=2 SV=1	3		0.975855		0.956284	0.926718			0.976404	1.07442			0.988974	1.027			0.996719	1.02508			0.362339	0.618526	1.08801		0.975855	0.941385	1.02424	1.00781	1.0108
A2AKG8	Focadhesin OS=Mus musculus OX=10090 GN=Focad PE=1 SV=1	3	5	1.05332	1.06154	1.18033	1.0687	0.913462	0.958763	1.01465	0.898605	0.989815	1	1.06955	0.991361	0.916775	0.992432	0.966366	0.962382	0.984007	1.03807	0.653437	0.819886	1.0849		1.05742	1.02522	0.974674	0.991058	0.987252
A2AKQ8	Tetratricopeptide repeat protein 30A2 OS=Mus musculus OX=10090 GN=Ttc30a2 PE=1 SV=1	1		0.971831		0.931694	0.912977			0.858421	0.949767			1.00424	1.01512			0.883511	0.967868			0.31918	0.582295	1.1182		0.971831	0.922288	0.90294	1.00967	0.924728
A2AL36	Centriolin OS=Mus musculus OX=10090 GN=Cntrl PE=1 SV=2	1		0.945674		0.740437	1.1084			1.02116	1.04651			0.924512	0.970842			1.06235	1.18025			0.66705	0.827891	1.23603		0.945674	0.905924	1.03376	0.947394	1.11975
A2AMM0	Caveolae-associated protein 4 OS=Mus musculus OX=10090 GN=Cavin4 PE=1 SV=1	4	1	0.926559	0.957396	1.14891	1.09466	1.14423	1.32695	1.02766	1.03814	0.975926	1.00177	1.04071	1.15011	1.14044	1.21622	0.979491	1.05172	1.03535	0.881047	0.00304966	0.0506018	1.2481	2	0.941852	1.17553	1.01059	1.13511	0.984572
A2AN08	E3 ubiquitin-protein ligase UBR4 OS=Mus musculus OX=10090 GN=Ubr4 PE=1 SV=1	52	39	0.937626	1.0142	0.980874	0.977099	0.964744	1.01178	0.974776	0.971163	0.978704	1.00355	1	0.974082	0.975293	1.03351	0.965546	0.95768	0.975589	0.967486	0.546815	0.753886	1.02988		0.975162	0.983474	0.981966	0.995432	0.966554
A2APB8	Targeting protein for Xklp2 OS=Mus musculus OX=10090 GN=Tpx2 PE=1 SV=1	1		1.15996		0.938525	0.885496			1.06591	0.940465			0.886344	0.957883			1.02297	1.11207			0.11372	0.347713	1.27241		1.15996	0.911625	1.00122	0.92142	1.06659
A2APV2	Formin-like protein 2 OS=Mus musculus OX=10090 GN=Fmnl2 PE=1 SV=2	7	3	0.939638	0.95858	0.989071	0.903817	0.847756	0.864507	0.99105	0.933953	0.922222	0.953014	0.936387	0.946004	0.915475	0.972973	0.916325	0.9279	0.9133	0.916733	0.28989	0.558261	1.05561		0.949062	0.899677	0.949705	0.942484	0.918548
A2APY7	Arginine-hydroxylase NDUFAF5, mitochondrial OS=Mus musculus OX=10090 GN=Ndufaf5 PE=1 SV=1	3	1	0.990946	1.26982	1	0.951145	1.32692	1.25331	0.921074	1.08651	1.84815	1.61082	1.04495	0.948164	0.915475	0.56973	0.991797	1.04937	2.30219	2.01745	0.175859	0.436247	1.74884		1.12175	1.12147	1.3138	0.84786	1.48277
A2AQ19	RNA polymerase-associated protein RTF1 homolog OS=Mus musculus OX=10090 GN=Rtf1 PE=1 SV=1	9	6	0.913481	0.985799	0.831967	0.862595	0.883013	1.00589	0.933279	1.02884	0.999074	1.0195	1.02036	0.946004	0.938882	0.991351	1.05742	1.09483	1.01094	1.07375	0.00950216	0.0949728	1.18495		0.948951	0.893527	0.994457	0.973578	1.05878
A2AR02	Peptidyl-prolyl cis-trans isomerase G OS=Mus musculus OX=10090 GN=Ppig PE=1 SV=1	5	6	1.01207	0.979882	0.984973	0.984733	0.942308	1.13844	1.06753	0.99814	1.04259	1.03014	1.02714	0.971922	0.931079	0.974054	1.05168	1.06191	1.01094	1.12213	0.239279	0.502022	1.08762		0.995847	1.00998	1.0343	0.975456	1.06093
A2ARI4	Leucine-rich repeat-containing G-protein coupled receptor 4 OS=Mus musculus OX=10090 GN=Lgr4 PE=1 SV=1	1		0.890342		1.08197	1.24427			1.03011	1.16372			1.01951	1.24082			0.80968	0.865987			0.100912	0.325789	1.38565		0.890342	1.16029	1.09488	1.12473	0.837361
A2ARP1	Inositol hexakisphosphate and diphosphoinositol-pentakisphosphate kinase 1 OS=Mus musculus OX=10090 GN=Ppip5k1 PE=1 SV=1	1		0.861167		0.897541	1.02137			0.817738	0.79814			0.940628	0.900648			0.68991	0.73511			0.0260948	0.163079	1.34446		0.861167	0.957458	0.807879	0.920421	0.712151
A2ASQ1	Agrin OS=Mus musculus OX=10090 GN=Agrn PE=1 SV=1		1		1.03905			1.3141	0.954345			1.00556	1.02216			1.18986	1.04216			1.05051	0.922284	0.814958	0.911463	1.13772		1.03905	1.11987	1.01383	1.11356	0.984309
A2ASZ8	Calcium-binding mitochondrial carrier protein SCaMC-2 OS=Mus musculus OX=10090 GN=Slc25a25 PE=1 SV=1
A2ATU0	Probable 2-oxoglutarate dehydrogenase E1 component DHKTD1, mitochondrial OS=Mus musculus OX=10090 GN=Dhtkd1 PE=1 SV=1
A2AWA9	Rab GTPase-activating protein 1 OS=Mus musculus OX=10090 GN=Rabgap1 PE=1 SV=1	19	14	0.949698	0.979882	0.920765	0.882443	0.886218	0.91458	0.965012	0.940465	0.941667	0.958333	0.978796	0.927646	0.859558	0.956757	1.00492	0.990596	0.964646	0.97383	0.0183238	0.133362	1.09162		0.964672	0.900844	0.951311	0.929582	0.983377
A2AWP8	Rho guanine nucleotide exchange factor 10-like protein OS=Mus musculus OX=10090 GN=Arhgef10l PE=1 SV=1	1		1.10262		1.21995	1.00916			0.963385	0.852093			1.1408	0.939525			0.943396	0.90674			0.365321	0.61946	1.22464		1.10262	1.10956	0.906032	1.03528	0.924886
A2BDX3	Adenylyltransferase and sulfurtransferase MOCS3 OS=Mus musculus OX=10090 GN=Mocs3 PE=1 SV=1	1		0.895372		1.01366	1.02137			0.990236	1.05581			0.918575	0.845572			0.865463	0.963166			0.131617	0.374755	1.16019		0.895372	1.01751	1.0225	0.881318	0.913009
A2BE28	Ribosomal biogenesis protein LAS1L OS=Mus musculus OX=10090 GN=Las1l PE=1 SV=1	4		0.914487		0.894809	0.980153			1.05858	1.07814			1.00594	0.946004			1.0082	1.0431			0.104883	0.332177	1.16821		0.914487	0.936509	1.06832	0.975511	1.0255
A2BH40	AT-rich interactive domain-containing protein 1A OS=Mus musculus OX=10090 GN=Arid1a PE=1 SV=1	3	1	1.12173	1.08876	0.892077	0.90229	0.786859	0.864507	1.11066	1.05023	0.625926	1.0133	0.966073	1.06911	1.21456	1.03459	1.22724	1.24765	0.766835	0.825535	0.441269	0.678885	1.28471		1.10512	0.860208	0.927431	1.06735	0.992235
A2RSJ4	UHRF1-binding protein 1-like OS=Mus musculus OX=10090 GN=Uhrf1bp1l PE=1 SV=2	3		1.08249		1.36475	1.21221			1.02604	0.966512			1.07294	1.21814			0.883511	0.926332			0.0345717	0.188594	1.42176		1.08249	1.28622	0.99583	1.14324	0.904668
A2RSQ0	DENN domain-containing protein 5B OS=Mus musculus OX=10090 GN=Dennd5b PE=1 SV=2	2		1.00905		1.12295	1.15725			0.947111	0.949767			0.938931	1.02916			0.972108	0.911442			0.0419029	0.207224	1.21108		1.00905	1.13997	0.948439	0.98301	0.941287
A2RSX7	tRNA wybutosine-synthesizing protein 5 OS=Mus musculus OX=10090 GN=Tyw5 PE=2 SV=2	2	1	1.0171	1.10888	1.01366	0.972519	1.14904	1.09426	0.932465	0.976744	1.08056	1.10284	1.00509	0.892009	1.09103	1.09622	1.00984	1.00862	1.01936	0.923077	0.745056	0.873167	1.07334		1.062	1.05514	1.02069	1.0176	0.989434
A2RSY6	TRMT1-like protein OS=Mus musculus OX=10090 GN=Trmt1l PE=1 SV=1	4	2	1.02414	1.16923	0.954918	0.891603	0.998397	0.908689	0.977217	0.807442	1.03241	1.05762	0.918575	0.927646	0.940182	0.914595	0.958983	0.933386	1.0303	1.08406	0.1547	0.409243	1.18276		1.09429	0.937485	0.963432	0.925197	0.999937
A3KGB4	TBC1 domain family member 8B OS=Mus musculus OX=10090 GN=Tbc1d8b PE=1 SV=1	9	6	0.985915	1.01065	0.963115	1.02443	0.865385	0.9838	0.98454	1.02233	0.963889	0.961879	0.947413	1.01836	0.856957	0.955676	0.908942	0.932602	0.953704	0.900872	0.387936	0.638213	1.08055		0.998207	0.957346	0.982862	0.942817	0.923799
A3KGW5	Inactive glycosyltransferase 25 family member 3 OS=Mus musculus OX=10090 GN=Cercam PE=3 SV=1	4	2	0.943662	1.0071	0.863388	0.960305	0.666667	0.923417	0.869813	0.793488	0.866667	0.923759	0.888041	0.962203	0.992198	1.01405	0.83347	0.803292	0.900673	0.941316	0.239443	0.502022	1.15336		0.974865	0.845241	0.862173	0.962919	0.867994
A6H5Y3	Methionine synthase OS=Mus musculus OX=10090 GN=Mtr PE=1 SV=1	4	1	0.987928	1.01657	0.979508	0.987786	0.884615	1.38292	0.930024	0.993488	0.773148	1.00355	0.992366	0.965443	0.905072	1.11459	0.930271	0.967868	1.08754	0.832672	0.702619	0.849987	1.13355		1.00215	1.04305	0.920162	0.991516	0.950247
A6H5Z3	Exocyst complex component 6B OS=Mus musculus OX=10090 GN=Exoc6b PE=1 SV=1	8	5	0.934608	0.99645	1.03142	1.04275	0.977564	0.986745	0.95118	0.96	0.985185	0.977837	0.998304	1.02808	0.970091	1.0573	0.941756	0.981191	0.98064	1.0111	0.170632	0.430555	1.04962		0.965033	1.00923	0.968455	1.01292	0.978361
A6H611	Mitochondrial intermediate peptidase OS=Mus musculus OX=10090 GN=Mipep PE=1 SV=1	2	2	0.995976	0.939645	1.09016	1.18168	1.12821	0.918999	0.978031	1.0493	0.792593	0.862589	0.940628	1.09935	1.13914	0.854054	0.777687	0.802508	0.737374	0.780333	0.00804618	0.0874527	1.38873	2	0.9674	1.07504	0.915223	1.00151	0.774115
A6H630	Protein-glutamate O-methyltransferase OS=Mus musculus OX=10090 GN=Armt1 PE=1 SV=1	3	3	0.968813	1.06627	0.911202	0.941985	1.03846	1.06627	0.995118	1.09209	1.03241	0.986702	1.00254	1.06587	1.11964	1.14811	1.00902	1.00705	0.925084	0.886598	0.12636	0.367817	1.13306		1.01638	0.987369	1.02575	1.0826	0.955466
A6H687	SAC3 domain-containing protein 1 OS=Mus musculus OX=10090 GN=Sac3d1 PE=1 SV=1	1		0.876258		0.887978	1.02137			0.953621	1.05674			0.955895	1.11987			0.680066	0.770376			0.0845783	0.295796	1.42943		0.876258	0.952343	1.00386	1.03464	0.723814
A6H6A9	Rab GTPase-activating protein 1-like OS=Mus musculus OX=10090 GN=Rabgap1l PE=1 SV=1	6	1	0.960765	1.07456	0.953552	0.935878	1.02724	0.826215	0.956876	0.969302	0.84537	0.964539	0.967769	0.989201	1.02211	0.965405	0.958162	0.967868	0.953704	0.982554	0.386799	0.636882	1.08956		1.01607	0.932894	0.932546	0.985861	0.965509
A6H8H2	DENN domain-containing protein 4C OS=Mus musculus OX=10090 GN=Dennd4c PE=1 SV=1	17	15	0.977867	0.944379	0.978142	0.937405	0.902244	0.920471	0.943043	0.945116	0.90463	0.97961	0.932994	0.948164	0.918075	0.96	0.941756	0.978056	0.941919	1.00238	0.506624	0.726933	1.03376		0.960977	0.934148	0.942725	0.939676	0.965688
A6PWY4	WD repeat-containing protein 76 OS=Mus musculus OX=10090 GN=Wdr76 PE=1 SV=1	1	2	1.05835	0.995266	1.04508	1.02595	0.876603	0.889543	1.00163	0.832558	0.87037	0.880319	0.954198	1.02808	1.0026	0.993514	0.906481	0.915361	0.895623	0.915147	0.06943	0.270536	1.14794		1.02632	0.956229	0.894059	0.994241	0.908117
A6X8Z5	Rho GTPase-activating protein 31 OS=Mus musculus OX=10090 GN=Arhgap31 PE=1 SV=1	1		0.908451		1.25683	1.11756			1.02766	1.33488			1.12723	1.32505			0.949139	0.837774			0.184144	0.445353	1.37055		0.908451	1.18515	1.17124	1.22214	0.89172
A6X919	Probable C-mannosyltransferase DPY19L1 OS=Mus musculus OX=10090 GN=Dpy19l1 PE=1 SV=1	2	2	1.0171	1.02604	1.01913	1.0687	0.991987	0.920471	0.998373	0.949767	1.01667	1.10195	0.90246	0.961123	0.915475	1.03459	0.916325	0.980408	1.08923	1.09278	0.593163	0.784745	1.07302		1.02156	0.99862	1.01523	0.952041	1.0169
A6X935	Inter alpha-trypsin inhibitor, heavy chain 4 OS=Mus musculus OX=10090 GN=Itih4 PE=1 SV=2	2	2	0.873239	1.20473	1.10792	1.39847	1.53365	1.06775	1.52644	1.64186	1.10463	1.84929	1.18321	1.41469	1.17945	1.28432	1.48975	1.32288	1.45202	1.35131	0.117031	0.352846	1.46655		1.02568	1.26209	1.50421	1.26188	1.4023
A8C756	Thyroid adenoma-associated protein homolog OS=Mus musculus OX=10090 GN=Thada PE=1 SV=1	10	13	0.980885	1.03314	1.03825	1.01069	1.00641	1.00147	0.938161	0.946977	0.998148	1.00887	1.07379	1.05616	0.968791	1.04108	0.986874	0.960031	1.01515	1.01586	0.17517	0.435151	1.06336		1.00667	1.01411	0.972548	1.03417	0.99421
A8Y5H7	SEC14-like protein 1 OS=Mus musculus OX=10090 GN=Sec14l1 PE=1 SV=1	1		1.01509		1.0929	0.967939			0.995932	0.848372			0.961832	0.984881			0.992617	0.954545			0.646642	0.81711	1.11894		1.01509	1.02852	0.919196	0.973288	0.973395
B0V2N1	Receptor-type tyrosine-protein phosphatase S OS=Mus musculus OX=10090 GN=Ptprs PE=1 SV=1	11	4	0.961771	1.01302	1.02596	1.01679	1.09295	1.02356	0.954434	1.04372	1.05926	0.993794	0.96268	1.03024	1.11313	1.08432	0.878589	0.938088	1.02525	1.04362	0.356226	0.613556	1.0794		0.987062	1.03937	1.01195	1.046	0.969059
B1AR13	CDGSH iron-sulfur domain-containing protein 3, mitochondrial OS=Mus musculus OX=10090 GN=Cisd3 PE=1 SV=1	1	2	0.928571	1.05207	0.829235	0.810687	0.74359	0.742268	0.92677	0.92	0.946296	0.955674	0.933842	0.736501	0.808843	0.95027	0.954061	1.00784	0.986532	1.02379	0.00210411	0.0424819	1.27194	1	0.988394	0.78047	0.937074	0.852687	0.992709
B1AUE5	Peroxisome biogenesis factor 10 OS=Mus musculus OX=10090 GN=Pex10 PE=2 SV=1	1		0.961771		0.935792	0.890076			0.930024	0.874419			0.833757	1.027			1.00246	0.94906			0.855929	0.931384	1.08162		0.961771	0.912648	0.901793	0.925347	0.975395
B1AUR6	Protein MMS22-like OS=Mus musculus OX=10090 GN=Mms22l PE=1 SV=1	4	4	0.939638	1.07692	0.991803	0.957252	1.21314	0.980854	1.01709	1.04186	0.994444	0.998227	0.97201	1.03132	1.05462	1.01838	0.926989	0.96395	1.00758	1.00476	0.79842	0.901775	1.05712		1.00594	1.03096	1.01273	1.01863	0.975253
B1AVY7	Kinesin-like protein KIF16B OS=Mus musculus OX=10090 GN=Kif16b PE=1 SV=1	1		0.875252		0.806011	0.777099			0.861676	1.01488			0.850721	0.827214			0.915505	0.934169			0.186189	0.447604	1.1816		0.875252	0.791423	0.935148	0.838885	0.92479
B1AVZ0	Uracil phosphoribosyltransferase homolog OS=Mus musculus OX=10090 GN=Uprt PE=1 SV=1	2	3	0.938632	0.983432	1.06011	0.99084	1.27724	1.2268	1.01953	1.04093	1.11852	0.993794	1.08821	0.961123	1.16385	1.06919	1.10418	0.972571	0.991582	1.00634	0.192551	0.453011	1.17891		0.960771	1.13266	1.04217	1.0681	1.01744
B1AXD8	Akirin-2 OS=Mus musculus OX=10090 GN=Akirin2 PE=1 SV=1	1		0.900402		0.777322	0.949618			0.968267	1.12651			0.947413	1.02484			0.849877	0.933386			0.404718	0.650066	1.2156		0.900402	0.859162	1.0444	0.985365	0.890653
B1AY10	Transcriptional repressor NF-X1 OS=Mus musculus OX=10090 GN=Nfx1 PE=1 SV=1	2	1	0.95171	0.932544	0.852459	0.832061	0.852564	0.933726	1.03092	1.02977	0.964815	0.931738	1.03138	0.921166	0.912874	0.944865	1.05332	1.15596	0.982323	0.888184	0.0579062	0.243922	1.17117		0.942079	0.86685	0.988383	0.951447	1.01523
B1AY13	Ubiquitin carboxyl-terminal hydrolase 24 OS=Mus musculus OX=10090 GN=Usp24 PE=1 SV=1	16	5	0.922535	0.970414	0.894809	0.89771	1.02885	0.966127	0.942229	0.939535	0.937037	0.948582	0.987277	0.958963	1.013	1.02703	0.973749	0.964734	0.941919	0.959556	0.259792	0.521794	1.05775		0.946172	0.945285	0.941836	0.996228	0.959919
B1AZI6	THO complex subunit 2 OS=Mus musculus OX=10090 GN=Thoc2 PE=1 SV=1	10	5	1.06338	1.00592	0.964481	1.05191	1.08654	1.243	1.05696	1.02698	1.16204	0.962766	1.07464	1.0216	1.07672	1.09081	1.06481	1.08386	1.06397	1.09199	0.916863	0.960641	1.0461		1.03425	1.08193	1.04976	1.06561	1.07609
B2RQC6	CAD protein OS=Mus musculus OX=10090 GN=Cad PE=1 SV=1	60	50	0.980885	1.01893	1.03962	0.969466	0.988782	0.980854	0.96013	0.884651	0.930556	0.947695	0.984733	0.990281	0.983095	0.996757	0.957342	0.956113	0.959596	0.985726	0.0111748	0.103675	1.07462		0.999729	0.994324	0.930311	0.988702	0.964618
B2RQE8	Rho GTPase-activating protein 42 OS=Mus musculus OX=10090 GN=Arhgap42 PE=1 SV=1	1		0.872233		0.857923	0.969466			0.869813	1.14233			0.923664	1.13283			0.908942	0.881661			0.739817	0.870934	1.17275		0.872233	0.911991	0.9968	1.02291	0.895198
B2RR83	Probable ATP-dependent RNA helicase YTHDC2 OS=Mus musculus OX=10090 GN=Ythdc2 PE=1 SV=1	1		1.00201		0.971311	0.877863			1.08381	0.772093			0.920271	0.87905			0.99918	0.996082			0.883853	0.943153	1.11406		1.00201	0.923406	0.914768	0.899424	0.997629
B2RRE7	OTU domain-containing protein 4 OS=Mus musculus OX=10090 GN=Otud4 PE=1 SV=1	6	4	0.997988	0.871006	1.05191	0.981679	0.945513	0.867452	1.04719	0.945116	0.965741	1.01064	1.00339	1.02592	0.858257	0.957838	1.03281	1.01489	0.983165	0.946075	0.760236	0.88048	1.0658		0.932338	0.959325	0.991384	0.959121	0.993684
B2RS91	RNA polymerase I-specific transcription initiation factor RRN3 OS=Mus musculus OX=10090 GN=Rrn3 PE=1 SV=1	2	1	0.952716	1.0071	1.00273	1.00305	0.972756	0.997054	0.934093	0.984186	0.953704	1.00177	0.939779	0.982721	0.996099	1.07459	1.0082	0.922414	0.957071	0.996035	0.744413	0.873142	1.03		0.979531	0.993821	0.968083	0.997128	0.970338
B2RUR8	OTU domain-containing protein 7B OS=Mus musculus OX=10090 GN=Otud7b PE=1 SV=1	4	2	1.00704	1.05562	1	1.10534	1.19551	1.13108	1.01709	1.03721	1.06019	0.975177	1.04495	1.06371	0.994798	1.06054	0.878589	0.948276	0.902357	0.948454	0.00170618	0.0383036	1.20325	2	1.03105	1.1057	1.02193	1.04063	0.918922
B2RVL6	Zinc finger CCHC domain-containing protein 24 OS=Mus musculus OX=10090 GN=Zcchc24 PE=1 SV=1	1	1	1.07042	0.973964	0.912568	0.728244	0.854167	0.865979	1.00244	0.750698	0.976852	1.00975	0.861747	0.840173	0.884265	0.935135	0.978671	1.02508	1.00589	1.1134	0.0401481	0.203601	1.22956	1	1.02106	0.837333	0.928201	0.879633	1.02955
B2RWS6	Histone acetyltransferase p300 OS=Mus musculus OX=10090 GN=Ep300 PE=1 SV=2	7	1	0.918511	1.0284	0.851093	0.877863	1.22436	1.02651	0.92677	0.913488	1.03519	0.953901	0.908397	0.906048	1.15865	1.10162	0.980312	0.989028	0.90404	0.875496	0.881665	0.942178	1.08168		0.971905	0.984394	0.956201	1.0124	0.935952
B2RX14	Terminal uridylyltransferase 4 OS=Mus musculus OX=10090 GN=Zcchc11 PE=1 SV=2	3	1	1.03119	0.92426	0.965847	0.842748	0.876603	0.966127	0.958503	0.860465	1.0713	0.991135	0.908397	0.890929	0.836151	1.00108	0.908942	0.956113	1.01684	1.03648	0.470536	0.701439	1.07832		0.976261	0.911194	0.967369	0.907232	0.978282
B2RXC1	Trafficking protein particle complex subunit 11 OS=Mus musculus OX=10090 GN=Trappc11 PE=1 SV=1	4	2	0.965795	1.02959	1.03415	1.00763	0.86859	0.949926	0.943857	0.858605	0.939815	0.963652	0.966921	0.993521	0.929779	0.984865	0.962264	0.947492	1.02357	0.996828	0.447981	0.683267	1.07735		0.99718	0.962937	0.925583	0.968459	0.982091
B2RXR6	Serine/threonine-protein phosphatase 6 regulatory ankyrin repeat subunit B OS=Mus musculus OX=10090 GN=Ankrd44 PE=1 SV=1	4	2	0.957746	0.978698	0.900273	0.899237	0.964744	1.05302	0.917819	1.04837	0.953704	0.944149	0.976251	0.955724	0.955787	1.03676	0.958162	1.00705	0.974747	1.00476	0.87582	0.938355	1.03535		0.968166	0.952301	0.964787	0.98058	0.985965
B2RXS4	Plexin-B2 OS=Mus musculus OX=10090 GN=Plxnb2 PE=1 SV=1	11	12	1.02918	1	0.898907	0.974046	1.04327	1.06775	1.05858	1.12	1.06296	1.02394	1.10772	1.01728	1.01951	1.0227	1.12387	1.07602	1.0362	0.972244	0.446446	0.682837	1.07249		1.01448	0.993779	1.06582	1.04112	1.0506
B2RY04	Dedicator of cytokinesis protein 5 OS=Mus musculus OX=10090 GN=Dock5 PE=1 SV=2	12	16	0.963783	0.95858	0.919399	0.964885	0.942308	0.982327	0.962571	0.938605	0.961111	0.964539	0.93045	0.907127	0.994798	1.01081	0.965546	0.94906	0.943603	0.952419	0.989878	0.996213	1.00971		0.961178	0.951935	0.956648	0.959824	0.952622
B2RY56	RNA-binding protein 25 OS=Mus musculus OX=10090 GN=Rbm25 PE=1 SV=2	6	3	1.00402	0.95503	0.98224	1.05038	1.07853	1.27688	1.14727	1.05023	1.19722	1.12411	0.993215	1.06479	0.931079	1.0173	1.07055	1.1348	1.30724	1.13323	0.0639481	0.257964	1.18282		0.97922	1.09178	1.12846	1.00043	1.15824
B7ZMP1	Probable Xaa-Pro aminopeptidase 3 OS=Mus musculus OX=10090 GN=Xpnpep3 PE=1 SV=1	4	1	0.980885	0.842604	0.948087	0.972519	1.10897	0.980854	0.980472	1.02326	0.994444	1.08067	0.998304	0.962203	1.07542	0.982703	0.941756	0.983542	0.996633	0.862807	0.21316	0.476712	1.12086		0.909119	1.00073	1.019	1.00377	0.944703
B7ZNG4	Tastin OS=Mus musculus OX=10090 GN=Troap PE=2 SV=1	1		0.874245		0.907104	0.934351			0.909683	1.10884			0.972858	0.985961			0.918786	0.923981			0.52863	0.742312	1.1488		0.874245	0.920627	1.00434	0.979388	0.92138
B8ZXI1	Queuine tRNA-ribosyltransferase accessory subunit 2 OS=Mus musculus OX=10090 GN=Qtrt2 PE=1 SV=2	1	2	1.17304	1.11124	1.18852	1.25802	1.03045	1.11929	0.927583	0.772093	1.18704	1.00532	0.918575	1.00756	1.28349	1.20973	0.968827	1.01019	0.936869	1.0222	0.223894	0.489465	1.19184		1.14172	1.14595	0.961496	1.09488	0.983935
B9EJ80	PDZ domain-containing protein 8 OS=Mus musculus OX=10090 GN=Pdzd8 PE=1 SV=1	1	3	0.944668	0.92071	0.919399	1.09008	0.9375	1.02062	1.03336	0.967442	0.930556	0.972518	1.05768	0.965443	0.940182	1.06054	0.961444	1.03056	1	0.928628	0.669687	0.829214	1.07709		0.932612	0.989575	0.97528	1.00451	0.9794
B9EJ86	Oxysterol-binding protein-related protein 8 OS=Mus musculus OX=10090 GN=Osbpl8 PE=1 SV=1	8	2	1.01509	0.937278	1.13934	1.1084	0.951923	0.942563	1.03336	1.03628	0.952778	0.914894	1.02884	1.09071	0.9987	0.965405	0.998359	1.02665	0.919192	0.909596	0.606168	0.792101	1.07232		0.975409	1.03173	0.98293	1.01988	0.962145
B9EJR8	Dynein assembly factor 5, axonemal OS=Mus musculus OX=10090 GN=Dnaaf5 PE=1 SV=1	7	6	1.03421	1.0284	1.05328	1.06565	1.02724	1.05155	1.05126	1.07442	0.962963	0.954787	1.06531	1.054	1.05722	1.05405	1.13946	1.05878	1.0202	1.00159	0.502173	0.72357	1.0477		1.0313	1.04934	1.00949	1.05763	1.05371
B9EKI3	TATA element modulatory factor OS=Mus musculus OX=10090 GN=Tmf1 PE=1 SV=2	6	2	1.00201	1.01893	1.03552	1.02748	0.932692	0.980854	0.996745	1.0307	0.997222	0.919326	1.0458	1.06587	0.923277	0.953514	0.92781	0.972571	0.973064	0.90563	0.493247	0.7159	1.07002		1.01044	0.993273	0.985132	0.995299	0.944318
C0HKD9	Microfibrillar-associated protein 1B OS=Mus musculus OX=10090 GN=Mfap1b PE=1 SV=1	5	2	0.966801	0.989349	1.21448	1.14809	0.745192	1.03535	1.0415	1.01581	0.950926	1.125	0.983885	1.11879	0.830949	0.807568	0.898277	0.989028	1.17088	1.38699	0.683618	0.837942	1.1822		0.97801	1.01843	1.03144	0.927068	1.09598
C0HKE4	Histone H2A type 1-E OS=Mus musculus OX=10090 GN=Hist1h2ae PE=1 SV=1	5	5	1.33602	0.804734	1.81831	1.7145	1.12821	1.66863	1.06103	0.803721	0.960185	0.846631	0.993215	1.42981	1.12874	1.10054	0.846596	1.03135	1.06566	1.34021	0.0226713	0.150597	1.70576	2	1.03689	1.55646	0.912473	1.15247	1.05674
C0HKG5	Ribonuclease T2-A OS=Mus musculus OX=10090 GN=Rnaset2a PE=1 SV=1	1	1	1.00805	1.13609	0.834699	0.879389	0.834936	0.901325	1.01871	1.05395	1.11852	1.35195	1.01442	0.916847	0.940182	1.04216	1.11895	1.12382	1.14226	1.24901	0.00082488	0.0255396	1.34245	1	1.07016	0.862108	1.12881	0.977047	1.15734
D3YYU8	Obscurin-like protein 1 OS=Mus musculus OX=10090 GN=Obsl1 PE=1 SV=1	1	1	0.988934	0.892308	0.759563	0.780153	0.836538	1.02651	0.887714	1.07628	0.923148	0.901596	1.0212	0.855292	0.892068	0.958919	1.01641	0.890282	0.889731	1.00476	0.439274	0.676885	1.12287		0.939379	0.844594	0.944322	0.929719	0.948372
D3YZP9	Coiled-coil domain-containing protein 6 OS=Mus musculus OX=10090 GN=Ccdc6 PE=1 SV=1	6	2	1.00704	1.09112	0.938525	0.993893	1.15385	0.944035	1.03906	0.976744	0.965741	1.04876	1.03053	1.02268	1.04811	1.01514	0.995078	1.00627	0.987374	1.00397	0.799919	0.902121	1.05019		1.04824	1.00399	1.00691	1.02904	0.998143
D3Z2R5	Selenoprotein N OS=Mus musculus OX=10090 GN=Selenon PE=3 SV=2	1	2	0.836016	0.904142	0.79918	0.916031	0.919872	0.87187	0.884459	1.02512	0.997222	1.04255	0.947413	1.01296	0.905072	0.941622	0.828548	0.862069	0.987374	0.964314	0.132899	0.376089	1.13334		0.869412	0.875354	0.985338	0.950983	0.908113
D3Z4S3	Putative peptidyl-tRNA hydrolase PTRHD1 OS=Mus musculus OX=10090 GN=Ptrhd1 PE=1 SV=1	2		0.89336		0.79235	0.830534			0.956876	1.02326			0.956743	0.87473			1.0041	1.02273			0.0330474	0.183363	1.2492		0.89336	0.811217	0.989509	0.914818	1.01337
D3Z7P3	Glutaminase kidney isoform, mitochondrial OS=Mus musculus OX=10090 GN=Gls PE=1 SV=1	22	21	0.969819	1.00592	0.928962	0.955725	0.967949	0.970545	0.978845	0.945116	0.987963	1.02128	1.05089	0.950324	0.996099	1.01622	1.11075	1.06348	0.992424	0.986519	0.112175	0.344614	1.08514		0.987703	0.955652	0.982926	1.00272	1.03702
E1U8D0	Protein SOGA1 OS=Mus musculus OX=10090 GN=Soga1 PE=1 SV=3	3	1	0.99497	1.12781	1.03689	0.978626	1.23077	1.06627	0.915378	0.984186	1.08519	1.11702	0.907549	0.961123	1.07802	1.16108	0.873667	0.836207	0.94697	0.92387	0.101672	0.326746	1.20142		1.05931	1.07423	1.02226	1.0222	0.894132
E2JF22	Piezo-type mechanosensitive ion channel component 1 OS=Mus musculus OX=10090 GN=Piezo1 PE=1 SV=1	4	4	0.997988	1.0071	1	1.02748	1	0.892489	1	0.970233	0.814815	0.91844	1.0246	0.954644	0.916775	0.99027	0.959803	1.029	0.98569	1.01983	0.399871	0.646964	1.08606		1.00253	0.978575	0.923095	0.97074	0.998196
E9PVA8	eIF-2-alpha kinase activator GCN1 OS=Mus musculus OX=10090 GN=Gcn1 PE=1 SV=1	91	65	0.973843	0.986982	1.0082	0.987786	0.9375	0.94109	0.946298	0.897674	0.975926	0.955674	0.988126	0.974082	0.912874	0.983784	0.959803	0.95768	0.96633	0.99207	0.62721	0.803215	1.03916		0.980391	0.968172	0.943449	0.964228	0.968875
E9PVX6	Proliferation marker protein Ki-67 OS=Mus musculus OX=10090 GN=Mki67 PE=1 SV=1	8	1	0.948692	0.577515	0.987705	1.02748	0.554487	0.650957	1.05777	1.00279	0.844444	0.565603	0.966073	1.07343	0.625488	0.553514	0.963084	1.06583	0.757576	0.731166	0.948019	0.976803	1.17315		0.740192	0.777967	0.843667	0.774075	0.868358
E9PY46	Intraflagellar transport protein 140 homolog OS=Mus musculus OX=10090 GN=Ift140 PE=1 SV=1	8	3	0.988934	0.953846	1.02186	0.975573	0.94391	0.967599	0.953621	0.946047	1.01111	0.99734	0.948261	0.926566	0.920676	1.02919	0.896637	0.92163	1.09933	1.1245	0.866034	0.936241	1.05248		0.971231	0.97683	0.976636	0.955216	1.00535
E9PYL2	Proline-rich protein 12 OS=Mus musculus OX=10090 GN=Prr12 PE=1 SV=1	1		1.0996		1.03415	0.819847			1.13181	0.935814			0.937235	0.727862			0.926169	0.975705			0.515532	0.734478	1.33133		1.0996	0.920786	1.02916	0.82594	0.950615
E9PZJ8	Activating signal cointegrator 1 complex subunit 3 OS=Mus musculus OX=10090 GN=Ascc3 PE=1 SV=1	7	4	0.995976	1.01065	0.963115	0.856489	1.00801	0.988218	0.930024	0.825116	0.922222	0.963652	0.888889	0.87041	0.981795	1.00324	0.921247	0.874608	0.969697	0.989691	0.52505	0.74041	1.10404		1.00329	0.952093	0.908744	0.934329	0.937737
E9Q1P8	Interferon regulatory factor 2-binding protein 2 OS=Mus musculus OX=10090 GN=Irf2bp2 PE=1 SV=1	3	2	0.892354	1.04024	1.02186	1.11756	1.66667	1.13549	1.04231	1.25395	0.971296	0.996454	1.07464	1.07127	1.20676	1.08	1.02871	1.09326	1.00673	0.926249	0.259065	0.521106	1.25846		0.963462	1.21248	1.06053	1.10676	1.01196
E9Q394	A-kinase anchor protein 13 OS=Mus musculus OX=10090 GN=Akap13 PE=1 SV=1	3	1	0.846076	0.918343	0.874317	0.922137	0.873397	0.938144	0.91131	1.07907	1.00556	0.984043	0.901612	0.934125	0.721717	1.19027	0.90484	0.939655	1.04714	0.943695	0.664413	0.826797	1.12675		0.88147	0.901543	0.993194	0.922272	0.957401
E9Q3L2	Phosphatidylinositol 4-kinase alpha OS=Mus musculus OX=10090 GN=Pi4ka PE=1 SV=2	14	11	0.995976	0.944379	0.983607	0.972519	0.955128	1.03093	0.990236	1.04558	0.966667	0.985816	0.964377	1.01836	0.975293	1.00865	0.922888	0.977273	0.97138	0.975416	0.495763	0.718338	1.03659		0.969834	0.98515	0.996649	0.991415	0.961471
E9Q414	Apolipoprotein B-100 OS=Mus musculus OX=10090 GN=Apob PE=1 SV=1	4	3	0.972837	1.04852	1.46038	1.38931	1.04808	0.814433	0.912124	1.04744	0.834259	0.880319	0.923664	1.15875	0.89857	0.934054	0.757998	0.884796	0.89899	0.860428	0.139152	0.385309	1.35171		1.00997	1.14717	0.915232	0.973546	0.848683
E9Q4N7	AT-rich interactive domain-containing protein 1B OS=Mus musculus OX=10090 GN=Arid1b PE=1 SV=1	1	1	0.990946	0.792899	0.976776	1.03053	0.80609	1.50957	0.901546	0.991628	1.24074	0.95922	0.921968	1.01296	0.859558	0.975135	1.0566	1.06818	1.16498	1.22046	0.399989	0.646964	1.26974		0.886409	1.05202	1.01563	0.940615	1.12551
E9Q4P1	WD repeat and FYVE domain-containing protein 1 OS=Mus musculus OX=10090 GN=Wdfy1 PE=1 SV=1	4	2	0.892354	1.11361	0.867486	0.926718	1.29647	1.04271	0.912124	1.00186	1.03056	1.0984	0.888889	0.923326	1.14044	1.12324	0.926989	0.903605	1.09007	0.971451	0.981664	0.992031	1.05209		0.996862	1.02102	1.00849	1.0126	0.97047
E9Q555	E3 ubiquitin-protein ligase RNF213 OS=Mus musculus OX=10090 GN=Rnf213 PE=1 SV=2	82	49	0.958753	0.986982	0.965847	0.923664	0.94391	0.929308	0.932465	0.914419	0.908333	0.928191	0.949109	0.939525	0.975293	0.99027	0.936013	0.960031	0.940236	0.985726	0.0323856	0.181068	1.05643		0.972765	0.940542	0.9208	0.963337	0.955301
E9Q5C9	Nucleolar and coiled-body phosphoprotein 1 OS=Mus musculus OX=10090 GN=Nolc1 PE=1 SV=1	4	5	1.05533	1.06036	1.11066	1	1.03045	1.12077	0.986168	1.06233	1.19722	1.03369	1.10263	0.928726	1.06112	1.07027	1.07957	1.029	1.09512	1.05393	0.969731	0.987182	1.02754		1.05784	1.06422	1.06707	1.03847	1.0641
E9Q5K9	YTH domain-containing protein 1 OS=Mus musculus OX=10090 GN=Ythdc1 PE=1 SV=2	1	2	1.02012	1.06864	1.22131	1.12214	1.2516	1.05596	1.06509	1.03349	1.06574	0.95656	0.899915	0.970842	1.30819	1.10595	0.989336	1.00862	0.943603	0.945282	0.165154	0.422833	1.19438		1.0441	1.1601	1.02923	1.06032	0.971305
E9Q634	Unconventional myosin-Ie OS=Mus musculus OX=10090 GN=Myo1e PE=1 SV=1	17	15	0.917505	0.977515	0.878415	0.764885	0.899038	0.832106	0.946298	0.850233	0.90463	0.945035	0.922816	0.859611	0.873862	0.956757	0.940115	0.925549	0.922559	0.984933	0.0614898	0.252026	1.12474		0.947035	0.842002	0.910691	0.902434	0.942964
E9Q6J5	Biorientation of chromosomes in cell division protein 1-like 1 OS=Mus musculus OX=10090 GN=Bod1l PE=1 SV=1	2	2	1.0503	0.978698	0.912568	1.02443	1.04968	1.23564	1.16843	1.08837	1.16852	1.03457	0.977099	0.934125	1.09233	1.04324	1.18212	1.15204	1.09596	0.934179	0.557178	0.761116	1.10261		1.01387	1.04936	1.11351	1.00988	1.08665
E9Q735	Ubiquitin conjugation factor E4 A OS=Mus musculus OX=10090 GN=Ube4a PE=1 SV=1	3		0.967807		1.06557	0.989313			0.921074	0.899535			0.973707	0.973002			0.950779	0.92163			0.0827256	0.293548	1.12798		0.967807	1.02674	0.910241	0.973354	0.936091
E9Q784	Zinc finger CCCH domain-containing protein 13 OS=Mus musculus OX=10090 GN=Zc3h13 PE=1 SV=1	1		0.973843		1	0.989313			0.987795	0.972093			0.938083	1.02052			0.986054	1.00392			0.942756	0.974049	1.02167		0.973843	0.994642	0.979913	0.978433	0.994946
E9Q7D5	Rho guanine nucleotide exchange factor 5 OS=Mus musculus OX=10090 GN=Arhgef5 PE=1 SV=1	1		0.953722		1.02049	0.916031			1.02116	0.984186			1.0687	1.03888			1.0041	1.07837			0.395317	0.643824	1.10481		0.953722	0.966851	1.0025	1.05368	1.04057
E9Q7G0	Nuclear mitotic apparatus protein 1 OS=Mus musculus OX=10090 GN=Numa1 PE=1 SV=1	27	21	1.1338	0.869822	1.06148	1.08855	0.878205	1.15464	1.25631	0.99814	1.14444	1.06206	0.912638	1.07343	0.879064	0.916757	1.15176	1.42006	1.21549	1.23791	0.0277135	0.168504	1.32874	1	0.99308	1.0404	1.11111	0.942621	1.2525
E9Q8D0	DnaJ homolog subfamily C member 21 OS=Mus musculus OX=10090 GN=Dnajc21 PE=1 SV=1	2		0.901408		1.06421	1			1.06265	0.922791			0.921968	1.03348			0.984413	0.850313			0.625498	0.802953	1.14444		0.901408	1.0316	0.990255	0.976132	0.91491
E9Q9R9	Disks large homolog 5 OS=Mus musculus OX=10090 GN=Dlg5 PE=1 SV=1	2		1.08753		0.997268	1.06107			1.0179	1.14698			0.950806	1.08855			1.04348	0.902038			0.728498	0.865332	1.12095		1.08753	1.02867	1.08051	1.01735	0.970184
F6ZDS4	Nucleoprotein TPR OS=Mus musculus OX=10090 GN=Tpr PE=1 SV=1	40	42	1.05533	0.95503	0.937158	0.981679	1.03205	1.09867	1.09601	1.05767	1.11574	1.11791	0.944869	0.935205	0.941482	0.976216	1.17145	1.23746	1.14983	1.11578	0.000253618	0.0146571	1.23015	1	1.00393	1.01062	1.09656	0.949312	1.1678
F7BJB9	MORC family CW-type zinc finger protein 3 OS=Mus musculus OX=10090 GN=Morc3 PE=1 SV=1	5		0.975855		1.01366	0.998473			1.01953	1.08837			1.06277	1.09935			0.998359	1.11912			0.471293	0.701439	1.10765		0.975855	1.00604	1.05339	1.0809	1.05702
F7BWT7	Tetraspanin-15 OS=Mus musculus OX=10090 GN=Tspan15 PE=1 SV=2	2		0.882294		0.898907	0.975573			0.936534	1.14698			0.913486	0.915767			0.945857	0.924765			0.498135	0.72042	1.1747		0.882294	0.936456	1.03643	0.914626	0.935252
F8VPU2	FERM, ARHGEF and pleckstrin domain-containing protein 1 OS=Mus musculus OX=10090 GN=Farp1 PE=1 SV=1	12	11	1.00604	1.03077	1.00137	0.931298	0.899038	1.00295	1.00163	0.901395	0.942593	0.966312	0.880407	0.888769	0.928479	0.925405	0.962264	1.00862	1.00421	0.994449	0.0183028	0.133362	1.12459		1.01833	0.9576	0.952282	0.905512	0.992218
F8VQB6	Unconventional myosin-X OS=Mus musculus OX=10090 GN=Myo10 PE=1 SV=1	1	3	0.396378	1.03314	0.971311	0.580153	1.00801	1.01178	0.283157	0.938605	1.13333	1.09486	0.882952	0.74946	1.04161	1.01946	0.767842	0.312696	1.10606	0.969865	0.884377	0.943368	1.43073		0.639932	0.87069	0.757803	0.915568	0.712395
G3X9J0	Signal-induced proliferation-associated 1-like protein 3 OS=Mus musculus OX=10090 GN=Sipa1l3 PE=1 SV=1	1		1.02515		1.22131	0.88855			1.23027	0.892093			0.857506	0.987041			1.09516	1.07759			0.876845	0.938996	1.18081		1.02515	1.04173	1.04762	0.919997	1.08634
G3X9K3	Brefeldin A-inhibited guanine nucleotide-exchange protein 1 OS=Mus musculus OX=10090 GN=Arfgef1 PE=1 SV=1	5	2	1.00805	1.04024	0.964481	0.972519	0.983974	0.94109	0.917006	0.990698	1.00741	1.16844	1.03308	1.05616	0.875163	1.07351	0.946678	0.960815	1	1.14354	0.868089	0.936241	1.06073		1.02402	0.965387	1.01691	1.00621	1.00989
G5E829	Plasma membrane calcium-transporting ATPase 1 OS=Mus musculus OX=10090 GN=Atp2b1 PE=1 SV=1	27	23	0.979879	0.997633	1.05601	1.06565	1.01763	1.02946	0.969081	1.02326	1.01481	1.00975	0.986429	1.00972	1	1.05297	0.960623	1.01019	1.00842	1.00397	0.0908021	0.308254	1.0539		0.988716	1.042	1.00401	1.01198	0.995586
G5E861	Sodium channel and clathrin linker 1 OS=Mus musculus OX=10090 GN=Sclt1 PE=1 SV=1	2	1	0.969819	0.865089	1.01639	0.978626	0.783654	0.83947	1.03824	1.02977	0.95463	0.846631	1.01018	0.949244	0.83485	0.968649	1.12469	1.06113	0.98064	0.848533	0.684737	0.838491	1.10992		0.915958	0.899398	0.964144	0.938399	0.998263
G5E870	E3 ubiquitin-protein ligase TRIP12 OS=Mus musculus OX=10090 GN=Trip12 PE=1 SV=1	20	12	1.09557	0.927811	1.06831	1.0687	0.987179	1.05744	0.999186	0.932093	1.02407	0.935284	1.01781	1.03996	0.942783	0.996757	1.01477	0.985893	1.03114	1.05789	0.377731	0.629588	1.07512		1.00821	1.04484	0.971841	0.998667	1.02209
G5E8F4	Fucose-1-phosphate guanylyltransferase OS=Mus musculus OX=10090 GN=Fpgt PE=1 SV=1	2		1.10463		1.15984	1.43359			1.10578	1.20744			1.1637	1.07883			1.08285	1.02194			0.361908	0.618401	1.22578		1.10463	1.28947	1.15549	1.12046	1.05196
G5E8K5	Ankyrin-3 OS=Mus musculus OX=10090 GN=Ank3 PE=1 SV=1	1		1.06439		1.0082	1.12977			1.07404	1.13767			1.09924	1.19006			1.03281	0.961599			0.349367	0.608734	1.14769		1.06439	1.06725	1.1054	1.14375	0.99657
G5E8P0	Gamma-tubulin complex component 6 OS=Mus musculus OX=10090 GN=Tubgcp6 PE=1 SV=1	2	3	0.862173	0.957396	0.898907	0.880916	1.10096	0.986745	0.879577	0.96186	0.844444	0.879433	0.807464	0.973002	1.02731	1.01946	0.85726	0.806426	0.861111	0.850912	0.20423	0.465544	1.14157		0.908538	0.963067	0.890307	0.952417	0.843636
L0N7N1	Kinesin-like protein KIF14 OS=Mus musculus OX=10090 GN=Kif14 PE=1 SV=1	2	2	1.06036	0.984615	1.10792	1.10687	1.08013	0.896907	1.0358	0.859535	0.978704	0.848404	1.12044	0.967603	0.864759	0.995676	1.07711	1.09326	0.984007	0.942902	0.447486	0.683267	1.12592		1.02179	1.04402	0.927254	0.982935	1.02238
O08528	Hexokinase-2 OS=Mus musculus OX=10090 GN=Hk2 PE=1 SV=1	14	8	0.953722	0.994083	1.02186	1.04427	0.990385	0.969072	0.979658	0.946047	0.958333	0.998227	1.00933	1.01836	1.08583	1.02486	1.01641	0.979624	0.991582	1.03489	0.0634627	0.256542	1.06575		0.973693	1.00598	0.970361	1.03417	1.0054
O08529	Calpain-2 catalytic subunit OS=Mus musculus OX=10090 GN=Capn2 PE=1 SV=4	34	19	0.938632	0.982249	0.95765	0.935878	1.00321	0.936672	0.932465	0.912558	0.937963	0.980496	0.955047	0.957883	0.931079	0.992432	0.936833	0.931034	0.968013	0.954005	0.812751	0.909864	1.02089		0.960193	0.957968	0.940549	0.958862	0.94736
O08532	Voltage-dependent calcium channel subunit alpha-2/delta-1 OS=Mus musculus OX=10090 GN=Cacna2d1 PE=1 SV=1	4	2	0.975855	1.09822	0.93306	1.15267	1.40224	1.09573	1.01546	1.27535	1.14722	1.14096	1.06107	1.12959	1.29649	1.21946	0.879409	0.984326	1.06818	1.04758	0.258015	0.520219	1.18266		1.03523	1.1338	1.14104	1.17328	0.992066
O08539	Myc box-dependent-interacting protein 1 OS=Mus musculus OX=10090 GN=Bin1 PE=1 SV=1	17	15	0.990946	1.0355	0.967213	1.03969	1.15224	1.11193	1.03987	1.04558	1.09815	1.02394	1.08482	1.03888	1.16905	1.04216	1.07957	1.05251	1.03956	0.99207	0.621491	0.800098	1.06862		1.01298	1.0654	1.05152	1.08249	1.04044
O08543	Ephrin-A5 OS=Mus musculus OX=10090 GN=Efna5 PE=1 SV=1	1		1.00402		1.06284	1.07786			1.19284	1.45023			1.26972	1.0162			0.940115	0.778213			0.144405	0.394612	1.53769		1.00402	1.07033	1.31525	1.13591	0.855342
O08547	Vesicle-trafficking protein SEC22b OS=Mus musculus OX=10090 GN=Sec22b PE=1 SV=3	9	9	0.998994	1.00947	0.922131	0.951145	1.04006	0.976436	0.997559	1.06326	0.997222	0.960106	0.966921	0.936285	0.944083	0.970811	1.0041	0.974138	0.979798	0.971451	0.274865	0.53929	1.05218		1.00422	0.971484	1.00386	0.954412	0.982288
O08553	Dihydropyrimidinase-related protein 2 OS=Mus musculus OX=10090 GN=Dpysl2 PE=1 SV=2	43	36	1.02918	1.03314	1.02732	1.04427	1.02083	1.05007	0.999186	1.0586	1.03611	1.03103	1.0246	1.05184	1.10403	1.01838	1.01805	1.01097	1	1.02458	0.352234	0.610267	1.03534		1.03115	1.03556	1.03101	1.04917	1.01336
O08573	Galectin-9 OS=Mus musculus OX=10090 GN=Lgals9 PE=1 SV=1	3	2	1.04125	0.989349	1.03552	1.04275	1.18269	1.06038	1.08706	1.01116	0.991667	1.0266	1.01272	0.9946	1.03381	0.984865	1.05414	1.06505	1.07407	0.927835	0.407451	0.651943	1.07196		1.01497	1.07874	1.02851	1.00633	1.02847
O08579	Emerin OS=Mus musculus OX=10090 GN=Emd PE=1 SV=1	5	4	1.00704	0.995266	0.969945	0.98626	0.899038	0.955817	0.978031	0.91814	1.00185	0.957447	0.979644	0.985961	0.96619	1.06378	1.03774	1.05956	1.02441	1.07058	0.0155878	0.122623	1.10053		1.00114	0.952188	0.963374	0.998185	1.04792
O08582	GTP-binding protein 1 OS=Mus musculus OX=10090 GN=Gtpbp1 PE=1 SV=2	9	6	0.94668	1.02367	1.00956	0.882443	0.964744	1.01767	0.898291	0.851163	0.961111	0.952128	0.895674	0.976242	1.03121	1.02919	0.889253	0.847962	0.962963	0.982554	0.388398	0.638607	1.07636		0.984422	0.967075	0.914586	0.981493	0.919056
O08583	THO complex subunit 4 OS=Mus musculus OX=10090 GN=Alyref PE=1 SV=3	6	8	1.01911	0.915976	0.935792	0.935878	0.939103	0.873343	1.09032	1.01953	1.00741	1.06117	0.905852	1.00216	0.979194	0.978378	0.95324	0.999216	1.01263	1.10389	0.0240292	0.155804	1.13413		0.96617	0.920607	1.04409	0.965701	1.0158
O08585	Clathrin light chain A OS=Mus musculus OX=10090 GN=Clta PE=1 SV=2	5	5	0.89839	0.949112	0.885246	0.935878	0.93109	1.05891	1.02604	1.07535	0.984259	0.942376	0.991518	0.923326	1.03771	0.91027	1.03035	1.0674	0.945286	0.913561	0.567214	0.765686	1.08923		0.923403	0.950678	1.0058	0.96433	0.987196
O08586	Phosphatidylinositol 3,4,5-trisphosphate 3-phosphatase and dual-specificity protein phosphatase PTEN OS=Mus musculus OX=10090 GN=Pten PE=1 SV=1	3	1	0.763581	0.985799	0.734973	0.68855	0.887821	0.960236	0.764849	0.753488	0.967593	0.973404	0.803223	0.715983	1.02081	1.06811	0.820345	0.86442	0.972222	0.925456	0.890093	0.94618	1.10277		0.867605	0.810452	0.85834	0.889865	0.893739
O08599	Syntaxin-binding protein 1 OS=Mus musculus OX=10090 GN=Stxbp1 PE=1 SV=2	12	16	0.961771	1.01183	0.885246	0.896183	1	0.902798	0.952807	0.970233	0.987963	1.00355	0.927057	0.923326	0.936281	0.975135	0.966366	0.960031	1.01178	1.00952	0.0620775	0.253744	1.07249		0.986485	0.919947	0.978452	0.940228	0.986636
O08601	Microsomal triglyceride transfer protein large subunit OS=Mus musculus OX=10090 GN=Mttp PE=1 SV=2	6	3	1.02414	1.06746	1.01366	0.963359	0.918269	1.03976	0.943857	0.927442	0.975	1.02837	0.992366	1.00972	0.986996	1.04	0.945857	0.958464	0.986532	0.998414	0.196026	0.455969	1.08024		1.04558	0.982645	0.967914	1.00706	0.972088
O08648	Mitogen-activated protein kinase kinase kinase 4 OS=Mus musculus OX=10090 GN=Map3k4 PE=1 SV=2	4	4	0.974849	1.06627	0.930328	0.989313	0.972756	0.961708	0.969081	1.01395	0.940741	0.984929	0.970314	1.03132	0.947984	1.0173	0.961444	0.990596	1.01178	1.01824	0.405381	0.650071	1.0584		1.01954	0.963284	0.976817	0.991148	0.995267
O08663	Methionine aminopeptidase 2 OS=Mus musculus OX=10090 GN=Metap2 PE=1 SV=1	10	7	1.03622	0.978698	1.01366	0.998473	1.04006	1.02798	1.09764	0.925581	0.969444	0.95922	1.06531	0.973002	1.10403	1.03784	1.0886	1.02743	0.968855	0.97383	0.667975	0.82851	1.05888		1.00705	1.01993	0.985891	1.04394	1.01354
O08664	B-cell CLL/lymphoma 7 protein family member C OS=Mus musculus OX=10090 GN=Bcl7c PE=1 SV=1	1		1.10966		0.763661	0.745038			1.18308	1.13116			0.916879	0.937365			1.1854	1.28292			0.000654904	0.0226194	1.6349		1.10966	0.754292	1.15683	0.927065	1.23319
O08665	Semaphorin-3A OS=Mus musculus OX=10090 GN=Sema3a PE=1 SV=2	4		1.0674		1.01366	0.899237			0.99105	0.865116			1.01187	0.907127			0.926989	0.982759			0.694291	0.844287	1.15277		1.0674	0.954736	0.925944	0.958071	0.954467
O08688	Calpain-5 OS=Mus musculus OX=10090 GN=Capn5 PE=1 SV=1	3		0.986922		0.967213	0.98626			1.02929	0.986047			0.955895	0.956803			1.0443	1.05094			0.0315116	0.177885	1.09543		0.986922	0.97669	1.00744	0.956349	1.04761
O08709	Peroxiredoxin-6 OS=Mus musculus OX=10090 GN=Prdx6 PE=1 SV=3	15	15	1.02817	1.00237	1.01639	1.07176	1.03205	1.03535	1.02848	1.00744	1.08611	1.04965	1.06785	1.0216	0.892068	0.971892	1.12633	1.06661	1.06818	0.996035	0.294537	0.561284	1.07819		1.01519	1.03869	1.04252	0.98617	1.06328
O08710	Thyroglobulin OS=Mus musculus OX=10090 GN=Tg PE=1 SV=3	1		0.919517		1.24863	1.36031			0.853539	1.07349			1.10517	1.32181			0.949959	1.15361			0.216766	0.480663	1.41735		0.919517	1.30327	0.957217	1.20865	1.04684
O08715	A-kinase anchor protein 1, mitochondrial OS=Mus musculus OX=10090 GN=Akap1 PE=1 SV=4	2	2	1.25352	1.01893	1.09973	1.1374	1.03045	1.04124	0.963385	1.06977	0.961111	1.02305	1.22222	0.916847	1.0078	0.967568	1.11977	1.03683	1.00589	1.04044	0.499717	0.721813	1.12642		1.13016	1.07633	1.00332	1.02241	1.04991
O08734	Bcl-2 homologous antagonist/killer OS=Mus musculus OX=10090 GN=Bak1 PE=1 SV=3	2	4	0.961771	1.07337	0.916667	1.19542	0.93109	0.865979	0.857608	0.968372	1.10556	1.08777	0.856658	0.802376	0.947984	0.962162	1.16161	1.00784	1.01263	1.04758	0.276372	0.540974	1.18635		1.01604	0.969522	0.999682	0.889833	1.05565
O08736	Caspase-12 OS=Mus musculus OX=10090 GN=Casp12 PE=1 SV=1	3	1	1.02012	1.08876	0.971311	0.987786	0.772436	0.845361	1.01465	1.06512	1.03796	1.23227	1.07379	1.2041	0.829649	1.01514	1.03117	1.01724	1.09007	1.14274	0.124321	0.363558	1.21876		1.05388	0.889675	1.0843	1.02153	1.06915
O08738	Caspase-6 OS=Mus musculus OX=10090 GN=Casp6 PE=1 SV=1	4	3	0.965795	1.02604	0.909836	0.932824	1.02724	1.04566	1.00325	1.00186	1.01389	1.03723	1.06446	0.974082	1.0117	0.992432	1.06235	1.01411	1.01094	1.01269	0.578445	0.774318	1.04877		0.99546	0.977139	1.01396	1.01011	1.0248
O08739	AMP deaminase 3 OS=Mus musculus OX=10090 GN=Ampd3 PE=1 SV=2	5	1	0.974849	0.971598	0.868852	0.935878	0.891026	0.938144	0.960944	0.953488	0.988889	0.958333	1.05937	0.975162	0.893368	0.977297	0.967186	0.996082	0.960438	1.07613	0.109321	0.340507	1.10015		0.973222	0.90799	0.965316	0.974531	0.998929
O08740	DNA-directed RNA polymerase II subunit RPB11 OS=Mus musculus OX=10090 GN=Polr2j PE=1 SV=1	3	1	0.978873	0.998817	0.877049	0.963359	0.913462	1.06333	1.06265	1.05674	1.07963	0.958333	1.05768	0.975162	0.938882	1.06378	1.21493	1.20298	1.01768	1.07692	0.0525482	0.231482	1.18198		0.988795	0.951793	1.03822	1.00745	1.125
O08746	Matrilin-2 OS=Mus musculus OX=10090 GN=Matn2 PE=2 SV=2	2	2	1.09256	0.92071	1.07787	0.967939	0.907051	0.893962	1.03662	0.900465	0.960185	0.993794	0.927057	1.02268	0.785436	0.836757	0.948318	0.996865	1.00926	1.0801	0.328897	0.591487	1.13403		1.00296	0.95905	0.97148	0.888462	1.00754
O08749	Dihydrolipoyl dehydrogenase, mitochondrial OS=Mus musculus OX=10090 GN=Dld PE=1 SV=2	16	11	1.0332	0.99645	1.00137	1.05191	1.03045	1.00295	1.04638	1.07442	1.06574	1.04965	1.08312	1.03888	0.970091	0.991351	1.11157	1.07288	1.04461	0.957177	0.60674	0.792101	1.04369		1.01466	1.02145	1.05898	1.01993	1.04498
O08756	3-hydroxyacyl-CoA dehydrogenase type-2 OS=Mus musculus OX=10090 GN=Hsd17b10 PE=1 SV=4	12	10	0.978873	1.01775	0.928962	0.961832	1.04808	1.07364	0.96664	1.04279	1.04722	1.08333	1.02884	0.961123	1.05462	1.00757	1.06481	1.05486	1.03704	1.03093	0.59812	0.788266	1.04879		0.998123	1.00135	1.03411	1.01245	1.04682
O08759	Ubiquitin-protein ligase E3A OS=Mus musculus OX=10090 GN=Ube3a PE=1 SV=2	16	10	0.969819	0.952663	0.95082	0.949618	0.935897	0.933726	0.952807	0.901395	0.916667	0.924645	0.972858	0.948164	0.897269	0.974054	0.963905	0.958464	0.955387	0.934179	0.298416	0.564649	1.04061		0.961203	0.942483	0.923691	0.947567	0.952917
O08784	Treacle protein OS=Mus musculus OX=10090 GN=Tcof1 PE=1 SV=1	10	13	1.02616	1.00237	1.06694	1.21527	1.02404	1.14875	1.27665	1.30419	1.1963	1.16844	1.21035	1.0486	1.05462	0.995676	1.43314	1.39655	1.25505	1.22205	0.00220595	0.0434823	1.30513	1	1.01419	1.11132	1.23513	1.07444	1.32365
O08788	Dynactin subunit 1 OS=Mus musculus OX=10090 GN=Dctn1 PE=1 SV=3	30	27	0.966801	0.995266	0.941257	0.887023	0.953526	1	0.946298	0.936744	0.997222	0.977837	0.927057	0.903888	0.888166	0.994595	0.986054	0.986677	0.986532	0.971451	0.230936	0.49573	1.0594		0.98093	0.944591	0.964221	0.927556	0.982657
O08795	Glucosidase 2 subunit beta OS=Mus musculus OX=10090 GN=Prkcsh PE=1 SV=1	11	12	0.98994	1.02012	1.0765	1.05649	1.11699	0.97349	0.998373	1.03907	0.989815	1.04255	1.12214	1.04644	0.96619	1.01081	1.09844	1.02508	1.01515	0.961142	0.795806	0.900392	1.04939		1.00492	1.05454	1.01718	1.03484	1.0238
O08796	Eukaryotic elongation factor 2 kinase OS=Mus musculus OX=10090 GN=Eef2k PE=1 SV=1	2	3	1.00101	0.904142	1.01093	0.937405	0.817308	0.79676	0.970708	0.87814	0.894444	0.909574	0.960984	0.947084	0.837451	0.864865	1.03692	1.01646	0.950337	0.976209	0.232679	0.496217	1.12195		0.951342	0.886319	0.912559	0.901059	0.994405
O08800	Serpin B8 OS=Mus musculus OX=10090 GN=Serpinb8 PE=1 SV=2	4	3	0.971831	1.00947	0.945355	1.18168	1.24359	1.12518	0.965826	1.14419	1.05926	1.07979	0.96268	1.18575	1.36151	1.12865	0.90484	0.932602	0.969697	0.908803	0.0537304	0.234749	1.23928		0.99047	1.11815	1.06031	1.15084	0.928632
O08807	Peroxiredoxin-4 OS=Mus musculus OX=10090 GN=Prdx4 PE=1 SV=1	11	8	1.05533	1.0568	0.967213	1.03206	1.07853	0.91458	1.10252	1.15535	1.1213	1.16135	1.15352	1.0594	1.0104	1.03135	1.15258	1.12382	1.09764	1.0563	0.0244594	0.157235	1.13927		1.05607	0.996139	1.13487	1.0623	1.10702
O08808	Protein diaphanous homolog 1 OS=Mus musculus OX=10090 GN=Diaph1 PE=1 SV=1	25	15	0.953722	0.981065	0.879781	0.874809	1.03205	0.907216	0.946298	0.88186	0.992593	0.968972	0.932994	0.935205	0.957087	0.991351	0.971288	0.944357	0.98064	0.912768	0.782881	0.893213	1.04987		0.967297	0.921351	0.946515	0.953874	0.951894
O08810	116 kDa U5 small nuclear ribonucleoprotein component OS=Mus musculus OX=10090 GN=Eftud2 PE=1 SV=1	25	23	1.00704	0.96213	1.04372	0.989313	1.06731	1.09426	1.03906	0.931163	1.04074	0.999113	0.961832	0.973002	1.06112	1.07892	1.01313	1.04545	1.03199	1.02617	0.489192	0.713098	1.06461		0.98433	1.04793	1.00151	1.0174	1.02912
O08832	Polypeptide N-acetylgalactosaminyltransferase 4 OS=Mus musculus OX=10090 GN=Galnt4 PE=2 SV=1	1		0.950704		1.05874	1.29008			1.09276	1.22977			1.04411	1.18359			0.949139	0.89185			0.197892	0.457646	1.27026		0.950704	1.1687	1.15924	1.11166	0.920048
O08848	60 kDa SS-A/Ro ribonucleoprotein OS=Mus musculus OX=10090 GN=Trove2 PE=1 SV=1	7	5	1.02817	0.979882	1	1.00458	0.967949	0.994109	0.981286	0.996279	0.975926	0.940603	1.0212	1.02052	1.0143	1.03892	0.990156	0.980408	0.928451	0.9659	0.0207484	0.143154	1.05979		1.00374	0.991557	0.973307	1.0237	0.96594
O08908	Phosphatidylinositol 3-kinase regulatory subunit beta OS=Mus musculus OX=10090 GN=Pik3r2 PE=1 SV=2	8	7	0.955734	0.971598	0.923497	0.926718	0.786859	0.907216	0.937347	1.00744	0.877778	0.898936	0.94402	0.99676	0.919376	0.91027	0.926169	0.939655	0.89899	0.980967	0.382263	0.631729	1.08997		0.963633	0.884093	0.929092	0.942017	0.935981
O08911	Mitogen-activated protein kinase 12 OS=Mus musculus OX=10090 GN=Mapk12 PE=1 SV=1	4	1	0.986922	0.947929	1.06421	1.0855	0.855769	1.06186	1.02522	1.07907	0.932407	0.963652	1.05428	1.08963	0.940182	0.977297	0.963905	0.94279	0.919192	0.822363	0.318628	0.58223	1.11337		0.967229	1.01221	0.998501	1.01361	0.910395
O08914	Fatty-acid amide hydrolase 1 OS=Mus musculus OX=10090 GN=Faah PE=1 SV=1	7	2	1.01006	1.09704	1.05601	1.0916	1.16346	1.22386	0.980472	1.03256	1.09352	1.09309	1.04495	1.09503	1.09103	1.11784	0.993437	0.992947	1.13131	0.918319	0.152087	0.404802	1.12498		1.05265	1.13189	1.04884	1.08689	1.00615
O08915	AH receptor-interacting protein OS=Mus musculus OX=10090 GN=Aip PE=1 SV=1	16	12	1.00604	1.01893	0.963115	0.975573	0.953526	1.01325	0.952807	0.947907	0.99537	0.995567	1.02969	1.00216	0.96749	1.00973	0.979491	0.984326	0.994108	0.988105	0.194	0.454212	1.04093		1.01247	0.976106	0.97265	1.00201	0.986493
O08917	Flotillin-1 OS=Mus musculus OX=10090 GN=Flot1 PE=1 SV=1	10	11	1.07243	0.953846	0.965847	0.90687	0.894231	0.985272	1.02929	0.941395	0.963889	1.05851	0.889737	0.862851	0.882965	0.873514	1.07219	1.05878	1.00673	1.046	0.000807587	0.0255396	1.192		1.0114	0.93727	0.997145	0.877208	1.04564
O08919	Numb-like protein OS=Mus musculus OX=10090 GN=Numbl PE=1 SV=3	2	2	1.03722	0.997633	0.885246	1.05496	1.08013	0.904271	1.06428	1.1014	0.864815	0.981383	0.943172	1.11987	0.994798	0.876757	1.0484	1.03135	0.943603	1.04917	0.95539	0.980232	1.04089		1.01724	0.977279	0.998712	0.9797	1.01717
O08967	Cytohesin-3 OS=Mus musculus OX=10090 GN=Cyth3 PE=1 SV=1	5	1	1.0664	0.923077	1.05191	1.00916	0.980769	0.985272	1.00814	0.988837	0.876852	0.83422	0.970314	1.06695	1.08062	0.902703	0.95324	0.969436	0.91835	0.928628	0.345885	0.605661	1.08906		0.992153	1.00639	0.924087	1.00247	0.9422
O08983	Hermansky-Pudlak syndrome 1 protein homolog OS=Mus musculus OX=10090 GN=Hps1 PE=2 SV=2	1		0.901408		0.935792	0.938931			0.985354	1.05581			0.994063	0.923326			1.13454	1.00078			0.22693	0.492596	1.18211		0.901408	0.937361	1.01998	0.958042	1.06556
O08992	Syntenin-1 OS=Mus musculus OX=10090 GN=Sdcbp PE=1 SV=1	3	2	1.10563	1.06746	1.18306	1.12519	1.05929	1.01031	1.1131	1.0986	0.984259	0.97695	1.16964	1.09503	0.938882	0.988108	1.16407	1.1152	0.946128	0.989691	0.88911	0.94555	1.04915		1.08638	1.09251	1.04133	1.04405	1.05002
O08997	Copper transport protein ATOX1 OS=Mus musculus OX=10090 GN=Atox1 PE=1 SV=1	6	6	1.06439	1.12899	0.919399	0.89771	1.02724	0.793814	1.01709	1.10047	1.02037	1.01773	1.08736	0.960043	1.10793	1.08973	1.03199	1.06426	0.904882	0.967486	0.0366613	0.194827	1.21028	3	1.09621	0.90575	1.03832	1.05956	0.990241
O09005	Sphingolipid delta(4)-desaturase DES1 OS=Mus musculus OX=10090 GN=Degs1 PE=1 SV=1	2		1.07746		1.42623	1.4916			0.998373	1.08279			1.01018	1.30238			0.853979	0.925549			0.0484377	0.22315	1.64058		1.07746	1.45855	1.03973	1.14701	0.889044
O09012	Peroxisomal targeting signal 1 receptor OS=Mus musculus OX=10090 GN=Pex5 PE=1 SV=2	7	3	0.975855	0.985799	1.0082	1.05954	0.982372	1.0486	0.970708	1.16372	0.983333	0.988475	1.08651	1.08315	0.963589	0.916757	0.936013	0.971787	0.965488	0.946868	0.469478	0.701393	1.07254		0.980814	1.02421	1.02365	1.00976	0.954932
O09044	Synaptosomal-associated protein 23 OS=Mus musculus OX=10090 GN=Snap23 PE=1 SV=1	10	3	1.09557	1.03077	1.01503	1.08702	1.01763	1.00589	1.06428	1.17674	1.01111	0.994681	1.07803	1.09935	1.12354	0.968649	1.06809	0.995298	0.973906	0.933386	0.437795	0.675141	1.07485		1.06268	1.03089	1.05939	1.06569	0.991482
O09053	Werner syndrome ATP-dependent helicase homolog OS=Mus musculus OX=10090 GN=Wrn PE=1 SV=3	1		0.759557		0.967213	1.0458			0.783564	0.973023			0.863444	1.04752			0.821985	0.797806			0.290571	0.558812	1.32411		0.759557	1.00574	0.87317	0.951037	0.809805
O09061	Proteasome subunit beta type-1 OS=Mus musculus OX=10090 GN=Psmb1 PE=1 SV=1	11	9	1.0171	0.988166	0.972678	1.04275	1.04647	1.04566	1.07648	1.15907	1.10741	1.03989	1.0475	1.05724	1.09493	1.03351	1.0886	1.05094	1.06061	1.03965	0.0450421	0.214693	1.09208		1.00253	1.0264	1.09485	1.05805	1.05979
O09106	Histone deacetylase 1 OS=Mus musculus OX=10090 GN=Hdac1 PE=1 SV=1	5	8	1.05332	0.944379	0.97541	0.984733	0.9375	1.19293	1.06916	0.963721	1.06667	1.02128	0.964377	0.969762	0.973992	1.03243	1.10993	1.21003	1.10269	1.20301	0.0398658	0.202874	1.1732		0.997363	1.01806	1.0293	0.984764	1.15532
O09110	Dual specificity mitogen-activated protein kinase kinase 3 OS=Mus musculus OX=10090 GN=Map2k3 PE=1 SV=2	11	5	0.966801	1.03077	1.04235	0.945038	1.08173	1.05155	0.92677	0.807442	0.967593	0.983156	0.939779	0.919006	0.990897	1.04216	0.90402	0.892633	0.961279	0.959556	0.12353	0.362516	1.12009		0.998273	1.02885	0.918543	0.9718	0.928844
O09111	NADH dehydrogenase [ubiquinone] 1 beta subcomplex subunit 11, mitochondrial OS=Mus musculus OX=10090 GN=Ndufb11 PE=1 SV=2	3	3	0.965795	0.952663	0.842896	1.01527	1.12179	1.26215	1.06591	1.2893	1.10556	1.03014	1.11111	1.14471	1.24837	1.07892	0.993437	1.03762	0.987374	1.02934	0.239284	0.502022	1.19271		0.959206	1.04917	1.11851	1.14405	1.01171
O09117	Synaptophysin-like protein 1 OS=Mus musculus OX=10090 GN=Sypl1 PE=1 SV=2	1	2	0.949698	0.865089	0.862022	0.920611	0.785256	0.830633	0.885273	0.855814	0.906481	0.954787	0.901612	0.847732	0.840052	0.932973	1.00328	0.937304	0.98569	0.92387	0.0571641	0.242748	1.13412		0.906407	0.848211	0.899871	0.879758	0.961975
O09130	NFATC2-interacting protein OS=Mus musculus OX=10090 GN=Nfatc2ip PE=1 SV=1	1		1.05533		0.472678	1.05802			0.913751	1.1814			0.834606	1.09179			1.03692	0.948276			0.738802	0.87071	1.49232		1.05533	0.707178	1.03899	0.954576	0.991606
O09131	Glutathione S-transferase omega-1 OS=Mus musculus OX=10090 GN=Gsto1 PE=1 SV=2	19	18	0.987928	1.00473	0.911202	0.961832	0.995192	1.02062	0.965826	0.95907	0.990741	1.00089	1.07718	0.977322	0.958388	1.00757	1.02051	1.00157	0.963805	0.928628	0.785129	0.8941	1.03375		0.996295	0.97134	0.978979	1.00412	0.977984
O09159	Lysosomal alpha-mannosidase OS=Mus musculus OX=10090 GN=Man2b1 PE=1 SV=4	12	9	1.03421	1.00592	1.09973	1.17557	1.07051	0.9838	1.01465	1.14605	1.01667	1.0461	1.08227	1.14363	1.14954	1.0627	1.01231	0.935737	0.964646	0.943695	0.0195432	0.137979	1.15073		1.01996	1.08021	1.05455	1.10889	0.963643
O09164	Extracellular superoxide dismutase [Cu-Zn] OS=Mus musculus OX=10090 GN=Sod3 PE=1 SV=1	1		1.14286		1.60929	1.67176			1.21074	1.07535			1.13316	1.36933			0.894996	1.02821			0.0301113	0.174365	1.70982		1.14286	1.64023	1.14104	1.24566	0.959295
O09167	60S ribosomal protein L21 OS=Mus musculus OX=10090 GN=Rpl21 PE=1 SV=3	15	12	1.0503	0.946746	1.08607	0.951145	0.897436	0.885125	1.04719	0.821395	0.898148	0.963652	0.938931	0.973002	0.979194	0.972973	0.971288	0.959248	0.951178	1.00317	0.804476	0.904416	1.07352		0.99718	0.951761	0.928885	0.965894	0.971022
O09172	Glutamate--cysteine ligase regulatory subunit OS=Mus musculus OX=10090 GN=Gclm PE=1 SV=1	6	3	1.01408	1.00592	1.10246	1.12977	0.980769	0.964654	1.09601	1.05302	1.00741	0.995567	1.07973	1.12959	0.996099	0.976216	1.03117	1.03448	0.975589	1.00872	0.895292	0.94865	1.03324		1.00999	1.04189	1.03725	1.04357	1.01222
O09174	Alpha-methylacyl-CoA racemase OS=Mus musculus OX=10090 GN=Amacr PE=1 SV=4	5	3	1.04829	1.09704	1.00273	0.992366	1.30449	1.21649	1.06347	0.979535	1.09907	1.08156	1.01272	0.937365	1.46944	1.2173	1.00164	1.01019	1.0766	1.07137	0.783866	0.893433	1.09827		1.07239	1.12099	1.05489	1.14153	1.03939
O35066	Kinesin-like protein KIF3C OS=Mus musculus OX=10090 GN=Kif3c PE=1 SV=3	1		1.02817		1.1612	0.935878			0.993491	0.861395			1.00594	1.28402			0.965546	0.997649			0.616869	0.797924	1.22854		1.02817	1.04247	0.925088	1.1365	0.981466
O35071	Kinesin-like protein KIF1C OS=Mus musculus OX=10090 GN=Kif1c PE=1 SV=2	1	4	0.95674	0.95503	1.36339	0.974046	0.967949	1.03387	1.29455	1.18047	0.974074	1.00621	0.854962	0.938445	1.05722	0.99027	1.08121	1.14734	0.973906	1.00952	0.377861	0.629625	1.15733		0.955885	1.07369	1.10627	0.957345	1.05089
O35075	Down syndrome critical region protein 3 homolog OS=Mus musculus OX=10090 GN=Dscr3 PE=1 SV=1	1	5	0.932596	1.00947	0.907104	0.909924	0.947115	0.979381	0.95118	1.17023	0.973148	0.966312	0.926209	0.954644	1	1.00216	0.874487	1.00705	0.959596	0.988898	0.536569	0.748376	1.08132		0.970271	0.935415	1.01148	0.970224	0.956118
O35083	1-acyl-sn-glycerol-3-phosphate acyltransferase alpha OS=Mus musculus OX=10090 GN=Agpat1 PE=1 SV=1	2	3	0.855131	1.08047	0.834699	0.940458	1.0641	1.00736	0.908869	0.993488	1.03611	0.995567	1.01612	0.904968	1.03121	1.02919	0.853979	0.884796	0.989057	0.961142	0.75675	0.878951	1.07964		0.961221	0.957767	0.982393	0.993927	0.920608
O35098	Dihydropyrimidinase-related protein 4 OS=Mus musculus OX=10090 GN=Dpysl4 PE=1 SV=1	1	1	1.23742	1.3716	0.95765	0.909924	0.692308	1.25773	1.19528	1.0586	1.75278	1.46365	1.21544	1.10583	1.52406	1.46919	1.12551	1.0815	0.984848	1.66931	0.151418	0.403873	1.43819		1.30278	0.933308	1.34228	1.31712	1.18938
O35114	Lysosome membrane protein 2 OS=Mus musculus OX=10090 GN=Scarb2 PE=1 SV=3	3		1.01308		0.868852	1.09618			1.04719	1.06791			1.06361	1.07343			1.06645	1.08229			0.757554	0.879269	1.10085		1.01308	0.975921	1.0575	1.06851	1.07434
O35126	Atrophin-1 OS=Mus musculus OX=10090 GN=Atn1 PE=1 SV=1	1	1	0.817907	1.06746	0.877049	1.00916	0.934295	1.06627	0.982099	1.34977	1.14352	0.986702	1.15013	1.19006	1.08713	1.06919	0.92945	1.05878	0.976431	0.970658	0.135005	0.378786	1.20195		0.934387	0.969023	1.10589	1.12309	0.982731
O35127	Protein C10 OS=Mus musculus OX=10090 GN=Grcc10 PE=1 SV=1	3		1.07746		1.2582	1.10534			1.03906	1.26791			0.910093	0.951404			1.06071	1.16771			0.254474	0.516214	1.26735		1.07746	1.1793	1.14779	0.930519	1.11292
O35129	Prohibitin-2 OS=Mus musculus OX=10090 GN=Phb2 PE=1 SV=1	13	13	1.09658	1.03905	1.03279	1.10076	1.01923	1.07069	1.01546	1.03814	1.05556	1.03546	1.0687	1.05508	1.07542	0.996757	1.05004	1.04467	1.03704	0.996828	0.631277	0.804317	1.0344		1.06743	1.05538	1.03606	1.04852	1.03193
O35130	Ribosomal RNA small subunit methyltransferase NEP1 OS=Mus musculus OX=10090 GN=Emg1 PE=1 SV=1	3	1	1.05634	0.994083	1.03962	0.961832	1.00481	0.777614	1.17087	0.869767	1.03981	0.991135	0.896522	0.925486	0.843953	0.994595	1.07875	1.04232	0.953704	1.06899	0.341035	0.602854	1.13267		1.02474	0.940167	1.01216	0.913532	1.03473
O35134	DNA-directed RNA polymerase I subunit RPA1 OS=Mus musculus OX=10090 GN=Polr1a PE=1 SV=2	8	9	1.01006	0.989349	1.05055	1.18779	1.02885	1.03535	1.00163	1.10233	1.0037	1.00355	1.08567	1.19546	1.04681	1.03892	0.972108	0.955329	0.990741	1.04362	0.115948	0.350668	1.10111		0.999651	1.07374	1.02693	1.08999	0.989902
O35144	Telomeric repeat-binding factor 2 OS=Mus musculus OX=10090 GN=Terf2 PE=1 SV=3	1		0.646881		1.03279	0.746565			1.06428	0.612093			1.0916	0.925486			0.807219	1.04389			0.694199	0.844287	1.55379		0.646881	0.87809	0.807117	1.00512	0.917957
O35153	BET1-like protein OS=Mus musculus OX=10090 GN=Bet1l PE=3 SV=1	1		0.967807		0.784153	1.01221			0.978845	1.18791			0.924512	0.845572			1.36013	1.14342			0.212809	0.476473	1.41046		0.967807	0.890916	1.07832	0.884162	1.24708
O35166	Golgi SNAP receptor complex member 2 OS=Mus musculus OX=10090 GN=Gosr2 PE=1 SV=2	2	2	1.22837	1.12189	1.46721	1.38779	1.21635	1.3137	1.0415	0.892093	1.01389	1	1.00085	1.10367	1.36021	1.09514	1.0082	1.08386	0.945286	1.0341	0.00176761	0.0386244	1.36326	2	1.17393	1.34305	0.985178	1.13258	1.01663
O35215	D-dopachrome decarboxylase OS=Mus musculus OX=10090 GN=Ddt PE=1 SV=3	3	4	0.992958	1.03077	1.08333	1.05802	1.17308	1.29161	0.993491	1.11163	1.06852	1.11436	1.07718	1.07559	1.20936	0.944865	1.01066	0.971003	1.16835	0.896114	0.318269	0.58223	1.14021		1.01169	1.14796	1.07086	1.07267	1.00679
O35218	Cleavage and polyadenylation specificity factor subunit 2 OS=Mus musculus OX=10090 GN=Cpsf2 PE=1 SV=1	11	3	0.973843	0.908876	0.979508	1.05191	0.972756	0.867452	0.982913	1.03256	0.977778	0.906028	0.995759	1.05292	0.945384	0.961081	0.990156	1.03527	0.986532	0.989691	0.724651	0.862342	1.06315		0.940799	0.965626	0.973762	0.987936	1.00021
O35226	26S proteasome non-ATPase regulatory subunit 4 OS=Mus musculus OX=10090 GN=Psmd4 PE=1 SV=1	17	11	0.976861	1.00355	0.994536	1.01679	1.00641	0.992636	0.976404	0.972093	0.987963	0.985816	1.00848	1.00432	0.996099	1.01514	0.979491	0.963166	0.988215	0.992863	0.0165526	0.127464	1.02594		0.990116	1.00255	0.980547	1.00599	0.980868
O35239	Tyrosine-protein phosphatase non-receptor type 9 OS=Mus musculus OX=10090 GN=Ptpn9 PE=1 SV=2	5		0.89336		0.98224	1.00916			0.8869	0.911628			0.988126	0.990281			0.894996	0.88558			0.00303414	0.0506008	1.11832		0.89336	0.995609	0.899179	0.989203	0.890275
O35245	Polycystin-2 OS=Mus musculus OX=10090 GN=Pkd2 PE=1 SV=2	4	6	0.995976	1.03432	1.00683	1.00763	1.02885	0.908689	0.985354	0.943256	0.941667	0.967199	1.00594	0.964363	1.08192	0.980541	0.968827	1.01254	0.972222	0.982554	0.426595	0.666854	1.05814		1.01497	0.986862	0.959199	1.00721	0.983886
O35250	Exocyst complex component 7 OS=Mus musculus OX=10090 GN=Exoc7 PE=1 SV=2	11	7	0.945674	1.0213	0.97541	0.961832	1.10256	1.00442	0.934093	0.884651	1.0213	0.980496	0.972858	0.933045	1.11834	1.06054	0.940115	0.94279	0.986532	0.951626	0.433505	0.67083	1.068		0.982761	1.0096	0.953762	1.01862	0.955088
O35280	Serine/threonine-protein kinase Chk1 OS=Mus musculus OX=10090 GN=Chek1 PE=1 SV=2	2		0.962777		0.963115	1.02595			0.903987	0.794419			1.00424	0.924406			0.935193	0.860502			0.277898	0.542324	1.173		0.962777	0.994038	0.847434	0.963497	0.89707
O35286	Pre-mRNA-splicing factor ATP-dependent RNA helicase DHX15 OS=Mus musculus OX=10090 GN=Dhx15 PE=1 SV=2	21	27	0.99497	1.01183	0.971311	0.899237	0.876603	0.955817	0.987795	0.897674	0.990741	1.00621	0.92112	0.87041	0.853056	0.92973	1.03527	1.03997	1.03114	1.07137	0.0011086	0.0298198	1.16947		1.00337	0.924917	0.969635	0.892984	1.04432
O35295	Transcriptional activator protein Pur-beta OS=Mus musculus OX=10090 GN=Purb PE=1 SV=3	8	2	0.925553	0.936095	0.967213	0.951145	1.03686	1.03387	0.95118	0.970233	0.959259	1.0789	0.932146	0.953564	0.985696	1.02811	0.97703	0.975705	1.05219	1.00714	0.396714	0.644702	1.07706		0.930809	0.996527	0.988585	0.974213	1.00254
O35309	N-myc-interactor OS=Mus musculus OX=10090 GN=Nmi PE=1 SV=1	4		1.03823		0.948087	0.967939			0.979658	0.954419			1.0475	0.988121			1.05496	0.97884			0.325995	0.589416	1.08379		1.03823	0.957962	0.966956	1.01738	1.01619
O35316	Sodium- and chloride-dependent taurine transporter OS=Mus musculus OX=10090 GN=Slc6a6 PE=1 SV=2	1		0.968813		0.838798	0.938931			1.01221	0.966512			0.985581	0.887689			1.0525	1.04859			0.203167	0.464381	1.18377		0.968813	0.887453	0.989095	0.935355	1.05054
O35326	Serine/arginine-rich splicing factor 5 OS=Mus musculus OX=10090 GN=Srsf5 PE=1 SV=2	6	4	1.05131	0.926627	0.965847	1.00611	0.979167	0.879234	1.0594	0.922791	0.949074	0.95922	1.03393	1.04428	0.985696	0.968649	1.05004	1.01567	0.956229	0.950833	0.721776	0.8605	1.0536		0.987001	0.956375	0.971282	1.00764	0.992331
O35343	Importin subunit alpha-3 OS=Mus musculus OX=10090 GN=Kpna4 PE=1 SV=1	5	4	0.948692	1.05799	0.863388	0.958779	1.01122	0.992636	0.979658	1.02419	1.02593	1.08954	0.979644	0.965443	0.859558	1.04108	1.03035	0.985893	1.06061	1.02696	0.298678	0.564649	1.07786		1.00185	0.95475	1.02909	0.959155	1.02561
O35344	Importin subunit alpha-4 OS=Mus musculus OX=10090 GN=Kpna3 PE=1 SV=1	13	9	0.976861	0.976331	0.967213	0.908397	0.918269	0.972018	0.955248	0.929302	0.978704	0.949468	0.975403	0.902808	0.920676	0.96	1.0402	1.00784	0.961279	1.00952	0.0431792	0.210031	1.06925		0.976596	0.941045	0.953018	0.939268	1.00431
O35345	Importin subunit alpha-7 OS=Mus musculus OX=10090 GN=Kpna6 PE=1 SV=2	12	7	0.968813	1.06154	1.06694	1.00763	1.04808	1.06922	0.992677	0.957209	0.987963	1.04433	1.04156	0.967603	1.06892	1.06162	1	0.950627	1.00168	1.03807	0.325742	0.589201	1.05288		1.01412	1.04767	0.995057	1.03413	0.997106
O35350	Calpain-1 catalytic subunit OS=Mus musculus OX=10090 GN=Capn1 PE=1 SV=1	20	18	1.01811	0.928994	1.02869	0.987786	1.02724	1.00442	0.941416	0.940465	1.0463	1.01064	1.00424	0.99784	0.950585	1.04649	0.936833	0.880878	0.919192	0.896114	0.0170768	0.128636	1.11441		0.972531	1.01189	0.983657	0.999208	0.908002
O35375	Neuropilin-2 OS=Mus musculus OX=10090 GN=Nrp2 PE=1 SV=2	5	3	0.991952	0.928994	1.13388	1.09313	1.07372	0.994109	1.01546	1.0186	0.937037	0.925532	1.05428	1.11123	0.959688	0.955676	0.955701	0.952978	0.939394	0.906423	0.0311818	0.176972	1.14286		0.959957	1.07248	0.973205	1.01812	0.938417
O35379	Multidrug resistance-associated protein 1 OS=Mus musculus OX=10090 GN=Abcc1 PE=1 SV=1	20	14	1.02716	1.07219	1.07787	1.08092	1.07853	1.1458	1.02522	1.01116	1.01296	1.04433	1.01357	1.00756	1.17425	1.05297	0.993437	0.994514	0.994108	1.02776	0.0608151	0.250862	1.09284		1.04943	1.0954	1.02333	1.06005	1.00235
O35381	Acidic leucine-rich nuclear phosphoprotein 32 family member A OS=Mus musculus OX=10090 GN=Anp32a PE=1 SV=1	16	10	0.983903	1.01302	0.959016	0.925191	0.979167	0.9838	0.969081	0.974884	1.00926	1.0266	1.04665	0.952484	1.0143	0.982703	1.03445	1.02665	1.0362	0.995242	0.113823	0.34783	1.06395		0.998354	0.961513	0.994669	0.998418	1.023
O35382	Exocyst complex component 4 OS=Mus musculus OX=10090 GN=Exoc4 PE=1 SV=2	8	8	0.948692	0.936095	0.853825	0.844275	0.94391	0.989691	0.898291	0.898605	0.926852	0.919326	0.915182	0.885529	0.841352	0.989189	0.957342	0.963166	0.944444	0.9318	0.597458	0.787926	1.04772		0.942372	0.90588	0.910681	0.906237	0.949111
O35405	Phospholipase D3 OS=Mus musculus OX=10090 GN=Pld3 PE=1 SV=1	2	1	1.00503	1.11479	0.887978	0.958779	0.875	1.08689	1.04557	1.35628	1.23148	1.14362	1.07549	1.17171	1.21196	0.980541	1.03692	0.948276	0.990741	1.08089	0.036777	0.195139	1.25321	3	1.05849	0.948591	1.18878	1.10623	1.01299
O35427	DNA-directed RNA polymerase III subunit RPC9 OS=Mus musculus OX=10090 GN=Crcp PE=2 SV=1		1		0.83432			0.891026	0.908689			0.731481	0.758865			0.76723	0.954595			0.877946	0.735131	0.503932	0.725389	1.20773		0.83432	0.899814	0.745048	0.8558	0.803371
O35435	Dihydroorotate dehydrogenase (quinone), mitochondrial OS=Mus musculus OX=10090 GN=Dhodh PE=1 SV=2	7	3	1.07847	1.01183	0.97541	1.07939	1.02724	0.933726	1.03824	1.10512	1.05	1.01064	1.09669	1.05184	0.942783	0.975135	1.03527	1.05486	0.991582	0.959556	0.711212	0.85511	1.04787		1.04462	1.00245	1.05044	1.01479	1.00963
O35459	Delta(3,5)-Delta(2,4)-dienoyl-CoA isomerase, mitochondrial OS=Mus musculus OX=10090 GN=Ech1 PE=1 SV=1	5	1	1.02515	1.10059	1.13661	1.19389	1.35096	0.792342	1.08544	1.21767	1.07315	1.16401	1.08482	1.07451	1.13134	1.0627	1.06891	1.04702	0.935185	1.01427	0.756198	0.878951	1.11674		1.0622	1.09783	1.13354	1.08804	1.01505
O35465	Peptidyl-prolyl cis-trans isomerase FKBP8 OS=Mus musculus OX=10090 GN=Fkbp8 PE=1 SV=2	8	7	0.952716	0.984615	0.983607	1.00458	1.00962	0.991163	0.996745	0.992558	0.92037	0.940603	0.983885	1	0.996099	0.977297	0.968007	0.979624	0.940236	0.955591	0.137155	0.382318	1.03792		0.968535	0.997187	0.962005	0.989278	0.960753
O35474	EGF-like repeat and discoidin I-like domain-containing protein 3 OS=Mus musculus OX=10090 GN=Edil3 PE=1 SV=2	6	5	1.03823	1.09467	0.879781	0.975573	0.927885	0.9838	0.986981	1.03721	1.01759	1.03635	0.977947	0.966523	0.925878	0.939459	0.949959	1.07445	1.05808	1.13719	0.0128811	0.112113	1.13313		1.06608	0.940825	1.01933	0.952226	1.05272
O35490	Betaine--homocysteine S-methyltransferase 1 OS=Mus musculus OX=10090 GN=Bhmt PE=1 SV=1	1	2	0.957746	1.16213	0.889344	1.23511	1.5641	1.21649	0.953621	1.08744	1.0713	1.22695	1.06277	1.18035	1.22887	1.36973	0.890074	0.937304	1.17424	1.10864	0.458828	0.692931	1.18082		1.055	1.20237	1.08051	1.20544	1.02086
O35491	Dual specificity protein kinase CLK2 OS=Mus musculus OX=10090 GN=Clk2 PE=1 SV=2	1		0.958753		1.1571	1.10076			0.973963	1.05302			0.927057	1.11879			0.863002	0.920846			0.206155	0.466949	1.266		0.958753	1.12858	1.01272	1.01842	0.891455
O35495	Cyclin-dependent kinase 14 OS=Mus musculus OX=10090 GN=Cdk14 PE=1 SV=2	4	1	0.967807	0.913609	0.887978	0.891603	0.862179	1.10162	0.939788	0.987907	0.901852	0.757092	0.920271	0.898488	0.886866	0.92	0.938474	0.952194	0.876263	0.906423	0.925129	0.964692	1.05382		0.940318	0.931217	0.892293	0.906293	0.917864
O35516	Neurogenic locus notch homolog protein 2 OS=Mus musculus OX=10090 GN=Notch2 PE=1 SV=1	5	5	0.968813	1.04497	1.00137	1.06565	1.04647	0.991163	0.973963	1.00558	0.964815	0.973404	0.993215	0.983801	1.02861	1.03135	1.00738	1.01646	0.98064	0.960349	0.273308	0.537085	1.04736		1.00617	1.0257	0.979319	1.00902	0.990959
O35551	Rab GTPase-binding effector protein 1 OS=Mus musculus OX=10090 GN=Rabep1 PE=1 SV=2	18	10	0.907445	0.992899	0.871585	0.941985	0.889423	0.942563	0.947925	1.0093	0.996296	0.97695	0.973707	0.963283	0.877763	0.945946	0.972108	1.00235	1.01936	0.979381	0.0445047	0.213736	1.09034		0.949211	0.910842	0.982345	0.939413	0.993124
O35566	CD151 antigen OS=Mus musculus OX=10090 GN=Cd151 PE=1 SV=2	2	3	1.10966	0.900592	1.12568	1.22748	1.00481	1.18704	1.12937	1.07442	1.10185	0.961879	1.19847	1.03672	0.960988	0.895135	0.982773	1.02978	1.05471	0.901665	0.343859	0.604293	1.14393		0.999674	1.13304	1.06491	1.01677	0.990477
O35593	26S proteasome non-ATPase regulatory subunit 14 OS=Mus musculus OX=10090 GN=Psmd14 PE=1 SV=2	19	14	1.00704	1.01657	0.965847	0.955725	1.12179	1.03387	0.973149	0.987907	1.00463	0.945922	1.02969	0.992441	1.13914	1.05514	1.02871	1.01724	0.952862	0.958763	0.328328	0.591007	1.0768		1.01179	1.0172	0.977663	1.05275	0.988814
O35598	Disintegrin and metalloproteinase domain-containing protein 10 OS=Mus musculus OX=10090 GN=Adam10 PE=1 SV=2	5	7	1.08954	0.969231	1.13798	1.14351	1.05769	1.03387	1.05126	1.15256	1	0.999113	1.05428	1.07559	1.14434	1.07027	0.97703	0.955329	1.00337	1.00634	0.0806192	0.29162	1.10849		1.02762	1.0922	1.04893	1.08559	0.985296
O35604	NPC intracellular cholesterol transporter 1 OS=Mus musculus OX=10090 GN=Npc1 PE=1 SV=2	2	4	1.11167	0.984615	1.00273	1.01221	0.902244	0.974963	1.05858	1.1107	1.09444	1.10284	1.07125	1.07883	0.973992	1.00324	1.14274	1.13088	1.07744	1.08803	0.00978698	0.0966609	1.14132		1.04622	0.972058	1.09146	1.03086	1.10943
O35609	Secretory carrier-associated membrane protein 3 OS=Mus musculus OX=10090 GN=Scamp3 PE=1 SV=3	6	2	0.960765	0.861538	0.972678	1.01069	0.947115	0.899853	1.01627	1.02791	1.09074	1.05585	1.03138	0.99784	0.737321	0.951351	1.01066	0.995298	1.07323	0.865979	0.32691	0.590217	1.15114		0.9098	0.956731	1.0473	0.921764	0.98331
O35613	Death domain-associated protein 6 OS=Mus musculus OX=10090 GN=Daxx PE=1 SV=1	1	1	1.01107	0.985799	1.06011	0.966412	0.972756	1.27099	1.04719	0.898605	1.04722	1.01507	1.02205	1.01296	1.18336	1.19243	1.07547	1.09875	1.13636	1.11102	0.364569	0.619321	1.10701		0.998353	1.06088	1.00008	1.09939	1.10518
O35615	Zinc finger protein ZFPM1 OS=Mus musculus OX=10090 GN=Zfpm1 PE=1 SV=1	2	1	0.968813	1.06746	0.920765	0.940458	0.855769	1.12371	0.971522	0.971163	1.48889	1.0727	1.08312	0.898488	1.59948	1.01297	1.06399	1.00392	1.14478	1.01269	0.676511	0.834404	1.17305		1.01694	0.955267	1.10795	1.12058	1.05489
O35621	Phosphomannomutase 1 OS=Mus musculus OX=10090 GN=Pmm1 PE=1 SV=1	1		1.00503		1.17213	0.871756			1.02929	1.01953			1.06192	1.36717			1.21493	1.06034			0.700773	0.848218	1.19888		1.00503	1.01085	1.0244	1.20492	1.13501
O35623	BET1 homolog OS=Mus musculus OX=10090 GN=Bet1 PE=1 SV=1	1		1.23139		1.20219	1.5374			1.04312	1.27628			1.17727	1.21382			1.11813	1.10188			0.532119	0.745464	1.2248		1.23139	1.3595	1.15383	1.19541	1.10998
O35638	Cohesin subunit SA-2 OS=Mus musculus OX=10090 GN=Stag2 PE=1 SV=3	17	10	1.07143	0.942012	0.930328	0.934351	0.860577	1.01915	0.939788	0.992558	1.09444	0.89539	0.929601	0.893089	0.815345	0.901622	0.998359	1.01332	0.978114	0.966693	0.124676	0.364414	1.13663		1.00464	0.934422	0.977795	0.883872	0.988959
O35639	Annexin A3 OS=Mus musculus OX=10090 GN=Anxa3 PE=1 SV=4	21	14	1.14085	1.04024	1.26776	1.27634	1.15865	1.20029	1.06916	1.13023	1.15093	1.05408	1.19084	1.21058	1.24447	1.06378	1.1009	1.0431	1.11532	1.02141	0.0167294	0.12792	1.14523		1.08938	1.22479	1.10036	1.17536	1.06947
O35640	Annexin A8 OS=Mus musculus OX=10090 GN=Anxa8 PE=1 SV=2	8	4	1.05634	1.02485	1.02732	1.1313	1.11378	1.22828	1.10578	1.19814	1.12593	1.03546	1.12383	1.15119	1.27958	1.08865	1.08285	1.05486	1.07239	0.967486	0.15634	0.411171	1.11357		1.04048	1.12291	1.11482	1.15865	1.04338
O35643	AP-1 complex subunit beta-1 OS=Mus musculus OX=10090 GN=Ap1b1 PE=1 SV=2	21	18	0.983903	0.988166	0.969945	0.955725	0.93109	0.954345	0.990236	1.03721	1.00741	1.05496	1.02036	0.984881	0.954486	0.989189	1.01477	0.98511	1	1.00555	0.00696333	0.0812042	1.07292		0.986032	0.952674	1.02214	0.986952	1.0013
O35646	Calpain-6 OS=Mus musculus OX=10090 GN=Capn6 PE=1 SV=2	2		1.04225		1.21721	0.972519			0.978845	0.989767			0.906701	0.953564			1.02707	0.964734			0.519847	0.736492	1.17011		1.04225	1.08801	0.984291	0.929837	0.995415
O35654	DNA polymerase delta subunit 2 OS=Mus musculus OX=10090 GN=Pold2 PE=1 SV=2	7	7	0.988934	1.0426	1.12978	1.06565	0.940705	0.979381	0.979658	0.950698	1.03241	1.04167	1.01442	1.00324	0.973992	1.00108	1.03692	1.00862	0.991582	1.05313	0.893823	0.94859	1.02823		1.01541	1.02625	1.0004	0.998072	1.02228
O35658	Complement component 1 Q subcomponent-binding protein, mitochondrial OS=Mus musculus OX=10090 GN=C1qbp PE=1 SV=1	6	4	0.970825	1.01065	0.959016	1.08702	1.06891	0.938144	1.04719	1.15721	1.16296	1.17465	1.10857	1.10475	0.846554	0.962162	1.11813	1.10188	1.15572	1.0793	0.0969554	0.317581	1.14514		0.990538	1.01116	1.1343	0.999384	1.11341
O35682	Myeloid-associated differentiation marker OS=Mus musculus OX=10090 GN=Myadm PE=1 SV=2	3	1	1.04427	0.907692	1.08333	1.08855	0.745192	0.964654	1.07893	0.906047	0.960185	1.04521	0.992366	0.87473	1.01951	0.978378	1.1452	1.07837	0.981481	1.07534	0.630181	0.804195	1.11354		0.973587	0.959539	0.995235	0.96463	1.06849
O35683	NADH dehydrogenase [ubiquinone] 1 alpha subcomplex subunit 1 OS=Mus musculus OX=10090 GN=Ndufa1 PE=1 SV=1	1		1.07646		1.04781	1.09618			1.05452	1.13767			0.991518	1.08207			0.957342	0.983542			0.233057	0.496661	1.12877		1.07646	1.07173	1.09531	1.03581	0.970354
O35685	Nuclear migration protein nudC OS=Mus musculus OX=10090 GN=Nudc PE=1 SV=1	21	16	1.02314	0.989349	0.983607	1.0916	1.12821	1.07364	1.07486	1.1014	1.09259	1.06826	1.21459	1.09827	1.14824	1.0627	1.17637	1.09013	1.08923	1.01665	0.167536	0.426105	1.12268		1.0061	1.06791	1.0842	1.12953	1.09164
O35691	Pinin OS=Mus musculus OX=10090 GN=Pnn PE=1 SV=4	5	1	1.01408	0.926627	1.02869	1.07023	1.01923	1.15464	1.06916	0.866977	1.09259	0.950355	1.0017	0.969762	0.892068	1.03243	1.14192	1.32994	1.14899	1.2498	0.0067104	0.0805802	1.25362	1	0.96937	1.06689	0.990487	0.972557	1.21522
O35704	Serine palmitoyltransferase 1 OS=Mus musculus OX=10090 GN=Sptlc1 PE=1 SV=2	4	2	1.01509	0.938462	1.06011	1.05496	0.823718	0.948454	0.956062	1.08186	0.885185	0.800532	1.02714	1.08423	0.927178	0.922162	0.931911	0.882445	0.898148	0.923077	0.70036	0.847957	1.0871		0.976024	0.96682	0.925268	0.987827	0.908682
O35719	DNA repair protein RAD51 homolog 2 OS=Mus musculus OX=10090 GN=Rad51b PE=2 SV=2	1	4	0.913481	1.07456	1.01366	0.948092	0.854167	0.830633	0.928397	0.930233	0.931481	1.06472	0.900763	1.00648	0.881664	0.968649	0.885972	0.974138	0.968855	0.99207	0.692452	0.843632	1.09029		0.990751	0.908707	0.962018	0.93804	0.954356
O35730	E3 ubiquitin-protein ligase RING1 OS=Mus musculus OX=10090 GN=Ring1 PE=1 SV=2	1		0.982897		1.18852	1.12672			0.981286	1.1293			1.09669	1.26458			0.9516	0.98511			0.184563	0.445818	1.21631		0.982897	1.15721	1.0527	1.17765	0.96821
O35737	Heterogeneous nuclear ribonucleoprotein H OS=Mus musculus OX=10090 GN=Hnrnph1 PE=1 SV=3	16	19	0.987928	0.950296	1.04235	1.00153	0.987179	1.03387	1.03092	0.977674	0.976852	0.984043	0.956743	1.01836	1.04681	0.993514	0.955701	1.02743	1.02357	1.06661	0.482162	0.708554	1.05017		0.968929	1.01598	0.992123	1.00331	1.01754
O35841	Apoptosis inhibitor 5 OS=Mus musculus OX=10090 GN=Api5 PE=1 SV=2	16	14	1.03119	1.02722	1.04918	1.12214	1.16506	1.11193	1.01953	1.03628	1.1037	1.03723	1.04495	1.04968	1.14044	1.0627	1.03527	1.00627	1.05471	0.977795	0.0420953	0.207525	1.09155		1.0292	1.1113	1.0487	1.07377	1.01809
O35855	Branched-chain-amino-acid aminotransferase, mitochondrial OS=Mus musculus OX=10090 GN=Bcat2 PE=1 SV=2	8	5	0.970825	0.977515	0.948087	1.00458	0.932692	0.977909	0.951993	1.0307	0.927778	0.922872	1.0017	0.948164	0.925878	0.886486	1.02051	0.996082	0.908249	0.887391	0.913296	0.957591	1.03674		0.974164	0.965423	0.957387	0.93964	0.951388
O35857	Mitochondrial import inner membrane translocase subunit TIM44 OS=Mus musculus OX=10090 GN=Timm44 PE=1 SV=2	15	5	0.966801	0.988166	0.934426	0.90229	0.875	0.95729	0.955248	0.922791	0.955556	0.963652	0.973707	0.925486	0.93238	0.958919	1.00246	0.999216	0.949495	1.00634	0.0203535	0.141537	1.07896		0.977425	0.916718	0.949181	0.947421	0.989103
O35864	COP9 signalosome complex subunit 5 OS=Mus musculus OX=10090 GN=Cops5 PE=1 SV=3	15	11	0.987928	1.02604	0.997268	1.07939	1.07692	1.13255	1.09194	1.19349	1.13148	1.09309	1.1374	1.12527	1.19766	1.05838	1.11567	1.07053	1.12626	1.12688	0.0470148	0.21954	1.12097		1.0068	1.07043	1.12676	1.12859	1.10959
O35874	Neutral amino acid transporter A OS=Mus musculus OX=10090 GN=Slc1a4 PE=1 SV=1	6	1	0.978873	0.936095	0.885246	0.926718	0.740385	0.667158	1.02034	1.00093	1.00185	0.99734	0.983885	0.947084	0.495449	0.712432	1.05578	0.987461	1	1.03093	0.0909481	0.308298	1.3445		0.957245	0.797856	1.00508	0.757301	1.01819
O35887	Calumenin OS=Mus musculus OX=10090 GN=Calu PE=1 SV=1	30	14	0.841046	0.971598	0.745902	0.769466	0.919872	0.863034	0.892596	0.95814	1.00093	1.00532	0.960984	0.832613	0.73472	0.938378	1.00164	0.938088	1.01936	0.92387	0.0837143	0.294204	1.1805		0.903968	0.821593	0.963158	0.861817	0.969892
O35892	Nuclear autoantigen Sp-100 OS=Mus musculus OX=10090 GN=Sp100 PE=1 SV=2	1		0.918511		1.15847	0.940458			1.17738	0.860465			1.09415	1.19546			1.0566	0.911442			0.753086	0.876873	1.24515		0.918511	1.04379	1.00653	1.14368	0.981342
O35900	U6 snRNA-associated Sm-like protein LSm2 OS=Mus musculus OX=10090 GN=Lsm2 PE=1 SV=1	4	2	0.982897	0.998817	0.916667	1.00153	1.29808	1.05007	1.04394	1.21488	1.02685	0.989362	1.00254	1.10043	1.17945	1.04	1.05004	0.966301	0.901515	0.804917	0.275008	0.539389	1.16435		0.990825	1.05767	1.06541	1.07856	0.926319
O35943	Frataxin, mitochondrial OS=Mus musculus OX=10090 GN=Fxn PE=1 SV=1	2	2	1.07746	1.08876	0.930328	0.88855	0.953526	1.01767	0.969081	1.06233	0.992593	1.00621	1.05768	0.989201	1.05332	0.995676	1.04348	1.03605	0.979798	0.991277	0.0210732	0.144589	1.14446		1.0831	0.946378	1.00698	1.02348	1.01228
O35945	Aldehyde dehydrogenase, cytosolic 1 OS=Mus musculus OX=10090 GN=Aldh1a7 PE=1 SV=1	3		1.03119		1.13251	1.13893			1.08788	1.30605			1.07803	1.19978			1.03363	1.07445			0.506345	0.726874	1.15593		1.03119	1.13572	1.19198	1.13728	1.05385
O35954	Membrane-associated phosphatidylinositol transfer protein 1 OS=Mus musculus OX=10090 GN=Pitpnm1 PE=1 SV=1	8	2	0.985915	1.01657	1.01093	0.989313	1.06571	1.05449	0.999186	1.0093	0.952778	1.06738	0.991518	0.991361	1.25618	1.07243	0.986054	1.00078	1.03788	1.01665	0.566123	0.765329	1.07152		1.00112	1.02964	1.00634	1.07272	1.01016
O35955	Proteasome subunit beta type-10 OS=Mus musculus OX=10090 GN=Psmb10 PE=1 SV=1	2	3	0.992958	1.03077	1.09973	1.14962	0.836538	0.865979	1.02604	0.991628	0.976852	0.996454	1.05259	1.15659	0.988296	0.942703	0.983593	0.935737	0.970539	1.08485	0.945245	0.975156	1.05491		1.01169	0.978268	0.997584	1.03199	0.992175
O35963	Ras-related protein Rab-33B OS=Mus musculus OX=10090 GN=Rab33b PE=1 SV=1	3	1	0.961771	0.775148	0.903005	0.80458	0.801282	0.761414	0.916192	0.854884	0.90463	0.883865	0.882103	0.868251	0.821847	0.83027	0.971288	0.938088	0.877946	0.87391	0.179543	0.440888	1.12064		0.863432	0.815955	0.889585	0.850244	0.91439
O35969	Guanidinoacetate N-methyltransferase OS=Mus musculus OX=10090 GN=Gamt PE=1 SV=1	8	5	0.918511	0.971598	0.971311	0.980153	1.18429	1.03535	0.954434	0.964651	1.00185	0.947695	1.00254	1.01404	1.09623	1.05838	1.08285	1.03213	0.938552	0.838224	0.336732	0.599584	1.10316		0.944682	1.03944	0.966935	1.04214	0.968347
O35972	39S ribosomal protein L23, mitochondrial OS=Mus musculus OX=10090 GN=Mrpl23 PE=1 SV=1	2	2	1.0161	1.15266	0.998634	0.99084	0.975962	0.951399	1.06509	1.01209	1.08889	1.17199	0.90246	0.984881	1.01951	0.997838	1.10418	1.09561	1.02862	1.2839	0.0292742	0.171732	1.15294		1.08223	0.979042	1.083	0.975136	1.12427
O35980	Endonuclease III-like protein 1 OS=Mus musculus OX=10090 GN=Nthl1 PE=2 SV=2
O54692	Centromere/kinetochore protein zw10 homolog OS=Mus musculus OX=10090 GN=Zw10 PE=1 SV=3	19	11	0.975855	1.02485	1.05601	1.09313	1.01923	0.998527	0.940602	1.00465	0.959259	0.947695	1.01696	1.05184	1	0.997838	0.912223	0.930251	0.990741	0.944489	0.00653207	0.0791031	1.10288		1.00005	1.0411	0.962734	1.01643	0.943984
O54724	Caveolae-associated protein 1 OS=Mus musculus OX=10090 GN=Cavin1 PE=1 SV=1	18	22	0.976861	0.982249	1.0123	0.987786	1.05609	1.00147	1.00488	0.932093	0.975926	0.980496	0.977099	0.99784	1.03511	1.01946	0.980312	0.990596	1.02609	1.01983	0.198821	0.458521	1.04224		0.979551	1.01409	0.972992	1.00714	1.00402
O54734	Dolichyl-diphosphooligosaccharide--protein glycosyltransferase 48 kDa subunit OS=Mus musculus OX=10090 GN=Ddost PE=1 SV=2	10	13	1.00704	1.01183	0.989071	1.04733	1.03045	1.03829	1.0358	1.04372	1.06574	1.05674	1.04326	1.03672	1.09233	0.99027	1.08696	1.03762	1.03535	1.10071	0.22814	0.493937	1.05481		1.00944	1.02604	1.05044	1.04001	1.06476
O54774	AP-3 complex subunit delta-1 OS=Mus musculus OX=10090 GN=Ap3d1 PE=1 SV=1	20	17	0.968813	0.99645	0.960383	0.90687	0.969551	0.982327	0.96013	0.942326	0.948148	0.994681	0.971162	0.943844	0.996099	1.0227	0.936013	0.945925	0.960438	0.959556	0.376732	0.629588	1.03429		0.982534	0.954342	0.961109	0.983017	0.950429
O54781	SRSF protein kinase 2 OS=Mus musculus OX=10090 GN=Srpk2 PE=1 SV=2	7	1	0.910463	1.49586	0.963115	0.954198	1.02244	1.08689	0.923515	0.849302	0.913889	1.11702	0.860051	0.863931	1.24057	1.13081	0.908121	0.875392	1.117	1.65345	0.73944	0.87071	1.2337		1.16701	1.00527	0.945944	1.01042	1.10077
O54782	Epididymis-specific alpha-mannosidase OS=Mus musculus OX=10090 GN=Man2b2 PE=1 SV=2	8	7	0.981891	1.06272	0.990437	1.0855	1.01122	0.97349	1.00488	1.09674	1.06574	1.02394	1.06192	1.06587	1.10143	1.05081	0.990976	1.01019	1.04377	1.01824	0.240432	0.502471	1.05478		1.02151	1.01428	1.04722	1.06984	1.01562
O54784	Death-associated protein kinase 3 OS=Mus musculus OX=10090 GN=Dapk3 PE=1 SV=1	3	2	0.841046	0.823669	0.631148	0.658015	0.69391	0.879234	0.931652	0.908837	0.90463	0.878546	0.859203	0.775378	0.786736	0.857297	1.15422	1.04781	0.952862	0.961142	0.000816663	0.0255396	1.44595	1	0.832312	0.709486	0.90572	0.818733	1.02588
O54785	LIM domain kinase 2 OS=Mus musculus OX=10090 GN=Limk2 PE=1 SV=2	1	2	1.0835	0.969231	1.32377	1.2	0.842949	0.929308	1.00814	0.873488	0.884259	0.87766	0.904156	1.027	0.811443	0.904865	0.886792	0.901254	0.916667	0.999207	0.335275	0.597922	1.16232		1.02477	1.05618	0.909223	0.908686	0.924984
O54786	DNA fragmentation factor subunit alpha OS=Mus musculus OX=10090 GN=Dffa PE=1 SV=2	2		1.01308		0.903005	0.874809			0.947925	0.910698			1.02036	0.917927			1.05578	0.946708			0.342401	0.60369	1.13983		1.01308	0.888796	0.929125	0.967787	0.99976
O54804	Choline kinase alpha OS=Mus musculus OX=10090 GN=Chka PE=1 SV=3	1		1.10563		1.09836	1.10534			0.99105	1.05581			1.13571	1.21166			1.09844	0.965517			0.25346	0.515168	1.14679		1.10563	1.10185	1.02292	1.17307	1.02984
O54818	Tumor protein D53 OS=Mus musculus OX=10090 GN=Tpd52l1 PE=1 SV=1	2	2	0.997988	1.19053	0.894809	1.15267	1.32212	0.807069	1.04068	1.20744	0.969444	1.0328	1.16285	1.10151	0.919376	0.868108	1.00492	1.02508	1.13468	0.995242	0.965889	0.985407	1.08402		1.09002	1.02425	1.05909	1.00553	1.03854
O54825	Bystin OS=Mus musculus OX=10090 GN=Bysl PE=1 SV=3	3	4	1.04125	1.08639	1.11339	1.15725	1.09776	1.22828	0.980472	0.853023	1.03241	1.00621	0.972858	0.952484	1.18986	1.17189	1.00574	1.06975	1.03956	1.07216	0.0822289	0.293426	1.18915		1.06358	1.14807	0.965458	1.06616	1.04645
O54833	Casein kinase II subunit alpha' OS=Mus musculus OX=10090 GN=Csnk2a2 PE=1 SV=1	16	14	0.958753	0.992899	0.989071	0.934351	0.969551	1.00295	0.970708	0.924651	0.997222	0.990248	0.955895	0.966523	1.03771	1	0.979491	1.00078	1.0404	1.01745	0.433938	0.671144	1.04019		0.975677	0.973636	0.970288	0.98952	1.00928
O54879	High mobility group protein B3 OS=Mus musculus OX=10090 GN=Hmgb3 PE=1 SV=3	1	1	0.950704	1.06154	0.647541	0.760305	0.8125	0.742268	1.02604	1.11442	0.986111	0.867908	0.892282	0.784017	0.803641	0.858378	1.15915	1.28292	0.840067	0.842189	0.0174777	0.130593	1.372	3	1.00459	0.738176	0.99461	0.833474	1.01278
O54890	Integrin beta-3 OS=Mus musculus OX=10090 GN=Itgb3 PE=1 SV=2		1		0.840237			1.08333	1.15906			0.990741	1.03546			1.30949	1.08216			1.13552	1.1816	0.0837826	0.294204	1.41676		0.840237	1.12056	1.01285	1.19041	1.15833
O54916	RalBP1-associated Eps domain-containing protein 1 OS=Mus musculus OX=10090 GN=Reps1 PE=1 SV=2	6	2	0.935614	0.986982	0.918033	0.940458	1.00481	1	1.01302	0.978605	0.975926	0.998227	1.00679	0.941685	0.944083	1.02162	1.08203	1.07445	0.953704	1.03093	0.210372	0.473959	1.07601		0.960955	0.965095	0.991329	0.97788	1.03399
O54931	A-kinase anchor protein 2 OS=Mus musculus OX=10090 GN=Akap2 PE=1 SV=3	5	3	0.993964	0.953846	0.913934	1.01069	0.972756	1.11782	1.02766	0.965581	1.1463	1.22518	0.83715	0.965443	0.953186	1.07243	1.01969	1.16928	1.06987	1.1586	0.146453	0.396865	1.15649		0.973698	1.0011	1.08651	0.953387	1.10259
O54941	SWI/SNF-related matrix-associated actin-dependent regulator of chromatin subfamily E member 1 OS=Mus musculus OX=10090 GN=Smarce1 PE=1 SV=1	2	5	1.40141	0.957396	1.09426	1.11603	1.10737	1.25184	1.19365	1.15814	1.11574	1.04521	1.07718	1.20626	0.938882	1.07243	1.23544	1.31583	1.1936	1.03648	0.729889	0.8658	1.11348		1.15832	1.14067	1.12681	1.06949	1.19086
O54946	DnaJ homolog subfamily B member 6 OS=Mus musculus OX=10090 GN=Dnajb6 PE=1 SV=4	1	1	0.31992	0.87574	0.688525	0.387786	0.842949	0.795287	0.171684	0.540465	0.858333	0.922872	0.947413	0.826134	0.622887	0.801081	0.871206	0.503135	0.955387	0.842189	0.677704	0.834548	1.51826		0.529307	0.650443	0.520684	0.790531	0.770635
O54950	5'-AMP-activated protein kinase subunit gamma-1 OS=Mus musculus OX=10090 GN=Prkag1 PE=1 SV=2	10	7	0.934608	1.03669	1.0041	0.955725	0.915064	0.982327	0.92026	0.906047	0.933333	0.91578	0.899915	0.894168	0.983095	0.99027	0.914684	0.92163	0.930976	0.933386	0.23751	0.500667	1.07131		0.984325	0.963727	0.918803	0.94079	0.925139
O54956	DNA polymerase epsilon subunit 2 OS=Mus musculus OX=10090 GN=Pole2 PE=2 SV=2	4	2	0.88833	0.978698	1.0082	0.928244	0.847756	0.970545	1.01465	0.872558	0.948148	0.969858	1.01781	0.88121	0.889467	0.978378	0.877769	1.0047	0.988215	1.00634	0.953151	0.97901	1.03787		0.93242	0.93675	0.94989	0.939931	0.967729
O54962	Barrier-to-autointegration factor OS=Mus musculus OX=10090 GN=Banf1 PE=1 SV=1	2	2	0.628773	1.52544	0.5	0.61374	0.5625	0.820324	1.00814	0.967442	0.657407	0.929965	0.644614	0.636069	0.488947	0.601081	1.78507	2.09561	2.12205	1.81047	4.71779e-05	0.00878794	3.30467	1	0.979366	0.613431	0.878742	0.589182	1.94706
O54965	E3 ubiquitin-protein ligase RNF13 OS=Mus musculus OX=10090 GN=Rnf13 PE=1 SV=2	1		1.04326		1.09426	1.16183			0.961758	1.21023			1.02799	1.1987			0.868745	0.908307			0.292071	0.560243	1.26932		1.04326	1.12754	1.07887	1.11007	0.888306
O54984	ATPase Asna1 OS=Mus musculus OX=10090 GN=Asna1 PE=1 SV=2	16	10	0.970825	0.997633	0.960383	0.970992	1.01122	0.927835	1.00895	1.03256	1.05556	1.03103	1.0458	1.0432	1.03381	1.01405	1.05578	1.02508	1.04714	1.05551	0.00110219	0.0297846	1.08132		0.984138	0.96715	1.03189	1.03414	1.0458
O54988	STE20-like serine/threonine-protein kinase OS=Mus musculus OX=10090 GN=Slk PE=1 SV=2	15	16	1.02213	1.0071	1.4276	1.23359	1.01122	1.00884	0.956876	0.884651	0.955556	0.973404	1.00594	1.10691	0.897269	1.03135	0.90566	0.926332	0.964646	0.911975	0.0393483	0.20147	1.24908	2	1.01459	1.15774	0.941985	1.00752	0.926874
O55013	Trafficking protein particle complex subunit 3 OS=Mus musculus OX=10090 GN=Trappc3 PE=1 SV=1	5	4	1.02716	1.06272	1.08333	1.03053	0.950321	1.08837	1.02034	1.03442	0.952778	0.980496	1.04326	1.04536	1.24057	1.09838	1.04922	1.00862	0.988215	1.00159	0.142082	0.390825	1.10799		1.04479	1.03661	0.996483	1.1041	1.01166
O55022	Membrane-associated progesterone receptor component 1 OS=Mus musculus OX=10090 GN=Pgrmc1 PE=1 SV=4	5	2	1.02616	1.05917	1.09699	1.13893	1.08814	1.13402	1.02685	1.08093	1.11667	1.09043	1.16624	1.17603	1.3485	1.16973	1.10664	1.10423	1.10185	1.24108	0.0180807	0.132418	1.16331		1.04253	1.1143	1.07822	1.21279	1.13697
O55023	Inositol monophosphatase 1 OS=Mus musculus OX=10090 GN=Impa1 PE=1 SV=1	7	11	1.09457	1.00118	1.0888	1.1771	1.16987	1.08984	1.02929	1.12093	1.05741	1.05496	1.14589	1.15659	1.20416	1.04541	0.986054	1.02665	0.890572	0.918319	0.00295198	0.0504446	1.19145		1.04683	1.13062	1.06512	1.13651	0.953885
O55029	Coatomer subunit beta' OS=Mus musculus OX=10090 GN=Copb2 PE=1 SV=2	34	26	1.00201	1.01538	1.03689	1.03206	1.00321	0.972018	0.957689	0.968372	0.963889	0.965426	0.996607	0.989201	0.980494	0.993514	0.95242	0.943574	0.962121	0.978588	0.00228173	0.0440689	1.05382		1.00868	1.01071	0.963836	0.989935	0.959088
O55057	Retinal rod rhodopsin-sensitive cGMP 3',5'-cyclic phosphodiesterase subunit delta OS=Mus musculus OX=10090 GN=Pde6d PE=1 SV=1	2	2	1.03823	1.08757	1.00273	1.01679	0.959936	0.873343	1.04882	1.14419	1.06852	1.00709	1.13147	1.11015	1.0143	0.991351	1.11239	1.13009	0.947811	0.865979	0.373787	0.626953	1.10867		1.06262	0.961527	1.06601	1.06012	1.00786
O55060	Thiopurine S-methyltransferase OS=Mus musculus OX=10090 GN=Tpmt PE=1 SV=1	2		0.94165		0.965847	0.99084			0.979658	1.1414			1.10263	1.08531			1.05989	1.02586			0.298532	0.564649	1.16172		0.94165	0.978264	1.05744	1.09394	1.04273
O55091	Protein IMPACT OS=Mus musculus OX=10090 GN=Impact PE=1 SV=2	2	5	0.990946	0.979882	0.987705	1.05038	1.00641	1.05744	0.929211	0.964651	1.08241	1.1117	1.01357	1.05076	1.07802	1.07135	1.01313	0.931818	1.04125	1.08247	0.724079	0.86211	1.06873		0.985398	1.02506	1.0191	1.05312	1.01564
O55098	Serine/threonine-protein kinase 10 OS=Mus musculus OX=10090 GN=Stk10 PE=1 SV=2	2	2	0.984909	0.963314	1.01776	0.923664	0.987179	1.06038	0.94467	0.87907	1.00741	0.978723	0.897371	0.953564	0.884265	0.911351	0.907301	0.981191	1.05471	1.00634	0.190411	0.451464	1.09297		0.974052	0.995989	0.951245	0.911271	0.985931
O55101	Synaptogyrin-2 OS=Mus musculus OX=10090 GN=Syngr2 PE=2 SV=1	1		1.04326		0.960383	1.19084			1.14809	1.07442			1.19338	0.946004			1.4233	1.23433			0.449756	0.685003	1.27049		1.04326	1.06942	1.11064	1.06252	1.32545
O55102	Biogenesis of lysosome-related organelles complex 1 subunit 1 OS=Mus musculus OX=10090 GN=Bloc1s1 PE=1 SV=2	1	1	1.0503	0.990533	1.06421	1.07481	1.04968	0.863034	0.990236	1.1107	0.933333	0.906915	0.987277	1.15335	1.02861	1.00108	1.09844	1.05721	0.945286	1.12292	0.787166	0.895867	1.0727		1.01998	1.00893	0.982278	1.04059	1.05369
O55106	Striatin OS=Mus musculus OX=10090 GN=Strn PE=1 SV=2	9	7	0.953722	1.02722	0.930328	0.925191	0.939103	0.980854	0.92677	0.941395	0.963889	0.984043	0.948261	0.955724	0.981795	0.987027	0.946678	0.950627	0.975589	0.928628	0.310792	0.573536	1.04893		0.989789	0.943618	0.953776	0.96806	0.950233
O55125	Protein NipSnap homolog 1 OS=Mus musculus OX=10090 GN=Nipsnap1 PE=1 SV=1	4	1	0.943662	1.00828	0.924863	0.949618	1.02244	0.810015	0.917006	0.962791	1.02315	1	0.945717	0.960043	0.873862	1.02919	0.88023	0.939655	1.03114	1.19429	0.740078	0.870934	1.08783		0.975438	0.923504	0.974901	0.950599	1.00461
O55126	Protein NipSnap homolog 2 OS=Mus musculus OX=10090 GN=Nipsnap2 PE=1 SV=1	6	5	1.00101	0.997633	0.937158	0.941985	0.879808	0.944035	0.94467	0.962791	0.916667	0.929965	0.942324	0.938445	0.914174	1.00865	0.932732	0.94279	0.892256	0.913561	0.0607127	0.250862	1.08606		0.999318	0.925355	0.938367	0.950264	0.920131
O55128	Histone deacetylase complex subunit SAP18 OS=Mus musculus OX=10090 GN=Sap18 PE=1 SV=1	2		1.08551		1.12295	1.16336			1.09601	1.02512			0.961832	1.07883			1.09434	1.12539			0.336844	0.599584	1.12205		1.08551	1.14298	1.05997	1.01865	1.10976
O55131	Septin-7 OS=Mus musculus OX=10090 GN=Sept7 PE=1 SV=1	25	22	1.04427	0.927811	1.07923	1.09008	0.897436	1.07658	0.969081	0.96093	0.974074	0.905142	0.960984	1.03132	0.89987	0.988108	0.957342	0.994514	0.994108	0.917526	0.440136	0.677677	1.08472		0.984317	1.03254	0.951897	0.968887	0.965345
O55135	Eukaryotic translation initiation factor 6 OS=Mus musculus OX=10090 GN=Eif6 PE=1 SV=2	8	3	1.0171	1.0213	1.0847	1.10687	1.26282	1.17673	1.04394	1.13674	1.05556	0.986702	1.04919	1.09935	1.23667	1.03135	1.04676	1.0627	1.0463	0.954798	0.0979591	0.319792	1.13396		1.0192	1.15573	1.05439	1.10132	1.02673
O55142	60S ribosomal protein L35a OS=Mus musculus OX=10090 GN=Rpl35a PE=1 SV=2	6	6	1.0664	0.892308	0.993169	0.79542	0.6875	0.677467	1.03499	0.707907	0.884259	1.01152	0.845632	0.840173	0.680104	0.815135	0.922067	0.907524	0.984848	1.09278	0.136667	0.381685	1.25248		0.975477	0.778834	0.89974	0.792207	0.974162
O55143	Sarcoplasmic/endoplasmic reticulum calcium ATPase 2 OS=Mus musculus OX=10090 GN=Atp2a2 PE=1 SV=2	40	43	0.975855	1.00118	0.965847	0.992366	1.01442	1.02651	0.977217	0.931163	0.996296	0.962766	0.960136	0.950324	1.02991	1.01622	0.984413	0.98511	0.96633	0.972244	0.526618	0.741146	1.03409		0.988438	0.999518	0.966566	0.988547	0.976991
O55187	E3 SUMO-protein ligase CBX4 OS=Mus musculus OX=10090 GN=Cbx4 PE=1 SV=2
O55201	Transcription elongation factor SPT5 OS=Mus musculus OX=10090 GN=Supt5h PE=1 SV=1	30	23	0.962777	1.03077	0.900273	0.883969	0.948718	0.939617	0.962571	0.92186	0.987037	1.00975	0.924512	0.87797	0.90117	0.945946	0.993437	1.00392	0.998316	1.00952	0.0035892	0.0557935	1.09784		0.996193	0.917751	0.969754	0.912045	1.00128
O55222	Integrin-linked protein kinase OS=Mus musculus OX=10090 GN=Ilk PE=1 SV=2	14	11	0.981891	1.01893	1.0041	0.958779	0.958333	0.944035	0.882018	0.887442	0.959259	0.906915	0.936387	0.952484	0.907672	0.968649	0.890894	0.924765	0.978114	0.929421	0.0335396	0.185038	1.1011		1.00024	0.966051	0.908406	0.941027	0.930283
O55229	Choline/ethanolamine kinase OS=Mus musculus OX=10090 GN=Chkb PE=1 SV=3	2		1.08451		1.06284	1.10687			1.03987	1.15535			0.993215	1.05292			1.05414	1.11677			0.667912	0.82851	1.07183		1.08451	1.08463	1.09609	1.02263	1.08501
O55234	Proteasome subunit beta type-5 OS=Mus musculus OX=10090 GN=Psmb5 PE=1 SV=3	8	14	1.15493	1.04852	1.08333	1.19389	1.19712	1.18851	1.09439	1.14698	1.08889	1.03989	1.14928	1.15659	1.24837	1.05946	1.09598	1.08307	1.02104	1.04044	0.107376	0.337924	1.0991		1.10044	1.16471	1.09188	1.15149	1.05969
O55236	mRNA-capping enzyme OS=Mus musculus OX=10090 GN=Rngtt PE=1 SV=1	4	3	1.09356	1.08639	0.912568	0.961832	1.12019	0.92489	1.01139	0.890233	1.02407	1.01152	0.958439	1.0216	1.0039	1.01189	0.959803	0.924765	1.05135	0.95797	0.313751	0.5779	1.12095		1.08997	0.976533	0.982726	0.99866	0.972362
O55242	Sigma non-opioid intracellular receptor 1 OS=Mus musculus OX=10090 GN=Sigmar1 PE=1 SV=1	3	1	1.0332	0.742012	1.14481	1.09771	0.822115	1.00147	1.00651	1.20093	0.905556	1.13121	1.06022	1.26134	0.86736	0.965405	0.970468	0.956897	0.923401	1.11737	0.654558	0.819961	1.20476		0.875583	1.00855	1.05487	1.02869	0.989368
O70126	Aurora kinase B OS=Mus musculus OX=10090 GN=Aurkb PE=1 SV=2	3		1.0161		0.938525	0.88855			1.05452	0.88093			0.978796	0.981641			1.06891	1.08072			0.326904	0.590217	1.17696		1.0161	0.913195	0.963823	0.980217	1.0748
O70133	ATP-dependent RNA helicase A OS=Mus musculus OX=10090 GN=Dhx9 PE=1 SV=2	28	23	1.09155	0.850888	0.97541	0.853435	0.847756	1.07658	1.16111	0.837209	0.971296	1.01507	0.885496	0.882289	0.819246	0.896216	1.14848	1.31661	1.08586	1.1816	0.0176066	0.131084	1.35613	1	0.963735	0.933618	0.989438	0.870274	1.1802
O70139	cAMP-dependent protein kinase inhibitor gamma OS=Mus musculus OX=10090 GN=Pkig PE=1 SV=1
O70152	Dolichol-phosphate mannosyltransferase subunit 1 OS=Mus musculus OX=10090 GN=Dpm1 PE=1 SV=1	2	3	0.894366	1.02012	0.89071	0.812214	1.27404	0.948454	0.900732	0.899535	1.03611	0.995567	0.808312	0.866091	1.0104	0.982703	0.886792	0.824451	0.956229	0.865186	0.796791	0.900982	1.09644		0.955175	0.966944	0.956143	0.913093	0.88189
O70172	Phosphatidylinositol 5-phosphate 4-kinase type-2 alpha OS=Mus musculus OX=10090 GN=Pip4k2a PE=1 SV=1	1		0.921529		0.948087	1.00916			0.938975	1.17767			0.897371	1.23542			0.783429	0.730408			0.287043	0.554241	1.39191		0.921529	0.978147	1.05157	1.05292	0.756454
O70194	Eukaryotic translation initiation factor 3 subunit D OS=Mus musculus OX=10090 GN=Eif3d PE=1 SV=2	22	28	0.978873	0.975148	1.11066	1.05344	0.939103	0.944035	0.986168	0.933953	0.957407	0.963652	0.977947	1.0324	0.981795	0.988108	0.913864	0.931818	0.978956	0.974623	0.364133	0.619321	1.06296		0.977009	1.00919	0.960115	0.994825	0.949409
O70251	Elongation factor 1-beta OS=Mus musculus OX=10090 GN=Eef1b PE=1 SV=5	18	10	0.973843	0.990533	0.989071	1.00305	1.04487	1.01473	0.973149	0.975814	1.04907	0.945922	1.08142	1.00324	0.908973	0.992432	1.09926	1.02821	1.03872	0.998414	0.464779	0.697945	1.05942		0.982152	1.01272	0.985262	0.994634	1.04052
O70252	Heme oxygenase 2 OS=Mus musculus OX=10090 GN=Hmox2 PE=1 SV=1	15	6	1.04024	1.05089	0.971311	0.99084	1.05609	1.11782	1.02522	1.14047	1.03333	1.00177	1.08651	1.01836	1.25358	1.01189	1.12879	1.09875	1.01431	1.01507	0.850406	0.929365	1.05426		1.04555	1.03243	1.04888	1.08844	1.06303
O70279	Splicing factor ESS-2 homolog OS=Mus musculus OX=10090 GN=Ess2 PE=1 SV=2	1		0.954728		0.886612	0.951145			0.973963	1.1014			0.940628	0.967603			0.902379	1.01959			0.556592	0.760513	1.12785		0.954728	0.918312	1.03572	0.95402	0.959197
O70281	Protein-tyrosine sulfotransferase 1 OS=Mus musculus OX=10090 GN=Tpst1 PE=1 SV=1	3	5	1.0332	0.956213	1.00137	0.964885	0.846154	0.858616	1.04882	0.989767	0.939815	0.977837	1	0.941685	0.851756	0.888649	1.0525	1.06348	0.992424	1.0222	0.0632652	0.256266	1.12776		0.993961	0.915333	0.988293	0.918835	1.03228
O70299	Putative nucleotidyltransferase MAB21L1 OS=Mus musculus OX=10090 GN=Mab21l1 PE=2 SV=1	2		1.09155		0.878415	0.945038			1.00895	0.986977			0.778626	0.899568			0.92863	1.09248			0.197462	0.457046	1.30425		1.09155	0.911118	0.997903	0.836915	1.00723
O70305	Ataxin-2 OS=Mus musculus OX=10090 GN=Atxn2 PE=1 SV=1	11	7	1.0674	0.930178	1.13251	1.06107	0.871795	0.899853	1.04231	1.08837	0.983333	0.952128	0.995759	1.01728	0.897269	0.909189	0.997539	0.989812	0.973064	0.969072	0.853583	0.930761	1.06476		0.996431	0.985356	1.01518	0.953439	0.982302
O70309	Integrin beta-5 OS=Mus musculus OX=10090 GN=Itgb5 PE=1 SV=2	6	7	1.05533	1.01657	1.04235	1.1145	1.11538	1.07069	1.07567	1.13395	1.08796	1.09397	1.16539	1.0486	1.18075	1.00541	1.10254	1.0627	1.05724	1.03727	0.54318	0.752325	1.05977		1.03577	1.08529	1.09767	1.09748	1.06468
O70310	Glycylpeptide N-tetradecanoyltransferase 1 OS=Mus musculus OX=10090 GN=Nmt1 PE=1 SV=1	14	17	1.05131	0.997633	0.971311	0.966412	1.07051	1.05449	1.06672	0.986047	1.03426	1.02305	1.06361	1.00216	1.06242	0.985946	1.07055	1.04232	1.04209	1.02855	0.852805	0.930434	1.03073		1.02412	1.01459	1.02711	1.02794	1.04577
O70311	Glycylpeptide N-tetradecanoyltransferase 2 OS=Mus musculus OX=10090 GN=Nmt2 PE=1 SV=1	4	4	0.942656	0.930178	0.800546	0.81374	0.919872	0.888071	0.943043	0.875349	0.931481	0.99734	0.888889	0.846652	0.889467	1.01838	0.913864	0.992947	1.02273	1.04044	0.0607436	0.250862	1.16061		0.936396	0.854106	0.935799	0.908653	0.99128
O70318	Band 4.1-like protein 2 OS=Mus musculus OX=10090 GN=Epb41l2 PE=1 SV=2	32	24	0.988934	1.0213	1.04781	1.04427	1.04487	1.05007	0.976404	0.968372	1.00833	1.01596	0.949958	1.03564	1.13004	1.04973	0.958983	0.971003	0.992424	0.955591	0.0628319	0.254864	1.0798		1.00499	1.04676	0.99206	1.03937	0.969394
O70325	Phospholipid hydroperoxide glutathione peroxidase OS=Mus musculus OX=10090 GN=Gpx4 PE=1 SV=4	5	4	0.955734	0.990533	0.756831	0.806107	1.02564	1.00884	1.02278	1.05302	1.01481	1.08865	1.08736	0.904968	1.06242	1.00757	1.11977	1.06975	1.0303	1.05234	0.0847303	0.29615	1.19765		0.972978	0.891357	1.04442	1.01308	1.06754
O70362	Phosphatidylinositol-glycan-specific phospholipase D OS=Mus musculus OX=10090 GN=Gpld1 PE=1 SV=1	1		1.03924		1.12705	1.05649			1.11717	1.1293			1.12553	1.17603			1.08614	1.0815			0.174741	0.434952	1.10706		1.03924	1.0912	1.12322	1.1505	1.08382
O70378	ER membrane protein complex subunit 8 OS=Mus musculus OX=10090 GN=Emc8 PE=1 SV=1	10	4	1.07948	1.0284	1.27869	1.21374	1.08494	1.02651	0.993491	0.906047	1.04537	1.0195	1.0704	1.08315	1.01951	1.04973	0.963905	0.941223	0.997475	0.972244	0.0135185	0.114722	1.1839		1.05363	1.14661	0.989677	1.05542	0.968503
O70400	PDZ and LIM domain protein 1 OS=Mus musculus OX=10090 GN=Pdlim1 PE=1 SV=4	16	14	1.00402	1.01183	1.0724	1.0855	1.07212	0.974963	1.02685	1.02512	1.00556	1.02305	1.06531	1.04644	1.09233	1.00432	1.00164	1.02194	1.00421	1	0.186773	0.448012	1.04439		1.00792	1.05028	1.02011	1.05161	1.00691
O70421	Frizzled-1 OS=Mus musculus OX=10090 GN=Fzd1 PE=1 SV=3	2	2	1.05835	0.936095	0.92623	1.1145	0.807692	0.896907	1.03987	1.05209	0.934259	0.946809	1.03986	0.901728	0.864759	0.881081	1.10582	1.08386	0.959596	1.0119	0.343643	0.604171	1.12974		0.995347	0.929926	0.991838	0.919371	1.03865
O70422	General transcription factor IIH subunit 4 OS=Mus musculus OX=10090 GN=Gtf2h4 PE=1 SV=1	1		1.11569		1.10792	1.04122			1.04963	0.92093			0.905852	0.99568			0.912223	0.998433			0.309361	0.571798	1.17478		1.11569	1.07405	0.983178	0.949705	0.954355
O70433	Four and a half LIM domains protein 2 OS=Mus musculus OX=10090 GN=Fhl2 PE=1 SV=1	10	12	0.896378	0.968047	0.831967	0.870229	0.902244	0.930781	0.942229	0.911628	0.974074	0.983156	0.938083	0.841253	0.875163	0.941622	1.02707	1.05251	1.0101	0.980174	0.00466071	0.0655532	1.15185		0.931524	0.883035	0.952351	0.898014	1.01712
O70435	Proteasome subunit alpha type-3 OS=Mus musculus OX=10090 GN=Psma3 PE=1 SV=3	11	12	1.11871	1.02249	1.07787	1.16489	1.19391	1.2489	1.06916	1.13395	1.11389	1.10195	1.14843	1.09179	1.28869	1.06919	1.1534	1.11677	1.12205	1.00793	0.407185	0.651943	1.0937		1.06952	1.16973	1.10449	1.14647	1.09862
O70439	Syntaxin-7 OS=Mus musculus OX=10090 GN=Stx7 PE=1 SV=3	5	2	1.02414	1.0497	0.976776	0.975573	1.05769	1.00295	1.02848	1.14698	1.09444	1.08599	1.02884	0.970842	1.03121	0.914595	1.11157	1.15204	1.1229	1.11102	0.00234922	0.0440689	1.14116		1.03685	1.0027	1.08816	0.985185	1.12426
O70458	Oncostatin-M-specific receptor subunit beta OS=Mus musculus OX=10090 GN=Osmr PE=1 SV=1	7		1.03421		1.10929	1.22748			1.03417	1.09581			1.08482	1.16307			1.00246	0.989028			0.138297	0.384034	1.1719		1.03421	1.16689	1.06455	1.12326	0.995722
O70475	UDP-glucose 6-dehydrogenase OS=Mus musculus OX=10090 GN=Ugdh PE=1 SV=1	33	31	0.971831	1.00118	1.02186	1.03664	1.01442	1.02356	0.93572	0.982326	0.978704	0.954787	1.01357	1.00972	0.975293	1.05405	0.915505	0.913009	0.950337	0.903251	0.000118376	0.0107963	1.11271		0.986398	1.02409	0.962697	1.01278	0.920355
O70480	Vesicle-associated membrane protein 4 OS=Mus musculus OX=10090 GN=Vamp4 PE=1 SV=1
O70481	E3 ubiquitin-protein ligase UBR1 OS=Mus musculus OX=10090 GN=Ubr1 PE=1 SV=2	8	4	0.958753	0.977515	1.00273	1.06107	1.24038	1.11193	0.99105	1.01023	1.00556	1.02128	0.960136	1.08315	1.05072	1.06054	0.913864	0.940439	1.02104	0.945282	0.0277055	0.168504	1.15328		0.968088	1.10063	1.00697	1.03755	0.954343
O70492	Sorting nexin-3 OS=Mus musculus OX=10090 GN=Snx3 PE=1 SV=3	6	9	0.94165	0.959763	0.901639	0.865649	0.876603	0.845361	0.973963	0.962791	0.968519	0.963652	1.02545	0.916847	0.806242	0.91027	1.11895	1.02665	0.95202	0.980967	0.0278087	0.168556	1.16702		0.950663	0.872077	0.967221	0.911405	1.01773
O70493	Sorting nexin-12 OS=Mus musculus OX=10090 GN=Snx12 PE=1 SV=1	5	2	0.932596	0.940828	0.969945	0.963359	0.761218	0.734904	1.00651	1.09488	1.05926	1.0594	1.05259	0.960043	0.559168	0.776216	1.00246	0.981191	1.03956	0.948454	0.168899	0.428451	1.29582		0.936703	0.850293	1.05454	0.813801	0.992366
O70494	Transcription factor Sp3 OS=Mus musculus OX=10090 GN=Sp3 PE=1 SV=2	1	1	0.974849	0.714793	1.4071	1.2	1.01442	1.27393	0.901546	1.09953	1.12778	0.85195	0.969466	1.20734	0.76593	0.957838	0.862182	0.908307	1.22475	1.18715	0.158659	0.414173	1.45599		0.834755	1.2154	0.98789	0.962634	1.03299
O70496	H(+)/Cl(-) exchange transporter 7 OS=Mus musculus OX=10090 GN=Clcn7 PE=1 SV=1	2		0.889336		0.892077	0.703817			0.919447	0.977674			0.96268	1.01512			0.811321	0.797022			0.205784	0.466833	1.24758		0.889336	0.792375	0.948114	0.988552	0.80414
O70503	Very-long-chain 3-oxoacyl-CoA reductase OS=Mus musculus OX=10090 GN=Hsd17b12 PE=1 SV=1	14	11	1.02515	0.973964	1.0929	1.00763	0.923077	0.946981	1.02766	0.858605	0.960185	0.988475	1.00933	0.976242	0.897269	1.02595	1.03281	0.953762	0.914983	0.927835	0.875006	0.938355	1.04491		0.99923	0.990524	0.956624	0.975909	0.956283
O70551	SRSF protein kinase 1 OS=Mus musculus OX=10090 GN=Srpk1 PE=1 SV=2	5	2	0.937626	1.05917	1.01776	0.917557	1.28526	0.861561	0.974776	0.762791	0.894444	1.10018	0.938931	0.893089	1.14044	1.04432	1.01313	0.95768	0.994108	0.988898	0.874948	0.938355	1.09033		0.996547	1.00841	0.924872	0.999676	0.988251
O70566	Protein diaphanous homolog 2 OS=Mus musculus OX=10090 GN=Diaph2 PE=1 SV=2	5		0.985915		1.05874	0.998473			0.978031	1.03907			1.0475	1.08099			0.949139	0.964734			0.156773	0.411643	1.11204		0.985915	1.02817	1.00809	1.06411	0.956904
O70572	Sphingomyelin phosphodiesterase 2 OS=Mus musculus OX=10090 GN=Smpd2 PE=1 SV=1	1	3	1.09256	1.07101	1.47951	1.16183	0.748397	1	1.04882	1.18047	1.11574	0.942376	1.07209	1.14687	0.850455	0.961081	0.980312	0.887147	0.957912	1.05948	0.865433	0.936241	1.11602		1.08173	1.065	1.06816	1.00124	0.969269
O70579	Peroxisomal membrane protein PMP34 OS=Mus musculus OX=10090 GN=Slc25a17 PE=1 SV=1	1	1	0.503018	1.0071	0.286885	0.383206	0.875	0.412371	1.3157	0.819535	1.11944	1.33333	0.848176	0.985961	1.07932	0.871351	0.968827	1.09953	0.795455	1.08803	0.00637119	0.0778805	2.52381	3	0.711751	0.446282	1.12633	0.941722	0.979889
O70583	E3 ubiquitin-protein ligase Midline-1 OS=Mus musculus OX=10090 GN=Mid1 PE=1 SV=2	2	1	0.977867	1.02367	0.993169	0.832061	0.929487	0.995582	0.967453	0.982326	0.94537	0.984043	0.908397	0.982721	1.26268	1.07027	0.920427	0.923981	0.993266	0.978588	0.375881	0.628839	1.12072		1.00051	0.935136	0.969673	1.04803	0.953519
O70585	Dystrobrevin beta OS=Mus musculus OX=10090 GN=Dtnb PE=1 SV=3	1		1.02113		1.34426	1.1374			1.03499	1.03907			1.09924	1.25054			1.03692	0.973354			0.183779	0.445353	1.23081		1.02113	1.23652	1.03703	1.17245	1.00463
O70589	Peripheral plasma membrane protein CASK OS=Mus musculus OX=10090 GN=Cask PE=1 SV=2	9	9	1.01911	1.0426	1.02049	1.05649	1.06731	1.0486	1.03173	0.96	1.0213	1.08422	0.94402	1.0162	1.13134	1.04541	0.959803	1.03918	1.04209	1.04917	0.949815	0.977617	1.02562		1.03079	1.04808	1.02336	1.03207	1.02189
O70591	Prefoldin subunit 2 OS=Mus musculus OX=10090 GN=Pfdn2 PE=1 SV=2	4	6	1.12877	1.02959	1.03005	1.13588	1.16026	0.972018	1.05452	1.10419	1.025	0.961879	1.14589	1.13715	1.24317	0.963243	1.12797	1.11285	1.02525	1.00793	0.741396	0.871357	1.07975		1.07804	1.07178	1.03511	1.11765	1.06721
O88196	E3 ubiquitin-protein ligase TTC3 OS=Mus musculus OX=10090 GN=Ttc3 PE=1 SV=2	4	3	1.04024	0.983432	0.930328	0.948092	1.08974	1.00295	1.00163	0.943256	0.984259	0.995567	0.983036	0.964363	1.08453	1.10054	0.910582	0.960031	0.993266	0.954798	0.358669	0.61615	1.08086		1.01144	0.990882	0.98091	1.03137	0.954213
O88200	C-type lectin domain family 11 member A OS=Mus musculus OX=10090 GN=Clec11a PE=1 SV=1
O88207	Collagen alpha-1(V) chain OS=Mus musculus OX=10090 GN=Col5a1 PE=1 SV=2	6	5	0.948692	1.07811	0.85929	0.905344	1.26282	1.08395	0.928397	1.01488	1.01759	0.984929	1.01866	0.961123	1.18596	1.07351	0.939295	0.908307	1.01347	0.940523	0.676587	0.834404	1.11267		1.01133	1.01584	0.985785	1.05663	0.949628
O88271	Craniofacial development protein 1 OS=Mus musculus OX=10090 GN=Cfdp1 PE=1 SV=1	5	6	1.0161	0.985799	1.15847	1.12061	0.990385	1.06775	1.06021	1.01023	0.994444	1.02837	1.14504	1.03564	1.01951	1.01514	1.14438	1.09404	1.04125	1.03013	0.316452	0.580311	1.08154		1.00083	1.08244	1.02302	1.05253	1.0765
O88291	DBIRD complex subunit ZNF326 OS=Mus musculus OX=10090 GN=Znf326 PE=1 SV=1	3	1	1.04527	1.0213	1.00546	0.974046	0.915064	1.31959	1.15867	1.03907	1.30741	1.20479	0.867684	0.989201	0.925878	1.04649	1.20263	1.35737	1.30724	1.33783	0.00819331	0.0880743	1.36117	1	1.03322	1.04282	1.17349	0.954956	1.29986
O88322	Nidogen-2 OS=Mus musculus OX=10090 GN=Nid2 PE=1 SV=2	23	12	0.98994	1.00828	0.846995	0.844275	0.900641	0.901325	1.04801	1.00744	1.01759	1.04255	0.854114	0.912527	0.903771	0.902703	1.03445	1.07445	1.08249	1.20143	7.32281e-06	0.00305309	1.25619	1	0.99907	0.87287	1.02876	0.892979	1.09649
O88327	Alpha-catulin OS=Mus musculus OX=10090 GN=Ctnnal1 PE=1 SV=1		3		0.893491			0.814103	1.05891			0.950926	0.913121			0.914174	0.95027			0.951178	1.00793	0.94297	0.974049	1.09586		0.893491	0.928473	0.931832	0.932048	0.979143
O88342	WD repeat-containing protein 1 OS=Mus musculus OX=10090 GN=Wdr1 PE=1 SV=3	41	35	1.02716	1.02012	1.11885	1.08092	1.04487	1.01031	0.976404	0.965581	0.975926	0.985816	1.01357	1.0432	1.07412	1.0227	0.969647	0.976489	0.957912	0.958763	0.000516375	0.0196999	1.10076		1.02363	1.06297	0.975905	1.03814	0.965672
O88351	Inhibitor of nuclear factor kappa-B kinase subunit beta OS=Mus musculus OX=10090 GN=Ikbkb PE=1 SV=1	5	6	0.901408	1.05917	1.01503	0.873282	1.04808	0.879234	0.921074	0.92186	0.957407	1.00089	0.900763	0.87473	0.89987	0.918919	0.977851	1.08307	1.00084	0.936558	0.303356	0.566621	1.11102		0.977111	0.950676	0.949752	0.898432	0.998177
O88384	Vesicle transport through interaction with t-SNAREs homolog 1B OS=Mus musculus OX=10090 GN=Vti1b PE=1 SV=1	3	2	1.04225	0.940828	0.980874	1.01832	0.977564	0.888071	1.02034	0.966512	0.876852	0.887411	0.979644	1.03348	0.853056	0.92973	0.993437	0.963166	0.915825	0.911975	0.868528	0.936387	1.05801		0.990243	0.96499	0.935946	0.94662	0.945495
O88396	GrpE protein homolog 2, mitochondrial OS=Mus musculus OX=10090 GN=Grpel2 PE=2 SV=2	1		0.948692		1.10792	1.01679			1.06103	0.92186			1.11705	1.07883			1.01969	0.967868			0.366681	0.620381	1.15715		0.948692	1.06138	0.988998	1.09777	0.99344
O88413	Tubby-related protein 3 OS=Mus musculus OX=10090 GN=Tulp3 PE=1 SV=1	2	4	1.00503	1.05444	1.22131	1.2	1.07372	0.95729	1.08218	1.12	1.00093	0.914007	1.14419	1.24946	1.11183	1.02811	1.00082	1.0047	0.938552	0.933386	0.11518	0.350388	1.16707		1.02944	1.10786	1.02617	1.13064	0.968787
O88428	Bifunctional 3'-phosphoadenosine 5'-phosphosulfate synthase 2 OS=Mus musculus OX=10090 GN=Papss2 PE=1 SV=2	5	4	1.0171	0.978698	0.952186	0.992366	0.903846	0.879234	0.982913	1.04093	0.924074	0.945922	0.976251	1.02268	1.07932	0.982703	0.964725	1.00392	0.939394	0.881047	0.178215	0.439662	1.08973		0.997716	0.93089	0.972467	1.01442	0.946209
O88441	Metaxin-2 OS=Mus musculus OX=10090 GN=Mtx2 PE=1 SV=1	3	2	1.01207	0.968047	0.868852	0.91145	0.979167	1.11782	1.19203	1.06791	1.13426	1.13032	0.932146	0.87581	0.973992	0.945946	1.18294	1.36912	1.18939	1.29262	0.000229869	0.0140688	1.34887	1	0.989815	0.964888	1.13027	0.931277	1.25618
O88447	Kinesin light chain 1 OS=Mus musculus OX=10090 GN=Klc1 PE=1 SV=3	13	8	0.925553	0.975148	0.911202	0.853435	0.923077	0.942563	0.910496	0.868837	0.923148	0.955674	0.957591	0.87473	0.760728	0.918919	0.97703	0.996865	0.975589	0.968279	0.122955	0.361192	1.1196		0.950027	0.90695	0.914007	0.874763	0.979384
O88448	Kinesin light chain 2 OS=Mus musculus OX=10090 GN=Klc2 PE=1 SV=1	1	7	0.987928	0.975148	0.939891	0.862595	0.900641	1.00442	0.955248	0.866977	0.944444	0.920213	0.99067	0.910367	0.938882	0.956757	0.981132	1.02821	0.97138	1.00238	0.10694	0.337227	1.08084		0.981517	0.925417	0.921079	0.948723	0.995538
O88455	7-dehydrocholesterol reductase OS=Mus musculus OX=10090 GN=Dhcr7 PE=1 SV=1	2	2	1.06137	1.09467	0.943989	0.963359	0.966346	0.756996	1.06428	1.01209	0.919444	0.968972	1.01018	0.944924	0.86606	0.926486	1.05906	1.02586	1.01094	0.950833	0.0905519	0.308193	1.19352		1.07789	0.90312	0.989756	0.935504	1.01091
O88456	Calpain small subunit 1 OS=Mus musculus OX=10090 GN=Capns1 PE=1 SV=1	5	8	1.0171	1.07811	0.886612	1.05191	1.02885	1.03535	1.0179	1.10884	1.10093	1.08067	1.1374	1.08099	0.977893	1.05514	1.13864	1.06348	1.0867	0.995242	0.435881	0.673434	1.07825		1.04716	0.998359	1.07648	1.06129	1.06976
O88477	Insulin-like growth factor 2 mRNA-binding protein 1 OS=Mus musculus OX=10090 GN=Igf2bp1 PE=1 SV=1	10	9	1.02414	0.937278	0.986339	0.832061	0.887821	0.865979	1.02522	0.779535	0.910185	0.941489	0.885496	0.884449	0.923277	0.892973	1.03363	0.969436	0.955387	0.99207	0.20249	0.463685	1.10764		0.979749	0.891258	0.909703	0.896412	0.987193
O88487	Cytoplasmic dynein 1 intermediate chain 2 OS=Mus musculus OX=10090 GN=Dync1i2 PE=1 SV=1	15	10	0.968813	0.96213	1.10656	1.11908	1.11859	1.06627	0.973963	0.995349	0.965741	0.924645	0.977099	1.01188	1.16905	1.06486	0.968007	0.983542	0.928451	0.934179	0.00152224	0.0360528	1.15646		0.965466	1.10241	0.96458	1.05329	0.953268
O88492	Perilipin-4 OS=Mus musculus OX=10090 GN=Plin4 PE=1 SV=2	3	3	0.995976	1.03669	0.864754	1.03664	1.05769	0.986745	0.990236	1.13023	1.11852	1.08067	0.959288	0.915767	0.975293	0.987027	0.986874	1.09404	1.02694	0.894528	0.21948	0.484662	1.12464		1.01613	0.983493	1.07848	0.958958	0.997949
O88512	AP-1 complex subunit gamma-like 2 OS=Mus musculus OX=10090 GN=Ap1g2 PE=1 SV=2	1		1.11569		1.06284	1.12366			1.1009	1.13488			1.06192	1.14471			0.893355	0.734326			0.0511202	0.228475	1.38004		1.11569	1.09283	1.11776	1.10254	0.809947
O88513	Geminin OS=Mus musculus OX=10090 GN=Gmnn PE=1 SV=1
O88520	Leucine-rich repeat protein SHOC-2 OS=Mus musculus OX=10090 GN=Shoc2 PE=1 SV=2	3	2	1.12072	1.10059	1.05328	1.12214	1.20192	1.15906	1.1009	1.06605	1.12222	1.3227	1.10941	1.11879	1.21066	1.15243	1.08696	1.08542	1.17929	1.38303	0.921667	0.963426	1.06048		1.11061	1.13277	1.14885	1.14715	1.17779
O88522	NF-kappa-B essential modulator OS=Mus musculus OX=10090 GN=Ikbkg PE=1 SV=2	3	4	0.993964	0.992899	0.979508	1.04427	1.17468	1.14875	1.02034	0.988837	1.06296	1.00089	1.0212	1.04644	1.18466	1.12757	0.92863	0.944357	1.02357	0.961142	0.0431103	0.209871	1.13415		0.993431	1.08391	1.01787	1.09305	0.963765
O88531	Palmitoyl-protein thioesterase 1 OS=Mus musculus OX=10090 GN=Ppt1 PE=1 SV=2	4	4	1.0161	1.08402	1.03005	1.07328	1.05449	1.13549	1	1.11721	1.04815	1.04787	1.05852	1.04968	1.27828	1.11568	0.995898	0.972571	0.943603	1.06423	0.129989	0.371455	1.12977		1.04951	1.07263	1.05249	1.12197	0.993095
O88532	Zinc finger RNA-binding protein OS=Mus musculus OX=10090 GN=Zfr PE=1 SV=2	11	8	1.03018	0.873373	0.878415	0.874809	0.8125	1.02209	1.12205	0.976744	1.03148	1.14096	0.899915	0.892009	0.869961	0.847568	1.12059	1.17398	1.15488	1.29421	0.000314703	0.0161133	1.35006	1	0.948542	0.893782	1.06569	0.877124	1.18417
O88543	COP9 signalosome complex subunit 3 OS=Mus musculus OX=10090 GN=Cops3 PE=1 SV=3	11	10	0.948692	1.04024	0.937158	0.958779	0.974359	1.00736	0.976404	0.983256	1.08519	1.06117	0.984733	0.935205	0.986996	0.997838	1.02051	1.0047	1.05892	1.05075	0.129918	0.371455	1.06646		0.99341	0.969079	1.02541	0.975888	1.03349
O88544	COP9 signalosome complex subunit 4 OS=Mus musculus OX=10090 GN=Cops4 PE=1 SV=1	25	21	0.983903	1.00473	0.994536	0.992366	1.00801	1.02062	0.980472	0.973953	0.997222	0.99734	0.984733	0.968683	1.10013	1.01189	0.989336	0.978056	1.00084	0.974623	0.605887	0.792063	1.02989		0.994264	1.00382	0.987193	1.01512	0.985661
O88545	COP9 signalosome complex subunit 6 OS=Mus musculus OX=10090 GN=Cops6 PE=1 SV=1	12	8	1.02113	1.00355	1.10383	1.07786	1.11378	1.07511	0.974776	0.983256	0.935185	0.991135	1.04495	1.08855	1.01821	0.934054	1.01723	0.996865	0.970539	0.886598	0.0138647	0.115943	1.1304		1.0123	1.09252	0.970846	1.01986	0.966493
O88569	Heterogeneous nuclear ribonucleoproteins A2/B1 OS=Mus musculus OX=10090 GN=Hnrnpa2b1 PE=1 SV=2	19	24	1.02414	0.876923	0.937158	0.899237	0.947115	1.07364	1.1131	0.916279	1.0463	1.00621	0.949109	0.948164	0.89987	0.953514	1.11403	1.23589	1.16498	1.29262	0.00178862	0.0388111	1.28009	1	0.947679	0.962137	1.01795	0.937404	1.19996
O88572	Low-density lipoprotein receptor-related protein 6 OS=Mus musculus OX=10090 GN=Lrp6 PE=1 SV=1	2		0.966801		1.01366	0.922137			1.01383	1.01395			1.01781	0.901728			1.07711	1.01881			0.562354	0.763009	1.09347		0.966801	0.966817	1.01389	0.958013	1.04756
O88587	Catechol O-methyltransferase OS=Mus musculus OX=10090 GN=Comt PE=1 SV=2	10	7	0.987928	0.963314	0.894809	0.935878	1.05288	1.14728	0.982099	0.984186	0.985185	0.953014	1.05344	0.957883	1.16385	1.02378	1.09106	1.05564	1.02104	0.949247	0.642974	0.814639	1.0734		0.975543	1.00288	0.976028	1.04714	1.02789
O88597	Beclin-1 OS=Mus musculus OX=10090 GN=Becn1 PE=1 SV=3	6	5	1.1841	0.957396	1.26776	1.19542	0.983974	0.988218	0.991863	0.930233	0.968519	0.986702	1.00679	1.05832	0.83355	0.985946	0.968007	1.02586	0.978114	0.984933	0.251211	0.51297	1.13898		1.06473	1.10179	0.969024	0.967351	0.988988
O88622	Poly(ADP-ribose) glycohydrolase OS=Mus musculus OX=10090 GN=Parg PE=1 SV=2	4		1.1167		1.12842	0.949618			1.04312	0.951628			1.04326	1.02484			1.03856	1.09248			0.748991	0.874547	1.12082		1.1167	1.03516	0.996326	1.03401	1.06518
O88630	Golgi SNAP receptor complex member 1 OS=Mus musculus OX=10090 GN=Gosr1 PE=1 SV=2	3		0.834004		0.913934	0.960305			0.936534	1.00279			0.8838	0.978402			0.837572	0.89185			0.234746	0.498394	1.16198		0.834004	0.936833	0.969096	0.929899	0.864285
O88643	Serine/threonine-protein kinase PAK 1 OS=Mus musculus OX=10090 GN=Pak1 PE=1 SV=1	9	5	1.00604	0.975148	0.885246	0.963359	0.995192	1.00589	1.01139	1.04465	1.06389	1.05053	1.0933	1.027	0.96619	0.991351	1.08039	1.05956	1.08333	1.01586	0.0465708	0.218084	1.10217		0.990472	0.96123	1.04244	1.01836	1.05944
O88653	Ragulator complex protein LAMTOR3 OS=Mus musculus OX=10090 GN=Lamtor3 PE=1 SV=1	2		0.915493		0.63388	0.763359			0.938161	1.03814			0.919423	0.786177			0.923708	0.865204			0.118047	0.353354	1.41873		0.915493	0.695613	0.986885	0.850194	0.893977
O88668	Protein CREG1 OS=Mus musculus OX=10090 GN=Creg1 PE=1 SV=1	1		1.11167		1.06421	1.25649			1.11473	1.22977			1.32994	1.15875			1.01641	1.10893			0.571674	0.769217	1.16929		1.11167	1.15636	1.17084	1.2414	1.06166
O88685	26S proteasome regulatory subunit 6A OS=Mus musculus OX=10090 GN=Psmc3 PE=1 SV=2	26	29	0.957746	1.0142	0.983607	1.00458	1.04487	0.997054	0.970708	1.01116	0.997222	0.968972	1.02884	1.01512	1.04941	1.02919	1.0041	0.97884	0.963805	0.976209	0.045476	0.215167	1.05092		0.98557	1.00727	0.986855	1.03057	0.98063
O88696	ATP-dependent Clp protease proteolytic subunit, mitochondrial OS=Mus musculus OX=10090 GN=Clpp PE=1 SV=1	7	4	1.07344	1.02485	1.04508	1.05954	0.879808	0.998527	1.08625	1.20279	1.11481	1.03457	1.01696	1.054	0.970091	0.942703	1.15176	1.11207	1.04714	1.08961	0.0553088	0.238718	1.11562		1.04887	0.993125	1.10795	0.995022	1.09949
O88697	Serine/threonine-protein kinase 16 OS=Mus musculus OX=10090 GN=Stk16 PE=1 SV=3	1		1.02012		1.04235	1.0229			0.907242	0.822326			0.948261	1.00756			0.863002	0.949843			0.112676	0.345063	1.19547		1.02012	1.03258	0.863741	0.977461	0.905382
O88708	Origin recognition complex subunit 4 OS=Mus musculus OX=10090 GN=Orc4 PE=1 SV=2	4	1	1.04829	1.0497	1.03415	1.16183	0.902244	1.05891	0.998373	1.00651	1.08611	0.949468	1.01187	1.06156	0.648895	0.718919	1.01641	1.05172	0.91835	0.881047	0.244045	0.505191	1.24679		1.049	1.03509	1.00894	0.841358	0.964371
O88712	C-terminal-binding protein 1 OS=Mus musculus OX=10090 GN=Ctbp1 PE=1 SV=2	10	7	0.986922	1.00947	0.931694	0.960305	1.02244	0.991163	0.979658	1.00372	1.03519	1.02394	0.967769	0.951404	0.959688	0.980541	1.01148	1.01489	1.03956	0.991277	0.0644564	0.259085	1.05117		0.998131	0.975812	1.0104	0.964791	1.01416
O88736	3-keto-steroid reductase OS=Mus musculus OX=10090 GN=Hsd17b7 PE=1 SV=1	2	1	1.02716	0.928994	1.21858	1.16794	0.839744	0.970545	1.04231	1.31256	0.964815	0.842199	1.21204	1.37041	1.14564	0.894054	0.915505	0.905956	0.9133	1.00793	0.479089	0.706707	1.22178		0.976846	1.03779	1.02682	1.14208	0.934766
O88738	Baculoviral IAP repeat-containing protein 6 OS=Mus musculus OX=10090 GN=Birc6 PE=1 SV=2	48	36	0.978873	1.00947	1.00546	0.983206	1.00321	0.964654	0.956062	0.928372	0.965741	0.984043	1.00679	1.01404	1.03251	1.02919	0.985234	0.970219	0.963805	0.99207	0.00481044	0.067122	1.06494		0.994053	0.988993	0.958342	1.02058	0.977766
O88746	Target of Myb protein 1 OS=Mus musculus OX=10090 GN=Tom1 PE=1 SV=1	16	3	0.938632	1.11243	1.10519	1.07634	1.375	1.20324	1.02848	1.1414	1.22593	1.35727	1.04241	1.08747	1.49155	1.25081	1.00574	0.979624	1.14057	1.10944	0.345124	0.605316	1.18015		1.02184	1.18443	1.1822	1.20593	1.05668
O88792	Junctional adhesion molecule A OS=Mus musculus OX=10090 GN=F11r PE=1 SV=2	2	1	1.09457	0.959763	0.862022	0.926718	1.08173	0.829161	1.06184	1.26884	0.871296	1.19592	1.10687	1.0432	1.06242	0.923243	1.11895	1.11677	0.775253	1.03569	0.543934	0.752356	1.18312		1.02495	0.920038	1.08851	1.03162	1.00083
O88796	Ribonuclease P protein subunit p30 OS=Mus musculus OX=10090 GN=Rpp30 PE=1 SV=1	5	2	1.04024	0.848521	0.97541	1.01679	0.709936	1.60825	1.0179	0.978605	1.24907	1.05585	1.08906	1.08747	1.11443	0.938378	1.07383	0.985893	1.33838	1.29976	0.763101	0.881723	1.23995		0.939503	1.03157	1.0706	1.05493	1.16494
O88809	Neuronal migration protein doublecortin OS=Mus musculus OX=10090 GN=Dcx PE=1 SV=1	1		2.24044		1.95628	1.19695			1.29536	0.235349			1.44444	0.964363			1.57588	0.547022			0.590531	0.783382	4.05772		2.24044	1.53022	0.552143	1.18024	0.928462
O88811	Signal transducing adapter molecule 2 OS=Mus musculus OX=10090 GN=Stam2 PE=1 SV=1	5	3	1.02817	1.04142	1.01093	1.01069	0.958333	0.945508	0.99105	0.978605	1.01019	1.06117	1.00848	0.99892	1.05982	1.06378	1.01887	1.00862	1.02525	0.997621	0.174494	0.434952	1.05491		1.03477	0.980911	1.00977	1.03234	1.01254
O88839	Disintegrin and metalloproteinase domain-containing protein 15 OS=Mus musculus OX=10090 GN=Adam15 PE=1 SV=2	1		0.993964		1.0123	0.981679			1.00325	1.06326			1.05598	0.964363			0.995898	0.986677			0.839461	0.923628	1.04191		0.993964	0.99687	1.03282	1.00913	0.991277
O88844	Isocitrate dehydrogenase [NADP] cytoplasmic OS=Mus musculus OX=10090 GN=Idh1 PE=1 SV=2	33	32	0.93662	0.998817	0.894809	0.873282	0.870192	0.921944	0.946298	1.01023	0.987963	1.01241	0.884648	0.907127	0.93498	0.958919	0.926169	0.944357	0.967172	0.977795	0.00351353	0.0551303	1.11131		0.967218	0.889818	0.988864	0.920992	0.953662
O88845	A-kinase anchor protein 10, mitochondrial OS=Mus musculus OX=10090 GN=Akap10 PE=1 SV=3	3	2	1.02314	1.10059	1.06284	1.11756	1.06571	1.03829	0.974776	1.00651	1.04259	1.04699	0.976251	0.983801	1.11834	1.06811	0.972108	0.996865	1.04125	1.04282	0.383077	0.632862	1.05717		1.06116	1.07071	1.01729	1.03494	1.01281
O88848	ADP-ribosylation factor-like protein 6 OS=Mus musculus OX=10090 GN=Arl6 PE=1 SV=1	7	8	0.913481	0.956213	0.952186	0.920611	1.01603	0.945508	0.964199	0.865116	0.932407	0.964539	0.997455	0.916847	0.906372	0.951351	1.00492	0.982759	0.98569	0.968279	0.328488	0.591056	1.05874		0.934603	0.957948	0.930661	0.942344	0.985326
O88851	Putative hydrolase RBBP9 OS=Mus musculus OX=10090 GN=Rbbp9 PE=1 SV=2	6	3	0.940644	1.00355	0.979508	0.984733	0.910256	0.926362	0.973963	1.05488	1.00185	0.998227	0.97201	0.974082	1.08583	0.922162	0.9516	0.917712	0.90404	0.885805	0.0828683	0.293621	1.10096		0.971588	0.949659	1.0068	0.986753	0.914475
O88852	Testis-specific Y-encoded-like protein 1 OS=Mus musculus OX=10090 GN=Tspyl1 PE=2 SV=1
O88856	Protein-tyrosine sulfotransferase 2 OS=Mus musculus OX=10090 GN=Tpst2 PE=1 SV=1	1	5	0.795775	1.03077	0.930328	1.02748	0.969551	1.13549	1.22457	1.15907	1.08056	0.996454	1.00254	1.28294	1.03901	1.03459	1.01559	0.920846	1.01178	1.08644	0.206375	0.467266	1.22765		0.905682	1.01284	1.11186	1.08436	1.00693
O88874	Cyclin-K OS=Mus musculus OX=10090 GN=Ccnk PE=1 SV=3	2		0.933602		0.960383	0.946565			0.961758	1.02419			1.01781	1.03564			0.827728	0.86442			0.0134334	0.114545	1.21376		0.933602	0.953449	0.992481	1.02669	0.845875
O88879	Apoptotic protease-activating factor 1 OS=Mus musculus OX=10090 GN=Apaf1 PE=1 SV=3	4	2	0.892354	0.964497	0.875683	0.807634	0.871795	0.908689	0.948739	0.951628	0.905556	0.947695	0.932146	0.936285	0.847854	0.941622	0.908121	0.901254	0.920034	0.869151	0.115569	0.350398	1.08443		0.927725	0.865163	0.938209	0.913634	0.899441
O88895	Histone deacetylase 3 OS=Mus musculus OX=10090 GN=Hdac3 PE=1 SV=1	4	2	0.984909	0.992899	0.872951	0.880916	1.02885	1.0162	1.05126	1.00093	1.00093	1.04876	0.983885	0.897408	1.01821	1.00865	1.11403	1.16458	1.02525	1.0119	0.0894766	0.30614	1.13748		0.988896	0.94692	1.02517	0.975837	1.0771
O88952	Protein lin-7 homolog C OS=Mus musculus OX=10090 GN=Lin7c PE=1 SV=2	4	2	1.26459	1.0213	1.31694	1.28397	0.923077	0.942563	1.02278	1.03163	1.04352	1.07181	1.00424	1.14363	0.811443	0.967568	0.917145	0.980408	0.995791	1.03727	0.470479	0.701439	1.16623		1.13645	1.10133	1.04227	0.974464	0.981695
O88958	Glucosamine-6-phosphate isomerase 1 OS=Mus musculus OX=10090 GN=Gnpda1 PE=1 SV=3	6	6	1.00101	1.04734	0.851093	0.957252	0.929487	1.05302	1.02848	1.1907	1.1963	1.10904	1.0246	0.977322	1.13394	1.00216	1.03774	1.02821	1.11195	1.07454	0.028224	0.169838	1.19474		1.02391	0.944976	1.12901	1.03283	1.0626
O88967	ATP-dependent zinc metalloprotease YME1L1 OS=Mus musculus OX=10090 GN=Yme1l1 PE=1 SV=1	7	2	0.981891	1.11006	0.946721	0.920611	1.15705	1.15758	0.988609	0.95907	1.20833	1.0789	0.956743	0.937365	1.17685	1.07351	0.964725	1.01567	1.07912	1.04917	0.995877	0.997928	1.02741		1.04401	1.03944	1.05441	1.03171	1.02629
O88974	Histone-lysine N-methyltransferase SETDB1 OS=Mus musculus OX=10090 GN=Setdb1 PE=1 SV=1	1		0.750503		1.18716	1.21679			1.07079	1.06047			1.08312	1.10691			0.817063	0.778997			0.000115125	0.0107655	1.60144		0.750503	1.20188	1.06561	1.09495	0.797803
O88983	Syntaxin-8 OS=Mus musculus OX=10090 GN=Stx8 PE=1 SV=1	2	1	0.940644	1.07456	0.900273	0.876336	1.33333	1.05891	0.965826	1.12744	0.983333	1.00887	0.881255	0.87689	1.13914	1.15892	0.973749	0.959248	1.03283	0.980967	0.992481	0.997436	1.04159		1.00537	1.02733	1.01949	1.00501	0.986314
O88986	2-amino-3-ketobutyrate coenzyme A ligase, mitochondrial OS=Mus musculus OX=10090 GN=Gcat PE=1 SV=2	17	12	0.945674	1.03787	0.872951	0.899237	0.892628	0.879234	0.958503	1.04837	0.951852	0.992021	0.958439	0.944924	0.93498	0.981622	0.978671	1.01176	0.928451	0.975416	0.00460914	0.0655532	1.11823		0.9907	0.885951	0.986961	0.954832	0.973118
O88990	Alpha-actinin-3 OS=Mus musculus OX=10090 GN=Actn3 PE=2 SV=1
O89001	Carboxypeptidase D OS=Mus musculus OX=10090 GN=Cpd PE=1 SV=2	10	8	1.04225	1.05799	1.01776	1.0229	1.08013	1.06775	1.07242	1.08093	1.00741	1.01064	1.11874	1.04428	1.09753	1.04865	1.06973	1.06191	0.987374	1.00634	0.497666	0.720098	1.04472		1.05009	1.04678	1.04229	1.07683	1.03074
O89016	ATP-binding cassette sub-family D member 4 OS=Mus musculus OX=10090 GN=Abcd4 PE=1 SV=2	4		1.12374		1.4112	1.18473			1.04557	1.06047			1.08058	1.0594			1.06481	1.02116			0.111605	0.344065	1.24		1.12374	1.29302	1.05299	1.06993	1.04276
O89017	Legumain OS=Mus musculus OX=10090 GN=Lgmn PE=1 SV=1	7	7	1.03421	1.04142	1.02459	1.10076	0.940705	0.896907	1.04882	1.04372	1.07963	1.04167	1.00509	1.05724	0.971391	0.940541	1.04184	1.03292	1.01852	1.03807	0.353457	0.611761	1.0665		1.03781	0.987669	1.05335	0.992629	1.0328
O89023	Tripeptidyl-peptidase 1 OS=Mus musculus OX=10090 GN=Tpp1 PE=1 SV=2	3	1	1.0674	1.2	1.06967	1.04122	1.1859	1.15169	1.05696	1.17581	1.1963	1.17021	1.02884	1.0324	1.26138	1.25946	1.05168	1.08464	1.07912	0.996828	0.511687	0.731321	1.09121		1.13176	1.11057	1.14848	1.13974	1.05248
O89032	SH3 and PX domain-containing protein 2A OS=Mus musculus OX=10090 GN=Sh3pxd2a PE=1 SV=2	3	2	1.00402	0.914793	1.07923	1.10992	0.99359	0.867452	0.97559	1.12186	0.998148	0.945035	1.03902	1.13607	0.73472	0.900541	0.962264	0.913009	0.88468	0.904044	0.698617	0.847113	1.10098		0.958371	1.00801	1.008	0.940076	0.915559
O89050	Muskelin OS=Mus musculus OX=10090 GN=Mkln1 PE=1 SV=1	6	3	0.990946	1.07692	1.14071	1.17405	1.19391	1.03682	1.10578	1.04	1.02778	1.03546	1.13147	1.19978	1.13004	1.01081	1.04102	1.00627	1.01768	1.0222	0.055927	0.239857	1.11059		1.03304	1.13471	1.0518	1.1159	1.02172
O89051	Integral membrane protein 2B OS=Mus musculus OX=10090 GN=Itm2b PE=1 SV=1	2	3	0.95674	0.925444	0.580601	0.812214	0.987179	0.944035	1.0236	1.02419	1.0213	1.0195	0.975403	0.835853	0.977893	1.00865	1.06399	1.10266	0.946128	0.946868	0.1523	0.405186	1.25539		0.940962	0.814204	1.02214	0.94697	1.01252
O89079	Coatomer subunit epsilon OS=Mus musculus OX=10090 GN=Cope PE=1 SV=3	12	10	0.973843	1.01302	1.06148	1.00305	1.10256	1.00884	1.01383	0.968372	1.03704	1.04344	0.984733	0.991361	1.15995	1.06486	0.998359	0.947492	1.04293	1.03172	0.607273	0.792101	1.05504		0.993237	1.04319	1.01524	1.0479	1.00443
O89084	cAMP-specific 3',5'-cyclic phosphodiesterase 4A OS=Mus musculus OX=10090 GN=Pde4a PE=1 SV=2	1		0.642857		1	0.880916			0.692433	0.685581			0.993215	0.823974			0.830189	0.85815			0.0453467	0.215164	1.46		0.642857	0.938571	0.688999	0.904645	0.844054
O89086	RNA-binding protein 3 OS=Mus musculus OX=10090 GN=Rbm3 PE=1 SV=1	5	8	1.1006	0.986982	1.24044	1.24427	1.0625	1.06922	1.1074	1.08186	0.972222	1.00975	1.06361	1.16307	1.29909	1.01297	0.988515	1.01646	0.910774	1.01903	0.0897825	0.306827	1.17099		1.04225	1.15073	1.04139	1.12955	0.982693
O89110	Caspase-8 OS=Mus musculus OX=10090 GN=Casp8 PE=1 SV=1	12	11	1	1.0213	0.889344	0.967939	0.940705	1.02356	0.978031	1.00837	0.998148	1.06472	1.01612	0.979482	1.11443	1.01405	1.03774	1.01881	1.0463	1.01427	0.139993	0.387269	1.0793		1.01059	0.954161	1.01181	1.02983	1.02919
O89112	LanC-like protein 1 OS=Mus musculus OX=10090 GN=Lancl1 PE=1 SV=1	6	3	1.00201	1.06036	1.02322	1.07176	1.01603	1.22828	1.01302	1.06884	1.11944	1.01862	1.00085	0.971922	1.09233	1.0173	1.03281	1.02429	1.05135	1	0.586894	0.780697	1.06076		1.03077	1.0816	1.05411	1.01965	1.02695
P00158	Cytochrome b OS=Mus musculus OX=10090 GN=Mt-Cyb PE=1 SV=1	1	1	1.06439	0.99645	1.04918	0.783206	1.05128	1.04418	1.26851	1.29581	1.20093	1.11525	0.982188	1.22462	1.24967	1.16541	1.09516	1.29545	1.22727	1.20222	0.0354815	0.191942	1.2499	3	1.02986	0.974553	1.2181	1.15045	1.20284
P00375	Dihydrofolate reductase OS=Mus musculus OX=10090 GN=Dhfr PE=1 SV=3	12	10	1.03622	0.986982	0.990437	1.02443	0.969551	1.01031	0.943857	0.997209	1.01759	1.01684	1.0458	1.03348	1.05982	1.03676	0.963084	0.946708	0.986532	0.951626	0.00762553	0.085927	1.0853		1.0113	0.998466	0.993414	1.04391	0.961866
P00397	Cytochrome c oxidase subunit 1 OS=Mus musculus OX=10090 GN=Mtco1 PE=1 SV=2	4	1	1.07143	1.10296	1.23497	1.18015	1.17628	1.1458	1.06509	1.18326	1.04722	1.00798	1.11111	1.16415	1.21196	1.15784	0.982773	0.990596	1.02189	0.954005	0.000345881	0.0169656	1.19944		1.08708	1.18387	1.07396	1.16072	0.987019
P00405	Cytochrome c oxidase subunit 2 OS=Mus musculus OX=10090 GN=Mtco2 PE=1 SV=1	9	8	1.00402	1.01893	1.07514	1.09008	1.02724	1.05007	0.945484	0.993488	0.971296	0.962766	0.983885	0.958963	1.04031	1.03568	0.85644	0.916928	0.89899	0.931007	7.06697e-05	0.00917949	1.17766		1.01145	1.06036	0.968105	1.00411	0.900399
P00416	Cytochrome c oxidase subunit 3 OS=Mus musculus OX=10090 GN=mt-Co3 PE=1 SV=2	1	1	1.01308	1.09586	1.19536	1.22137	1.04487	1.18704	1.02848	1.01953	1.12407	1.05053	0.860051	0.804536	1.14564	1.03351	0.649713	0.790752	0.910774	0.952419	0.0145739	0.118877	1.41977	2	1.05366	1.16003	1.05487	0.95139	0.817053
P00493	Hypoxanthine-guanine phosphoribosyltransferase OS=Mus musculus OX=10090 GN=Hprt1 PE=1 SV=3	10	6	1.03924	1.02012	0.945355	1.04122	1.09135	1.12666	1.04882	1.07628	1.01574	1.0523	1.16115	1.07991	1.03901	1.02919	1.0886	1.03918	1.03788	1.00634	0.841203	0.924864	1.04512		1.02963	1.04887	1.04806	1.07609	1.04259
P00687	Alpha-amylase 1 OS=Mus musculus OX=10090 GN=Amy1 PE=1 SV=2	1		0.877264		0.806011	0.917557			0.937347	1.04279			0.98134	0.867171			0.889253	0.898119			0.487727	0.712785	1.14964		0.877264	0.859977	0.988664	0.922491	0.893675
P00848	ATP synthase subunit a OS=Mus musculus OX=10090 GN=Mtatp6 PE=1 SV=1	2		1.03924		0.889344	0.943511			1.32628	1.20186			0.985581	0.818575			1.17309	1.3221			0.0450322	0.214693	1.40563		1.03924	0.916028	1.26254	0.898205	1.24537
P00920	Carbonic anhydrase 2 OS=Mus musculus OX=10090 GN=Ca2 PE=1 SV=4	1		1.08048		1.54098	1.05191			0.668023	0.791628			1.0017	0.903888			1.00902	0.878527			0.142424	0.391214	1.75078		1.08048	1.27317	0.727204	0.951536	0.941517
P01027	Complement C3 OS=Mus musculus OX=10090 GN=C3 PE=1 SV=3	21	20	0.858149	1.14201	0.948087	1.01221	1.05128	0.786451	0.84703	1.0614	0.874074	0.973404	0.86514	0.983801	0.964889	0.947027	0.750615	0.909875	0.956229	0.9318	0.818946	0.912893	1.12085		0.989958	0.943795	0.9352	0.939093	0.883224
P01029	Complement C4-B OS=Mus musculus OX=10090 GN=C4b PE=1 SV=3	4	4	0.970825	1.16923	1.04235	1.23664	1.39103	1.15022	0.985354	1.21488	0.984259	1.01064	1.10602	1.1987	1.49025	1.23568	0.932732	1.06975	1.02694	0.960349	0.0536086	0.234568	1.25504		1.06542	1.19838	1.04462	1.25	0.995985
P01887	Beta-2-microglobulin OS=Mus musculus OX=10090 GN=B2m PE=1 SV=2	1	1	0.889336	0.995266	0.579235	0.691603	0.754808	0.879234	0.930838	1.0093	1.01574	1.13121	0.831213	0.791577	0.93498	0.949189	0.898277	0.927116	0.978114	1.03807	0.00532853	0.0707913	1.41952	3	0.940811	0.718064	1.01931	0.874158	0.958936
P01899	H-2 class I histocompatibility antigen, D-B alpha chain OS=Mus musculus OX=10090 GN=H2-D1 PE=1 SV=2	10	13	0.979879	1.04497	0.956284	0.974046	1.0625	0.9838	0.972335	1.07535	1.075	1.0594	1.00679	1.00216	1.08843	1.00216	0.988515	0.996082	1.06734	1.0222	0.59801	0.788266	1.05162		1.0119	0.993346	1.04462	1.02424	1.01807
P01902	H-2 class I histocompatibility antigen, K-D alpha chain OS=Mus musculus OX=10090 GN=H2-K1 PE=1 SV=1	1		0.959759		0.703552	0.853435			0.965012	1.05209			0.910941	0.958963			1.0402	1.0721			0.0834142	0.294204	1.36283		0.959759	0.774878	1.00761	0.934644	1.05603
P01942	Hemoglobin subunit alpha OS=Mus musculus OX=10090 GN=Hba PE=1 SV=2	6	4	1.05835	1.05917	1.63798	1.72061	1.63301	1.08542	0.881204	1.00837	0.851852	1.02837	0.916031	1.15983	1.3173	1.02703	0.891715	0.971787	0.979798	0.886598	0.00203886	0.0418324	1.60502	2	1.05876	1.49501	0.939296	1.09494	0.931462
P02088	Hemoglobin subunit beta-1 OS=Mus musculus OX=10090 GN=Hbb-b1 PE=1 SV=2	2	2	1.0493	1.11479	1.34426	1.34962	1.32692	0.964654	0.994304	1.29209	0.860185	1.04787	1.0229	1.22246	1.07412	0.954595	0.972929	1.01489	1.03199	1.0563	0.26902	0.532838	1.21196		1.08155	1.23446	1.03736	1.06411	1.01857
P02301	Histone H3.3C OS=Mus musculus OX=10090 GN=H3f3c PE=3 SV=3	5		1.2827		3.50273	2.45191			0.985354	0.835349			0.970314	1.59071			0.799016	1.02273			0.0340176	0.186617	3.24189		1.2827	2.93059	0.907256	1.24237	0.903977
P02340	Cellular tumor antigen p53 OS=Mus musculus OX=10090 GN=Tp53 PE=1 SV=3	13	12	0.976861	0.950296	0.993169	0.925191	0.955128	1.02062	1.01465	0.934884	1.00185	1.0523	0.964377	0.950324	0.979194	1.04541	1.01066	1.08699	1.06902	1.13799	0.0380365	0.198054	1.11595		0.963487	0.972848	1.00001	0.984165	1.0752
P02463	Collagen alpha-1(IV) chain OS=Mus musculus OX=10090 GN=Col4a1 PE=1 SV=4	3	4	0.913481	1.03077	0.92623	0.955725	0.966346	0.680412	0.942229	1.14419	0.947222	0.964539	1.0229	1.02808	0.843953	0.975135	0.917966	0.976489	0.883838	0.885012	0.477687	0.706247	1.14056		0.970355	0.873452	0.996222	0.964519	0.915069
P02468	Laminin subunit gamma-1 OS=Mus musculus OX=10090 GN=Lamc1 PE=1 SV=2	11	8	1.04125	1.00828	1.19399	1.17405	1.16827	1.05891	1.1009	1.07907	1.01759	1.01773	1.12807	1.12959	1.03381	1.09081	1.09024	1.04154	1.00926	0.981761	0.0234755	0.153596	1.11996		1.02463	1.14755	1.05317	1.09487	1.02991
P02469	Laminin subunit beta-1 OS=Mus musculus OX=10090 GN=Lamb1 PE=1 SV=3	8	6	1.01408	0.931361	0.916667	0.972519	1.03205	1.09131	1.06591	1.12186	1.03704	1.03369	1.05089	0.982721	1.03641	0.948108	1.105	1.07759	1.07744	0.992863	0.2027	0.463913	1.09487		0.971843	1.00101	1.06405	1.00368	1.06237
P02535	Keratin, type I cytoskeletal 10 OS=Mus musculus OX=10090 GN=Krt10 PE=1 SV=3	8	9	0.882294	0.95858	1.38388	1.34962	1.73397	1.47275	0.938161	1.4	0.841667	0.842199	1.06785	1.34449	1.43173	0.996757	0.7621	0.947492	0.808923	0.765266	0.00180934	0.0390152	1.80736	2	0.919646	1.47782	0.982291	1.19641	0.817667
P02798	Metallothionein-2 OS=Mus musculus OX=10090 GN=Mt2 PE=1 SV=2	2		0.778672		0.882514	0.981679			1.02441	0.99814			0.916031	0.836933			0.870386	0.918495			0.0891717	0.305634	1.29861		0.778672	0.930777	1.01119	0.875589	0.894117
P02802	Metallothionein-1 OS=Mus musculus OX=10090 GN=Mt1 PE=1 SV=1	1	1	0.662978	1.10651	0.814208	0.825954	1.03846	0.729013	1.04801	1.16744	0.649074	1.11613	0.952502	0.816415	0.931079	0.728649	0.801477	0.965517	1.11364	0.856463	0.836078	0.921536	1.14868		0.856499	0.844703	0.970292	0.852257	0.926885
P03888	NADH-ubiquinone oxidoreductase chain 1 OS=Mus musculus OX=10090 GN=Mtnd1 PE=1 SV=3	1	2	1.04225	0.940828	0.945355	1	0.855769	0.845361	0.987795	1.09209	0.953704	1.00975	0.997455	0.907127	0.947984	0.927568	1.14684	1.14969	0.994108	1.00793	0.0366543	0.194827	1.17893		0.990243	0.909386	1.00958	0.944446	1.0721
P03911	NADH-ubiquinone oxidoreductase chain 4 OS=Mus musculus OX=10090 GN=Mtnd4 PE=1 SV=1	2	1	1.07042	1.1858	1.00956	0.951145	1.26282	1.4109	0.987795	0.989767	1.00463	1.0594	0.983885	0.936285	1.10923	1.12865	0.995078	0.967868	1.0303	1.02379	0.33974	0.601792	1.13918		1.12663	1.14368	1.00999	1.0363	1.00395
P03921	NADH-ubiquinone oxidoreductase chain 5 OS=Mus musculus OX=10090 GN=Mtnd5 PE=1 SV=3	2	1	1.09457	1.01183	1.15027	1.21374	0.826923	1.2489	1.18714	1.2586	1.39537	1.11791	1.12723	1.15011	1	0.952432	1.24528	1.27508	1.13805	1.01745	0.381546	0.631729	1.17408		1.05239	1.0958	1.23558	1.05413	1.16445
P03930	ATP synthase protein 8 OS=Mus musculus OX=10090 GN=Mtatp8 PE=1 SV=1	2	2	0.967807	1.07101	0.81694	0.900763	0.857372	1.05302	1.12612	1.21953	1.06111	0.97961	1.00763	0.888769	0.923277	1.04541	1.20098	1.22649	0.973064	1.18953	0.0270435	0.166161	1.26569	3	1.0181	0.902821	1.09307	0.964222	1.14269
P03958	Adenosine deaminase OS=Mus musculus OX=10090 GN=Ada PE=1 SV=3	10	7	1.10362	1.0355	1.0041	1.07328	1.09455	0.918999	1.05858	1.14884	1.09352	1.08777	1.12892	1.08747	1.07932	1.04216	1.13208	1.06191	0.796296	0.878668	0.270645	0.534424	1.14517		1.06902	1.02038	1.0967	1.08403	0.95767
P03975	IgE-binding protein OS=Mus musculus OX=10090 GN=Iap PE=2 SV=1	2	4	1.04024	0.921893	0.756831	0.963359	1.03846	1.15611	0.803906	1.12744	0.997222	0.97961	1.08142	1.08639	0.993498	0.988108	1.06809	0.718652	1.02609	1.01824	0.922796	0.963915	1.09509		0.979281	0.967262	0.970032	1.03631	0.946326
P03991	H-2 class I histocompatibility antigen, K-W28 alpha chain OS=Mus musculus OX=10090 GN=H2-K1 PE=1 SV=2	2		1.04427		0.980874	1.07634			0.981286	1.0986			1.00509	1.02592			0.954061	1.01803			0.874831	0.938355	1.0596		1.04427	1.0275	1.03829	1.01545	0.985524
P04104	Keratin, type II cytoskeletal 1 OS=Mus musculus OX=10090 GN=Krt1 PE=1 SV=4	5	5	1.00402	0.859172	2.38661	1.90687	2.16827	1.5243	1.22864	1.34326	0.797222	0.730496	1.36556	1.73002	2.0065	0.8	0.721903	0.958464	0.741582	0.652657	0.00269188	0.0477886	2.58879	2	0.928778	1.96934	0.990137	1.39548	0.76072
P04184	Thymidine kinase, cytosolic OS=Mus musculus OX=10090 GN=Tk1 PE=1 SV=3	3	7	0.954728	0.982249	1.09016	1.00458	1.05128	1.16053	0.994304	0.91907	1.00648	0.933511	1.06785	0.99568	1.08322	1.14811	1.02461	1.03605	1	1.00555	0.0169229	0.128623	1.1169		0.968391	1.07514	0.962605	1.07234	1.01645
P04186	Complement factor B OS=Mus musculus OX=10090 GN=Cfb PE=1 SV=2	1	3	0.825956	1.14438	1.34153	1.47023	1.34776	0.740795	1.05452	1.21116	0.836111	1.10106	0.845632	1.00216	0.850455	0.755676	1.15915	1.23903	1.17845	0.8636	0.29115	0.559287	1.37895		0.972217	1.18461	1.04132	0.859066	1.09954
P04627	Serine/threonine-protein kinase A-Raf OS=Mus musculus OX=10090 GN=Araf PE=1 SV=2	7	3	0.980885	0.983432	0.987705	0.980153	0.915064	1.05155	0.955248	0.930233	0.950926	1.00355	0.956743	0.987041	0.924577	1.01946	0.955701	0.911442	0.942761	1.01031	0.848209	0.928543	1.02937		0.982158	0.982427	0.959617	0.971317	0.954392
P05064	Fructose-bisphosphate aldolase A OS=Mus musculus OX=10090 GN=Aldoa PE=1 SV=2	37	32	1.06439	1.03669	1.09699	1.14656	1.19551	1.18999	1.04312	1.11349	1.07593	1.06649	1.1145	1.13499	1.23927	1.02919	1.05168	1.01254	1.05471	0.964314	0.0198639	0.139694	1.13374		1.05045	1.15658	1.07446	1.12703	1.02015
P05132	cAMP-dependent protein kinase catalytic subunit alpha OS=Mus musculus OX=10090 GN=Prkaca PE=1 SV=3	11	9	0.885312	1	0.797814	0.81374	0.929487	0.865979	0.917819	0.926512	0.924074	0.929965	0.963528	0.86933	0.851756	0.913514	1.01477	0.950627	0.943603	0.926249	0.0580245	0.243922	1.12704		0.94091	0.850227	0.924582	0.898504	0.958238
P05201	Aspartate aminotransferase, cytoplasmic OS=Mus musculus OX=10090 GN=Got1 PE=1 SV=3	16	13	1.10966	1.00355	1.18579	1.25496	1.15385	1.1458	1.10415	1.19814	1.0537	1.0789	1.2324	1.20518	1.21717	1.06378	1.10008	1.07837	0.994108	0.9659	0.0246532	0.158133	1.1464		1.05527	1.18433	1.10741	1.17761	1.03309
P05202	Aspartate aminotransferase, mitochondrial OS=Mus musculus OX=10090 GN=Got2 PE=1 SV=1	24	25	1.04125	1.04497	1.05738	1.11298	1.18269	1.11635	1.07811	1.17395	1.13333	1.16578	1.15352	1.04536	1.07672	1.02378	1.24692	1.11442	1.15152	1.02696	0.301417	0.565679	1.09017		1.04311	1.11647	1.13716	1.07374	1.13221
P05480	Neuronal proto-oncogene tyrosine-protein kinase Src OS=Mus musculus OX=10090 GN=Src PE=1 SV=4	4	3	0.967807	0.953846	0.95082	0.896183	1.52724	1.09867	1.03987	0.986047	0.963889	0.991135	0.969466	0.926566	1.10273	0.977297	1.03774	0.972571	0.973064	0.961142	0.680663	0.836557	1.13811		0.960801	1.0935	0.994853	0.991919	0.985676
P05622	Platelet-derived growth factor receptor beta OS=Mus musculus OX=10090 GN=Pdgfrb PE=1 SV=1	5	6	1.00503	1.03905	0.92623	1	0.953526	1.02946	0.954434	1.08	1.04537	0.958333	0.960136	1.027	0.975293	1.01189	0.883511	0.877743	0.959596	1.04758	0.401187	0.647923	1.08754		1.0219	0.976483	1.00807	0.993214	0.939645
P05627	Transcription factor AP-1 OS=Mus musculus OX=10090 GN=Jun PE=1 SV=3	1		1.05734		1.03825	1.20916			0.969081	1.09674			1.1374	1.07883			0.939295	0.979624			0.364887	0.619364	1.16805		1.05734	1.12045	1.03094	1.10773	0.959247
P05784	Keratin, type I cytoskeletal 18 OS=Mus musculus OX=10090 GN=Krt18 PE=1 SV=5	1		1.06036		7.02596	1.1374			1.65094	1.03349			1.08312	1.06048			1.0402	1.03448			0.588069	0.781726	2.72515		1.06036	2.8269	1.30622	1.07174	1.03734
P06151	L-lactate dehydrogenase A chain OS=Mus musculus OX=10090 GN=Ldha PE=1 SV=3	43	29	1.14085	1.03314	1.29781	1.30534	1.20192	1.30191	1.06347	1.10698	1.1037	1.06383	1.21883	1.23326	1.13264	1.10378	1.07711	1.03448	1.07912	0.981761	0.000215924	0.0138439	1.22415	2	1.08566	1.276	1.08429	1.17083	1.04235
P06537	Glucocorticoid receptor OS=Mus musculus OX=10090 GN=Nr3c1 PE=1 SV=1	8	5	0.972837	1.00355	0.98224	0.981679	1.01442	0.980854	0.956062	0.963721	0.994444	1.00887	1.00509	1.00108	0.988296	1.01297	0.960623	0.944357	0.992424	0.946075	0.10312	0.328914	1.04283		0.988074	0.989698	0.980534	1.00182	0.960678
P06684	Complement C5 OS=Mus musculus OX=10090 GN=C5 PE=1 SV=2	3		0.874245		0.848361	0.928244			0.886086	1.08186			0.905852	0.966523			0.828548	1.00235			0.85887	0.932693	1.11993		0.874245	0.887404	0.979092	0.935696	0.911316
P06745	Glucose-6-phosphate isomerase OS=Mus musculus OX=10090 GN=Gpi PE=1 SV=4	35	31	1.08853	1.01538	1.06694	1.12824	1.11058	1.16348	1.05614	1.08651	1.08148	1.04521	1.17897	1.12311	1.20416	1.07676	1.10254	1.07524	1.08081	1.0119	0.0547878	0.237238	1.08879		1.05132	1.11677	1.0672	1.14467	1.06708
P06795	Multidrug resistance protein 1B OS=Mus musculus OX=10090 GN=Abcb1b PE=1 SV=1	10	10	1.00302	1.01302	1.0888	1.04275	0.990385	1.04418	1.0057	0.946047	0.988889	0.983156	0.984733	0.982721	1.13264	1.03568	1.01559	0.995298	0.940236	0.964314	0.187959	0.449087	1.06389		1.00801	1.04094	0.980702	1.03221	0.978433
P06797	Cathepsin L1 OS=Mus musculus OX=10090 GN=Ctsl PE=1 SV=2	3	2	1.00704	1.10414	1.28005	1.28092	1.74199	0.815906	1.0236	1.14419	0.766667	0.968972	1.28923	1.60367	1.71001	1.35459	0.735029	0.765674	0.777778	0.654243	0.00173592	0.0386177	2.02222	2	1.05448	1.23554	0.965797	1.47932	0.731536
P06801	NADP-dependent malic enzyme OS=Mus musculus OX=10090 GN=Me1 PE=1 SV=2	18	7	1.05131	1.03432	1.01093	1.02595	1.12019	1.10015	1.06265	1.09302	1.09167	1.06383	1.08991	1.03456	1.20676	1.06811	1.13208	1.05408	1.08165	1.07296	0.678502	0.835003	1.05294		1.04278	1.06328	1.07769	1.09798	1.08481
P06802	Ectonucleotide pyrophosphatase/phosphodiesterase family member 1 OS=Mus musculus OX=10090 GN=Enpp1 PE=1 SV=4	1		1.15392		1.09563	1.3313			1.01871	1.11907			1.07125	0.988121			1.07137	1.15831			0.492556	0.715721	1.17387		1.15392	1.20773	1.06771	1.02884	1.11399
P06909	Complement factor H OS=Mus musculus OX=10090 GN=Cfh PE=1 SV=2	1		0.961771		0.934426	0.858015			0.857608	0.95907			0.914334	0.893089			0.879409	0.965517			0.883065	0.942485	1.07412		0.961771	0.895406	0.906921	0.903649	0.921458
P07091	Protein S100-A4 OS=Mus musculus OX=10090 GN=S100a4 PE=1 SV=1	9	6	1.166	0.976331	0.838798	0.755725	0.767628	0.693667	0.961758	1.05488	1.01574	0.977837	0.859203	0.795896	0.73342	0.868108	1.13043	1.03448	0.916667	0.904044	0.00050867	0.0196532	1.3998	1	1.06696	0.762221	1.00191	0.812306	0.992185
P07141	Macrophage colony-stimulating factor 1 OS=Mus musculus OX=10090 GN=Csf1 PE=1 SV=2	1		1.20926		0.978142	1.3542			0.692433	1.01488			1.54283	0.786177			0.351928	1.03292			0.652459	0.819403	2.00567		1.20926	1.15091	0.838295	1.10134	0.602919
P07146	Anionic trypsin-2 OS=Mus musculus OX=10090 GN=Prss2 PE=1 SV=1	2	2	0.984909	1.05207	1.42896	1.55115	1.40385	1.08542	1.03092	0.896744	1.00093	1.01862	1.09669	1.52268	1.24187	1.10919	0.777687	0.977273	0.949495	0.881047	0.00176564	0.0386244	1.51817	2	1.01794	1.35565	0.985318	1.23153	0.892952
P07214	SPARC OS=Mus musculus OX=10090 GN=Sparc PE=1 SV=1	11	8	0.863179	1.08402	0.836066	0.851908	0.974359	0.854197	0.947111	0.983256	0.987963	0.984043	0.970314	0.908207	0.93238	0.948108	0.981132	0.927116	0.989057	0.991277	0.142045	0.390825	1.11168		0.967319	0.877461	0.975451	0.939479	0.971783
P07356	Annexin A2 OS=Mus musculus OX=10090 GN=Anxa2 PE=1 SV=2	46	44	1.11368	1.03314	1.22131	1.28397	1.22436	1.23711	1.08299	1.21953	1.14074	1.0789	1.17727	1.18683	1.3303	1.04973	1.09188	1.03448	1.08418	0.982554	0.0150504	0.120341	1.18532		1.07265	1.24144	1.12914	1.18188	1.04734
P07607	Thymidylate synthase OS=Mus musculus OX=10090 GN=Tyms PE=1 SV=1	11	8	0.971831	0.977515	1.02322	0.998473	0.876603	0.826215	0.92677	0.947907	0.962963	0.93617	1.02205	0.99892	0.751625	0.895135	0.986874	0.971787	0.947811	0.962728	0.820641	0.913614	1.07062		0.974669	0.927472	0.943356	0.910382	0.967196
P07724	Serum albumin OS=Mus musculus OX=10090 GN=Alb PE=1 SV=3	4	7	0.876258	1.19053	0.878415	1.05649	1.28846	0.836524	0.946298	1.36837	0.908333	1	0.963528	1.08423	1.13914	0.979459	0.839212	0.989812	1	0.931007	0.865316	0.936241	1.11052		1.02138	1.00007	1.0414	1.03905	0.937766
P07742	Ribonucleoside-diphosphate reductase large subunit OS=Mus musculus OX=10090 GN=Rrm1 PE=1 SV=2	25	21	1.05734	1.01183	0.97541	1.01221	1.10737	1.05302	1.07242	1.06884	1.09167	0.992021	1.12638	1.03132	1.14954	1.04649	1.13372	1.05251	1.00505	1.00555	0.686244	0.839574	1.05117		1.03434	1.03585	1.05553	1.08726	1.04793
P07759	Serine protease inhibitor A3K OS=Mus musculus OX=10090 GN=Serpina3k PE=1 SV=2	1		0.917505		0.833333	0.900763			1.00895	1.00279			0.932994	1.25054			0.849057	0.979624			0.472432	0.701676	1.24673		0.917505	0.866393	1.00587	1.08016	0.912007
P07901	Heat shock protein HSP 90-alpha OS=Mus musculus OX=10090 GN=Hsp90aa1 PE=1 SV=4	41	45	0.957746	1.00828	1.08333	1.01069	1.01763	1.00147	0.946298	0.931163	0.968519	0.993794	1.04241	0.9946	0.981795	1.00324	0.995078	0.954545	0.977273	0.977002	0.0365161	0.194653	1.07099		0.98269	1.02778	0.959654	1.00526	0.975868
P07903	DNA excision repair protein ERCC-1 OS=Mus musculus OX=10090 GN=Ercc1 PE=2 SV=2	1		0.970825		1.07923	0.978626			0.978031	1.00651			1.02375	1.06911			0.979491	1.01254			0.561302	0.762644	1.07763		0.970825	1.0277	0.992169	1.04619	0.995878
P08003	Protein disulfide-isomerase A4 OS=Mus musculus OX=10090 GN=Pdia4 PE=1 SV=3	51	38	1.02918	1.02012	1.00546	1.01374	0.983974	0.9838	1.00325	1.00093	1.04907	1.03989	1.02714	0.976242	0.980494	0.980541	1.03363	1	1.02778	1.00555	0.126786	0.367817	1.03406		1.02464	0.996658	1.02306	0.990888	1.01664
P08030	Adenine phosphoribosyltransferase OS=Mus musculus OX=10090 GN=Aprt PE=1 SV=2	14	8	1.09256	1.02012	1.15301	1.16183	1.16506	1.2106	0.994304	0.969302	1.04259	1.00709	1.17048	1.14363	1.18336	1.11351	0.996719	0.952978	0.993266	0.967486	9.27039e-07	0.00159851	1.19947		1.05572	1.17242	1.00298	1.15243	0.977443
P08074	Carbonyl reductase [NADPH] 2 OS=Mus musculus OX=10090 GN=Cbr2 PE=1 SV=1	13	17	0.988934	1.03314	0.871585	0.899237	0.908654	0.951399	0.98454	1.09767	1.04537	1.08688	0.960984	0.949244	0.972692	0.930811	1.04676	1.04467	1.0665	1.04758	6.16184e-05	0.00878794	1.16025		1.01079	0.907269	1.05266	0.953307	1.05134
P08113	Endoplasmin OS=Mus musculus OX=10090 GN=Hsp90b1 PE=1 SV=2	66	72	1.0332	0.994083	1.20628	1.10534	0.963141	0.991163	0.943857	0.87907	0.962963	0.965426	0.985581	1.0162	0.972692	1.01081	0.944217	0.943574	0.961279	0.949247	0.0475522	0.220638	1.13339		1.01345	1.06217	0.937162	0.99616	0.949553
P08121	Collagen alpha-1(III) chain OS=Mus musculus OX=10090 GN=Col3a1 PE=1 SV=4	12	12	0.998994	1.04142	0.827869	0.833588	1.01442	0.921944	1.02116	1.07442	0.972222	0.994681	0.940628	0.908207	0.985696	0.944865	1.05414	1.04937	1.01684	1	0.0164772	0.127051	1.14898		1.01999	0.896312	1.01491	0.94445	1.02984
P08122	Collagen alpha-2(IV) chain OS=Mus musculus OX=10090 GN=Col4a2 PE=1 SV=4	1	1	1.07243	1.13254	1.09836	0.978626	1.66026	1.37113	0.973963	1.05767	1.18704	1.09752	1.05004	1.02052	1.76723	1.21081	1.01723	0.953762	1.08754	1.00476	0.412674	0.654754	1.23257		1.10208	1.2507	1.07632	1.23055	1.01471
P08207	Protein S100-A10 OS=Mus musculus OX=10090 GN=S100a10 PE=1 SV=2	7	5	1.0332	0.995266	0.790984	0.767939	0.839744	0.89838	0.997559	1.06698	0.993519	0.984929	0.967769	0.886609	0.812744	0.976216	1.0968	1.09169	1.11279	0.969865	0.000593135	0.0212401	1.29588	3	1.01406	0.822764	1.01023	0.908345	1.0662
P08228	Superoxide dismutase [Cu-Zn] OS=Mus musculus OX=10090 GN=Sod1 PE=1 SV=2	6	8	0.938632	1.07456	1.30874	1.19084	1.49038	0.97349	0.925142	1.07907	0.858333	1.00089	1.24597	1.12635	1.55137	1.28757	0.88105	0.913793	0.792088	0.760508	0.0018114	0.0390152	1.55055	2	1.0043	1.22627	0.962332	1.29395	0.83451
P08249	Malate dehydrogenase, mitochondrial OS=Mus musculus OX=10090 GN=Mdh2 PE=1 SV=3	22	27	1.02616	1.02367	1	1.05344	1.20994	1.18851	1.02278	1.12465	1.08056	1.09397	1.12553	1.0486	1.15215	0.998919	1.13618	1.06661	1.08333	0.961935	0.71677	0.857065	1.08245		1.02491	1.10941	1.07985	1.07957	1.06008
P08556	GTPase NRas OS=Mus musculus OX=10090 GN=Nras PE=1 SV=1	2		1.00402		1.06694	1.09771			0.980472	1.05116			1.01357	1.06911			1.0082	0.94279			0.283532	0.550473	1.11002		1.00402	1.08222	1.0152	1.04097	0.974948
P08752	Guanine nucleotide-binding protein G(i) subunit alpha-2 OS=Mus musculus OX=10090 GN=Gnai2 PE=1 SV=5	22	20	1.00402	1.01302	1.04098	0.983206	0.996795	0.942563	0.999186	0.993488	1.04722	1.03014	0.980492	0.964363	1.0026	0.991351	0.997539	0.992947	1.02862	1.05155	0.355095	0.612929	1.0333		1.00851	0.990264	1.01727	0.9846	1.01738
P08775	DNA-directed RNA polymerase II subunit RPB1 OS=Mus musculus OX=10090 GN=Polr2a PE=1 SV=3	21	19	1.04728	0.953846	0.952186	0.916031	0.895833	0.95729	1.02278	0.982326	1.0213	0.955674	0.946565	0.909287	0.925878	0.945946	1.0886	1.15674	1.03872	1.02379	0.00105839	0.0287341	1.15672		0.999474	0.929984	0.995119	0.93179	1.07573
P09055	Integrin beta-1 OS=Mus musculus OX=10090 GN=Itgb1 PE=1 SV=1	22	18	1.13078	1.01657	1.17623	1.22595	1.1859	1.1458	1.07974	1.12837	1.09537	1.0656	1.19763	1.15335	1.20936	1.03568	1.12797	1.06661	1.08502	1.03569	0.0597625	0.24829	1.1035		1.07216	1.18313	1.09202	1.14687	1.07831
P09103	Protein disulfide-isomerase OS=Mus musculus OX=10090 GN=P4hb PE=1 SV=2	41	41	1.03219	1.00828	1.03005	1.12214	1.04487	1.07806	1.03255	1.12	1.09167	1.04699	1.0933	1.10151	0.986996	1.00757	1.0566	1.0094	1.05219	0.966693	0.403229	0.648892	1.05104		1.02017	1.0682	1.07223	1.04612	1.02056
P09405	Nucleolin OS=Mus musculus OX=10090 GN=Ncl PE=1 SV=2	56	60	1.06338	0.952663	1.22814	1.08092	0.969551	0.970545	1.04638	0.854884	0.927778	0.963652	1.05768	1.04968	1.03641	1.00108	1.03117	0.986677	0.969697	1.00476	0.300663	0.565573	1.11794		1.0065	1.0572	0.945671	1.03598	0.997817
P09411	Phosphoglycerate kinase 1 OS=Mus musculus OX=10090 GN=Pgk1 PE=1 SV=4	63	61	1.03924	1.03905	1.0929	1.1542	1.21795	1.17673	1.04068	1.08186	1.04815	1.08954	1.1866	1.13931	1.25098	1.08649	1.13782	1.07288	1.07239	0.984933	0.0195492	0.137979	1.12041		1.03914	1.15955	1.06485	1.16427	1.06561
P09450	Transcription factor jun-B OS=Mus musculus OX=10090 GN=Junb PE=1 SV=1	4	1	0.966801	1.10059	0.963115	1.07328	1.16026	1.02062	1.05289	1.09767	1.08611	1.0656	1.00933	1.01728	1.13394	1.1027	1.05004	1.07915	1.05219	1.07058	0.921052	0.963172	1.04256		1.03153	1.05185	1.07543	1.06446	1.06292
P09528	Ferritin heavy chain OS=Mus musculus OX=10090 GN=Fth1 PE=1 SV=2	7	7	0.938632	1.03787	0.848361	1.01985	0.966346	0.977909	1.15378	1.39628	1.16944	1.17465	1.13825	1.01836	1.02601	1.05514	1.31829	1.279	1.06229	1.10547	0.00462249	0.0655532	1.28265	3	0.987004	0.950904	1.21968	1.0584	1.18623
P09671	Superoxide dismutase [Mn], mitochondrial OS=Mus musculus OX=10090 GN=Sod2 PE=1 SV=3	7	6	0.916499	1.01893	0.892077	0.909924	0.991987	0.995582	0.951993	0.973023	0.965741	1.02128	1.02545	0.907127	1.09753	1.00649	1.01969	0.931818	0.974747	0.946075	0.648274	0.817567	1.06403		0.966361	0.946232	0.977665	1.00682	0.967507
P09925	Surfeit locus protein 1 OS=Mus musculus OX=10090 GN=Surf1 PE=1 SV=3	2		0.974849		0.959016	1.03053			1.0179	1.12279			0.950806	1.14687			0.875308	0.902821			0.329419	0.591487	1.2026		0.974849	0.994132	1.06906	1.04425	0.888958
P09926	Surfeit locus protein 2 OS=Mus musculus OX=10090 GN=Surf2 PE=1 SV=1	1	1	0.967807	1.04734	1.29508	1.17557	1.1266	1.19882	1.02929	0.909767	1.01574	1.02305	1.08651	1.027	1.48375	1.17622	1.03692	1.07367	1.00337	1.0563	0.0343085	0.187684	1.20568	2	1.00679	1.19748	0.993201	1.18131	1.04223
P0C0A3	Charged multivesicular body protein 6 OS=Mus musculus OX=10090 GN=Chmp6 PE=1 SV=2	2	1	0.982897	1.10296	1.03962	0.909924	1.32372	1.0648	1.03417	1.12651	0.982407	1	1.08227	1.04212	1.15345	1.09838	1.17884	1.12539	1.06061	0.954798	0.925248	0.964692	1.05705		1.0412	1.07457	1.03432	1.09333	1.0766
P0C0S6	Histone H2A.Z OS=Mus musculus OX=10090 GN=H2afz PE=1 SV=2	2	3	1.10765	0.798817	0.806011	0.861069	1.00321	1.2106	0.923515	0.894884	1.0463	0.828014	1.20271	0.908207	0.755527	1.01946	1.12961	1.32524	1.04293	1.17367	0.288466	0.556437	1.26482		0.940641	0.95817	0.919869	0.957727	1.16347
P0C7N9	Proteasome assembly chaperone 4 OS=Mus musculus OX=10090 GN=Psmg4 PE=1 SV=1	3	2	0.981891	0.986982	1.08743	1.08092	1.14583	0.944035	1.01709	1.03721	1.01944	1.01862	1.10093	1.16307	1.12484	1.07135	0.954881	0.972571	0.989899	1.05313	0.0243389	0.156806	1.13217		0.984434	1.06188	1.02306	1.11454	0.991942
P0C7T6	Ataxin-1-like OS=Mus musculus OX=10090 GN=Atxn1l PE=1 SV=1
P0C8B4	EKC/KEOPS complex subunit GON7 OS=Mus musculus OX=10090 GN=Gon7 PE=3 SV=1	1	1	0.830986	1.02604	0.95765	1.01679	1.07212	0.964654	0.956876	1.15907	0.992593	1.00975	1.03647	1.0108	0.977893	0.935135	0.90566	0.898119	0.89899	0.904837	0.0922561	0.310225	1.1385		0.923375	1.00176	1.0268	0.989343	0.901895
P0DN34	NADH dehydrogenase [ubiquinone] 1 beta subcomplex subunit 1 OS=Mus musculus OX=10090 GN=Ndufb1 PE=3 SV=1	1		0.967807		0.870219	0.940458			1.19447	1.03442			1.00254	0.859611			1.21903	1.22571			0.0711781	0.273513	1.35119		0.967807	0.904657	1.11157	0.928331	1.22236
P0DOJ6	Large T antigen OS=Mus musculus polyomavirus 1 OX=1891730 PE=3 SV=1	3	3	1.16901	0.952663	1.53279	1.36947	1.02404	1.4595	1.06428	0.889302	0.953704	0.976064	1.00339	1.2311	1.41482	1.29838	0.791632	0.950627	0.982323	1.06106	0.0139852	0.116345	1.41418	2	1.05531	1.33088	0.968834	1.22735	0.941092
P0DOV2	Interferon-activable protein 204 OS=Mus musculus OX=10090 GN=Ifi204 PE=1 SV=1	12	7	1.12676	0.850888	0.987705	1.07328	0.971154	1.15758	0.996745	0.987907	1.02315	0.840426	1.07549	1.06048	0.979194	0.988108	1.03445	1.03918	1.07239	0.95004	0.657943	0.82161	1.08921		0.979156	1.04483	0.959256	1.02493	1.023
P0DP27	Calmodulin-2 OS=Mus musculus OX=10090 GN=Calm2 PE=1 SV=1	24	17	0.954728	1.01657	0.868852	0.952672	1.15064	1.09867	1.00488	1.20558	1.14444	1.13652	1.10772	1.00756	1.0156	1.01297	1.03856	1.00313	1.1069	0.996035	0.348885	0.608264	1.13727		0.985163	1.0114	1.1204	1.03516	1.03525
P0DPE0	EEF1A lysine methyltransferase 4 OS=Mus musculus OX=10090 GN=Eef1akmt4 PE=2 SV=1	2		1.03722		1.1612	1.09466			1.09276	1.05953			1.08142	1.12851			1.00984	0.914577			0.109046	0.33983	1.17316		1.03722	1.12744	1.07602	1.10472	0.961031
P10107	Annexin A1 OS=Mus musculus OX=10090 GN=Anxa1 PE=1 SV=2	46	47	1.12777	1.03787	1.19809	1.29008	1.17949	1.21502	1.07486	1.16558	1.09352	1.05851	1.11959	1.15875	1.27958	1.03784	1.08203	1.03762	1.05387	0.965107	0.0158393	0.12311	1.18014		1.08188	1.21996	1.09737	1.14568	1.03374
P10126	Elongation factor 1-alpha 1 OS=Mus musculus OX=10090 GN=Eef1a1 PE=1 SV=3	52	56	1.09658	0.991716	1.18989	1.13435	1.03686	1.14875	1.02441	0.942326	1.00926	0.952128	1.09754	1.05832	1.08453	0.998919	1.0402	1.00313	0.935185	1.0341	0.0169676	0.128623	1.14738		1.04283	1.12603	0.981394	1.05914	1.00227
P10404	MLV-related proviral Env polyprotein OS=Mus musculus OX=10090 PE=1 SV=3	9	4	1.12173	1.07456	1.12705	1.18168	1.2484	1.15169	1.05207	1.08	1.02963	1.04433	1.17727	1.05076	1.12614	1.01514	1.1493	1.08072	1.10774	1.09754	0.0329122	0.18296	1.11889		1.09789	1.17634	1.05135	1.09049	1.10854
P10417	Apoptosis regulator Bcl-2 OS=Mus musculus OX=10090 GN=Bcl2 PE=1 SV=3	6	3	1.00704	1.01775	1.08607	1.12366	1.17308	0.94109	1.09601	1.19814	1.03333	1.0195	1.06277	1.18251	1.23667	1.10703	1.06809	0.987461	0.910774	0.947661	0.0816657	0.293121	1.17251		1.01238	1.07736	1.08452	1.14528	0.976782
P10493	Nidogen-1 OS=Mus musculus OX=10090 GN=Nid1 PE=1 SV=2	5	9	0.848089	1.01657	0.818306	0.900763	0.988782	0.916053	0.952807	0.988837	0.906481	0.969858	0.886344	0.88121	0.931079	0.903784	0.878589	0.887147	0.925926	1.01427	0.720597	0.859621	1.05954		0.928515	0.903934	0.954002	0.900395	0.924971
P10518	Delta-aminolevulinic acid dehydratase OS=Mus musculus OX=10090 GN=Alad PE=1 SV=1	8	11	1.1167	0.981065	1.10109	1.20458	1.24359	1.34021	1.07974	1.14326	1.06759	1.06117	1.18999	1.14795	1.30949	1.08432	1.11321	1.06661	1.02525	0.989691	0.0266499	0.164784	1.16496		1.04669	1.21935	1.08746	1.18014	1.04768
P10605	Cathepsin B OS=Mus musculus OX=10090 GN=Ctsb PE=1 SV=2	17	15	0.865191	1.10059	0.903005	0.853435	1.05128	0.789396	1.01546	1.09209	1.00833	1.13564	1.03393	0.962203	1.01691	1.06811	0.99918	1.02038	1.02609	1.0912	0.0948305	0.313968	1.18706		0.975819	0.89427	1.06155	1.01956	1.03365
P10630	Eukaryotic initiation factor 4A-II OS=Mus musculus OX=10090 GN=Eif4a2 PE=1 SV=2	10	7	1.03119	0.983432	1.1612	1.19695	0.953526	0.961708	1.06998	1.08093	1.05556	1.10372	1.15267	1.10907	0.90117	0.96	1.06481	1.07994	1.08418	1.08644	0.784721	0.894089	1.07128		1.00703	1.06253	1.0774	1.0255	1.07881
P10639	Thioredoxin OS=Mus musculus OX=10090 GN=Txn PE=1 SV=3	9	9	1.04829	1.0071	0.948087	1.05038	1.14583	0.786451	1.11798	1.22884	1.08704	1.11525	1.21798	1.0486	1.07022	1.01405	1.20098	1.12304	0.745791	0.7954	0.416382	0.657048	1.20116		1.02749	0.973301	1.13602	1.08504	0.945767
P10649	Glutathione S-transferase Mu 1 OS=Mus musculus OX=10090 GN=Gstm1 PE=1 SV=2	18	12	1.02817	1.03669	1.03279	1.03817	0.921474	0.9838	0.968267	1.06884	1.05	1.06915	0.970314	0.993521	0.918075	0.936216	0.977851	0.974922	1.03283	0.98414	0.0932218	0.311826	1.08817		1.03242	0.992926	1.03821	0.954082	0.99216
P10711	Transcription elongation factor A protein 1 OS=Mus musculus OX=10090 GN=Tcea1 PE=1 SV=2	15	12	1.03521	0.99645	1.0041	1.08855	1.04487	1.06186	1.0537	1.12093	1.13148	1.17287	1.17218	1.09935	1.07932	1.03135	1.17719	1.1105	1.13047	1.04044	0.0986471	0.321098	1.10168		1.01565	1.04939	1.11892	1.09439	1.11355
P10833	Ras-related protein R-Ras OS=Mus musculus OX=10090 GN=Rras PE=1 SV=1	2	4	1.00101	1.03787	0.907104	0.844275	1.04327	1.01325	1.06265	1.10233	1.03981	1.04965	1.05598	1.00756	1.05592	1.02162	1.0082	1.10502	1.04209	0.99207	0.101458	0.32668	1.12101		1.01927	0.948558	1.06335	1.03505	1.03595
P10852	4F2 cell-surface antigen heavy chain OS=Mus musculus OX=10090 GN=Slc3a2 PE=1 SV=1	18	18	1.18913	1.0497	1.2377	1.27786	1.13301	1.19293	1.131	1.08465	1.11481	1.01684	1.24597	1.20842	1.29649	1.02378	1.20919	1.10658	1.07492	1.06265	0.21622	0.480557	1.11349		1.11725	1.20917	1.08593	1.18898	1.11189
P10854	Histone H2B type 1-M OS=Mus musculus OX=10090 GN=Hist1h2bm PE=1 SV=2	15	17	1.08551	0.892308	1.33197	1.30687	1.24519	1.53903	1.11798	0.950698	0.999074	0.944149	1.11874	1.22786	1.13654	1.16216	1.00656	1.15987	1.06229	1.21412	0.0014108	0.0346002	1.37318	2	0.984181	1.35146	1.00064	1.1606	1.10774
P10922	Histone H1.0 OS=Mus musculus OX=10090 GN=H1f0 PE=2 SV=4	2		1.07243		0.775956	0.859542			1.29618	0.963721			0.782019	0.87689			1.35275	1.72414			0.0526049	0.231482	1.87		1.07243	0.81668	1.11765	0.828097	1.52719
P10923	Osteopontin OS=Mus musculus OX=10090 GN=Spp1 PE=1 SV=1	1	3	0.665996	1.06154	0.51776	0.734351	1.11058	0.942563	1.23434	1.47628	1.04074	1.06649	0.894826	0.738661	1.07282	1.00432	1.11567	1.11912	1.05976	0.990484	0.119321	0.355165	1.50142		0.840821	0.794278	1.19255	0.918642	1.06996
P11031	Activated RNA polymerase II transcriptional coactivator p15 OS=Mus musculus OX=10090 GN=Sub1 PE=1 SV=3	7	4	0.976861	0.992899	0.808743	0.883969	1.00481	0.961708	0.896664	0.971163	0.871296	0.969858	1.095	0.962203	0.80104	0.958919	0.944217	0.840125	0.89899	0.836638	0.588322	0.781884	1.12058		0.984848	0.911682	0.926188	0.948481	0.878875
P11087	Collagen alpha-1(I) chain OS=Mus musculus OX=10090 GN=Col1a1 PE=1 SV=4	20	22	1.11368	0.975148	0.897541	0.955725	0.99359	1.01473	1.01465	1.01302	1.05741	0.866135	1.05344	1.01188	0.90117	0.922162	1.16653	1.04624	1.01936	0.869151	0.788783	0.896619	1.08064		1.04212	0.964353	0.98501	0.970147	1.01974
P11103	Poly [ADP-ribose] polymerase 1 OS=Mus musculus OX=10090 GN=Parp1 PE=1 SV=3	15	9	1.06841	0.92426	1.08743	1.1313	1.02564	1.09278	1.02441	1.01023	1.04444	0.93883	1.06277	1.13499	1.02731	1.01189	0.988515	1.04075	0.987374	0.976209	0.117809	0.353185	1.09046		0.993725	1.08362	1.00367	1.0582	0.997904
P11157	Ribonucleoside-diphosphate reductase subunit M2 OS=Mus musculus OX=10090 GN=Rrm2 PE=1 SV=1	12	7	1.08249	1.02367	1.39481	1.16489	1.19231	1.25037	1.06265	1.02884	1.07685	1.10993	1.2112	1.16847	1.27958	1.12865	1.12879	1.05251	1.12879	1.05551	0.00334232	0.0543429	1.18512		1.05267	1.24754	1.06917	1.19568	1.09076
P11276	Fibronectin OS=Mus musculus OX=10090 GN=Fn1 PE=1 SV=4	58	38	0.891348	0.939645	0.909836	0.903817	1	0.942563	1.12124	1.02512	0.955556	1.02837	0.864292	0.988121	0.911573	0.988108	0.989336	1.20219	1.08923	1.28945	0.00988076	0.0974223	1.24224	1	0.915178	0.938293	1.03091	0.936519	1.13687
P11352	Glutathione peroxidase 1 OS=Mus musculus OX=10090 GN=Gpx1 PE=1 SV=2	4	3	1.02716	1.05207	0.912568	1.04122	0.921474	0.827688	1.02278	1.06884	0.987037	0.988475	1.03138	1.08747	0.907672	0.987027	1.03363	0.960815	0.915825	0.869944	0.204018	0.465358	1.12669		1.03954	0.922655	1.01625	1.00121	0.943143
P11438	Lysosome-associated membrane glycoprotein 1 OS=Mus musculus OX=10090 GN=Lamp1 PE=1 SV=2	9	9	1.01509	1.01775	0.967213	1.07481	1.08974	1.10604	1.03011	1.22977	1.1	1.12943	1.11874	1.06803	1.06242	1.00216	1.02215	1.05016	1.01936	1.00238	0.162809	0.420495	1.10196		1.01642	1.058	1.12006	1.06203	1.02337
P11440	Cyclin-dependent kinase 1 OS=Mus musculus OX=10090 GN=Cdk1 PE=1 SV=3	22	22	0.965795	0.991716	1.02596	1	1.02244	0.980854	0.960944	0.900465	0.962963	0.929078	0.994911	0.978402	0.955787	1.01838	0.948318	0.940439	0.938552	0.937351	0.00299163	0.0504686	1.07371		0.97867	1.00715	0.938008	0.986604	0.941155
P11499	Heat shock protein HSP 90-beta OS=Mus musculus OX=10090 GN=Hsp90ab1 PE=1 SV=3	106	88	0.987928	1.02959	1.14344	1.0626	1.02404	1.05891	0.958503	0.92186	0.973148	0.949468	1.02969	1.00864	1.07672	1.05189	0.968827	0.933386	0.95202	0.981761	0.000417719	0.0179553	1.12709		1.00854	1.07137	0.95056	1.04143	0.958826
P11688	Integrin alpha-5 OS=Mus musculus OX=10090 GN=Itga5 PE=1 SV=3	10	5	1.14588	1.06627	1.29781	1.41374	1.22917	1.21502	1.09113	1.10326	1.17222	1.10195	1.14673	1.21058	1.26138	1.11243	1.04266	1.04232	1.11195	1.03569	0.00122021	0.0316549	1.21641	2	1.10536	1.2866	1.11669	1.18139	1.0577
P11862	Growth arrest-specific protein 2 OS=Mus musculus OX=10090 GN=Gas2 PE=1 SV=1	2	2	0.985915	0.989349	1.10929	1.08855	1.18429	0.985272	1.12449	1.21395	1.03889	1.13032	1.10941	1.11447	0.927178	1.0973	1.19278	1.11207	1.01852	1.04362	0.363666	0.619076	1.1393		0.987631	1.0895	1.12521	1.05904	1.08968
P11881	Inositol 1,4,5-trisphosphate receptor type 1 OS=Mus musculus OX=10090 GN=Itpr1 PE=1 SV=2	1		0.783702		1.14617	1.16947			0.968267	1.04279			1.08651	1.20842			0.821985	0.911442			0.0146228	0.118877	1.4773		0.783702	1.15776	1.00484	1.14585	0.865559
P11983	T-complex protein 1 subunit alpha OS=Mus musculus OX=10090 GN=Tcp1 PE=1 SV=3	39	39	1.06439	0.973964	1.18306	1.15573	1.05609	1.07658	0.962571	0.910698	0.999074	0.934397	1.02714	1.06587	1.09363	1.05081	0.955701	0.95768	0.961279	0.953212	0.000244094	0.0144952	1.174		1.01817	1.11661	0.951117	1.05909	0.956964
P12023	Amyloid-beta A4 protein OS=Mus musculus OX=10090 GN=App PE=1 SV=3	6	5	0.870221	0.977515	0.740437	0.755725	0.855769	0.762887	0.956062	0.937674	1.0213	1.00798	0.957591	0.814255	0.719116	0.911351	1.02707	1.01254	0.98064	0.936558	0.00328077	0.0536411	1.27159	1	0.922309	0.777441	0.980134	0.845486	0.988585
P12032	Metalloproteinase inhibitor 1 OS=Mus musculus OX=10090 GN=Timp1 PE=1 SV=2	1	1	0.719316	0.67929	0.695355	0.882443	0.700321	0.755523	0.91131	1.20837	0.993519	0.852837	0.894826	0.839093	0.611183	0.970811	0.80886	0.805643	1	0.92387	0.073571	0.278918	1.40601		0.699016	0.754848	0.982827	0.816984	0.880859
P12265	Beta-glucuronidase OS=Mus musculus OX=10090 GN=Gusb PE=1 SV=2	8	8	1.00101	1.02249	1.1612	1.2916	1.21635	1.00884	0.986981	1.17674	1.03796	1.02216	1.21204	1.21058	1.42263	1.21081	0.993437	0.956113	0.771886	0.777954	0.00147994	0.035494	1.45088	2	1.01169	1.16474	1.05359	1.26087	0.869039
P12367	cAMP-dependent protein kinase type II-alpha regulatory subunit OS=Mus musculus OX=10090 GN=Prkar2a PE=1 SV=2	5	5	1.03823	0.994083	0.976776	1.02443	1.02564	1.03682	0.964199	1.05395	1.0037	0.998227	1.01272	1.02052	1.01691	1.00216	1.00656	0.992947	1.06397	1.01824	0.95083	0.978145	1.0155		1.01592	1.01565	1.00451	1.01305	1.02009
P12382	ATP-dependent 6-phosphofructokinase, liver type OS=Mus musculus OX=10090 GN=Pfkl PE=1 SV=4	19	15	0.957746	1.01657	1.01639	0.998473	0.81891	0.917526	0.925956	0.900465	0.925926	1.04167	0.988126	0.987041	0.881664	0.971892	0.962264	0.981975	1.01178	1.04441	0.621909	0.800282	1.06973		0.986719	0.934465	0.946979	0.95613	0.999628
P12388	Plasminogen activator inhibitor 2, macrophage OS=Mus musculus OX=10090 GN=Serpinb2 PE=1 SV=1	2		0.985915		1.09153	1.07328			0.97559	1.07535			1.14589	1.31857			1.21657	0.988245			0.405703	0.650395	1.24676		0.985915	1.08237	1.02426	1.2292	1.09648
P12787	Cytochrome c oxidase subunit 5A, mitochondrial OS=Mus musculus OX=10090 GN=Cox5a PE=1 SV=2	9	8	0.981891	1.04734	1.00546	0.98626	0.918269	0.944035	0.965012	1.05581	0.932407	0.916667	1.03647	1.05508	0.911573	1.09622	0.909762	0.954545	0.948653	0.953212	0.269957	0.533968	1.08612		1.01409	0.962895	0.966016	1.02243	0.941359
P12815	Programmed cell death protein 6 OS=Mus musculus OX=10090 GN=Pdcd6 PE=1 SV=2	5	7	1.05734	0.978698	1.17896	1.25038	0.995192	1.10309	1.11717	1.00465	1.06389	1.05408	1.18321	1.20194	1.13394	1.07243	0.986874	0.880878	1.01263	1.0111	0.0234483	0.153596	1.18065		1.01726	1.12789	1.05919	1.14677	0.971305
P12960	Contactin-1 OS=Mus musculus OX=10090 GN=Cntn1 PE=1 SV=1
P12970	60S ribosomal protein L7a OS=Mus musculus OX=10090 GN=Rpl7a PE=1 SV=2	16	19	1.04125	0.861538	1.21858	0.951145	0.892628	0.89838	1.03906	0.76186	0.862037	0.89273	0.99067	0.958963	0.920676	0.930811	1.00984	0.920846	0.862795	0.920698	0.716125	0.857065	1.11139		0.94714	0.981879	0.883467	0.949893	0.927079
P13020	Gelsolin OS=Mus musculus OX=10090 GN=Gsn PE=1 SV=3	42	32	1.05734	1.03432	1.03962	1.1145	1.13622	1.06333	1.04475	1.21209	1.07037	1.0594	1.07549	1.13499	1.17425	1.04541	1.02215	1.02821	1.04714	0.982554	0.163654	0.421229	1.08498		1.04577	1.08773	1.09468	1.1064	1.01974
P13439	Uridine 5'-monophosphate synthase OS=Mus musculus OX=10090 GN=Umps PE=1 SV=3	21	17	1.02314	1.00237	1.03825	1.03817	0.956731	1.04271	1.00163	1.01302	1.025	0.960993	1.07464	1.01404	1.06632	0.981622	1.0484	1.02821	0.982323	1.04044	0.739344	0.87071	1.03358		1.0127	1.01831	0.999867	1.03344	1.02452
P13595	Neural cell adhesion molecule 1 OS=Mus musculus OX=10090 GN=Ncam1 PE=1 SV=3	20	20	0.996982	1.04852	0.946721	1.01527	1.1266	0.991163	1.03336	1.15349	1.10185	1.11702	1.10433	1.04644	1.02211	0.984865	1.11895	1.05878	1.12121	1.0111	0.277647	0.542014	1.08127		1.02243	1.01784	1.10056	1.03853	1.07653
P13707	Glycerol-3-phosphate dehydrogenase [NAD(+)], cytoplasmic OS=Mus musculus OX=10090 GN=Gpd1 PE=1 SV=3
P13745	Glutathione S-transferase A1 OS=Mus musculus OX=10090 GN=Gsta1 PE=1 SV=2	1	1	0.94668	0.976331	0.867486	1.05038	1.04808	1.06775	1.0236	1.18884	1.03889	0.926418	0.884648	0.844492	1.02991	1.00432	1.02707	1.02978	1.03283	0.835845	0.631277	0.804317	1.10955		0.961391	1.00489	1.0403	0.937583	0.977518
P13808	Anion exchange protein 2 OS=Mus musculus OX=10090 GN=Slc4a2 PE=1 SV=1	2	1	0.972837	0.886391	1.14344	1.02137	0.842949	1.00295	1.01058	1.04372	1.02685	0.991135	1.09754	0.936285	0.993498	0.975135	0.898277	0.88558	0.837542	0.875496	0.0633815	0.256542	1.16473		0.928608	0.996826	1.01788	0.998884	0.873926
P13864	DNA (cytosine-5)-methyltransferase 1 OS=Mus musculus OX=10090 GN=Dnmt1 PE=1 SV=5	23	20	1.03421	0.950296	0.924863	0.882443	0.961538	1.02504	0.918633	0.869767	0.962037	0.894504	0.963528	0.923326	0.947984	1.00324	0.983593	0.945141	0.964646	0.968279	0.244671	0.50536	1.08869		0.991363	0.947038	0.910604	0.959084	0.965318
P14069	Protein S100-A6 OS=Mus musculus OX=10090 GN=S100a6 PE=1 SV=3	8	5	1.50503	0.900592	1.77459	1.45802	1.33654	1.01767	0.86249	0.855814	0.82963	0.764184	0.89313	1.06803	1.61899	0.992432	0.910582	0.938871	0.792088	0.891356	0.0220069	0.147558	1.65599	2	1.16422	1.36966	0.827092	1.11266	0.881429
P14094	Sodium/potassium-transporting ATPase subunit beta-1 OS=Mus musculus OX=10090 GN=Atp1b1 PE=1 SV=1	6	5	0.983903	0.971598	0.889344	0.928244	0.958333	1.01178	1.0057	1.03721	0.999074	1.01064	0.95335	0.852052	0.880364	0.927568	1.07055	1.07524	1.0303	0.929421	0.0170728	0.128636	1.13538		0.977731	0.945875	1.01305	0.902468	1.02464
P14115	60S ribosomal protein L27a OS=Mus musculus OX=10090 GN=Rpl27a PE=1 SV=5	7	7	0.918511	0.904142	1.00956	0.754198	0.839744	0.835052	1.0537	0.778605	0.885185	0.948582	0.891433	0.843413	1.0013	0.92973	1.00902	0.969436	0.968013	1.03648	0.299315	0.564649	1.16438		0.911298	0.85481	0.911037	0.914666	0.995327
P14131	40S ribosomal protein S16 OS=Mus musculus OX=10090 GN=Rps16 PE=1 SV=4	11	13	1.05131	0.934911	1.15574	0.929771	0.939103	0.945508	1.0594	0.79814	0.931481	0.962766	0.969466	0.979482	1.09363	0.985946	0.954881	0.876959	0.91835	1.08089	0.79768	0.901463	1.07796		0.991403	0.988333	0.933165	1.00592	0.954837
P14148	60S ribosomal protein L7 OS=Mus musculus OX=10090 GN=Rpl7 PE=1 SV=2	21	18	1.05533	0.902959	1.08197	0.873282	0.839744	0.799705	1.0358	0.746977	0.878704	0.944149	0.906701	0.884449	0.875163	0.882162	0.962264	0.961599	0.963805	1.05868	0.466168	0.698594	1.11126		0.976177	0.892507	0.89509	0.887041	0.985737
P14152	Malate dehydrogenase, cytoplasmic OS=Mus musculus OX=10090 GN=Mdh1 PE=1 SV=3	19	19	1.07344	1.04497	1.09426	1.09313	1.07212	1.10604	1.04068	1.10884	1.07407	1.0922	1.10178	1.07775	1.13914	1.00973	1.06645	1.0384	1.08333	1.00555	0.474293	0.703231	1.04132		1.05911	1.09132	1.07865	1.08106	1.04802
P14206	40S ribosomal protein SA OS=Mus musculus OX=10090 GN=Rpsa PE=1 SV=4	16	13	0.952716	1.04615	1.08333	1.01679	1.10417	1.05891	0.977217	0.940465	1.01481	1.00709	0.994911	1.01296	1.10143	1.04865	1.01395	0.945925	0.972222	0.976209	0.0383797	0.198572	1.09063		0.998343	1.0653	0.984459	1.0387	0.976776
P14211	Calreticulin OS=Mus musculus OX=10090 GN=Calr PE=1 SV=1	45	43	1.00503	1.01538	1.20765	1.12061	1.0625	1.05007	0.980472	0.975814	0.999074	0.988475	1.02884	1.05832	1.13654	1.02919	0.945037	0.916928	0.982323	0.933386	0.000840912	0.0255646	1.17412		1.01019	1.1085	0.985919	1.06233	0.944115
P14426	H-2 class I histocompatibility antigen, D-K alpha chain OS=Mus musculus OX=10090 GN=H2-D1 PE=1 SV=1	1		1.00704		0.871585	0.91145			1.07323	1.37674			1.05344	1.22354			0.937654	0.955329			0.156108	0.410821	1.3638		1.00704	0.891295	1.21555	1.13531	0.94645
P14576	Signal recognition particle 54 kDa protein OS=Mus musculus OX=10090 GN=Srp54 PE=1 SV=2	19	22	0.975855	0.99645	0.909836	0.905344	0.940705	0.980854	0.957689	0.895814	1.00926	0.992021	0.972858	0.912527	1.0117	1.00108	1.03774	1	0.98569	0.995242	0.186087	0.447544	1.0758		0.986099	0.933703	0.962701	0.973766	1.00447
P14602	Heat shock protein beta-1 OS=Mus musculus OX=10090 GN=Hspb1 PE=1 SV=3	6	2	1.00704	0.928994	0.974044	1.05954	1.04006	1.02651	0.995118	1.07814	1.08796	1.14628	1.04326	0.992441	0.854356	1.03676	1.01723	1.04937	1.11869	1.21729	0.127053	0.368043	1.13523		0.967231	1.02454	1.07551	0.978595	1.09803
P14685	26S proteasome non-ATPase regulatory subunit 3 OS=Mus musculus OX=10090 GN=Psmd3 PE=1 SV=3	27	16	0.959759	1.0071	0.920765	0.896183	0.991987	0.935199	0.952807	0.916279	0.95	0.941489	0.964377	0.911447	1.0143	1.00324	0.961444	0.934169	0.924242	0.969072	0.365255	0.61946	1.05106		0.983145	0.935382	0.940033	0.972497	0.94705
P14719	Interleukin-1 receptor-like 1 OS=Mus musculus OX=10090 GN=Il1rl1 PE=1 SV=2	1		0.98994		0.874317	0.996947			0.999186	0.849302			1.02969	0.943844			0.940935	1.02665			0.873622	0.938355	1.07462		0.98994	0.933621	0.921201	0.985831	0.982857
P14733	Lamin-B1 OS=Mus musculus OX=10090 GN=Lmnb1 PE=1 SV=3	32	31	1.06338	0.863905	0.870219	0.941985	0.883013	1.29013	1.25061	1.09581	1.33796	1.03014	0.89313	1.00756	0.884265	0.988108	1.31665	1.49843	1.35943	1.41713	0.00255894	0.0466997	1.48278	1	0.958467	0.983034	1.17233	0.941658	1.39627
P14824	Annexin A6 OS=Mus musculus OX=10090 GN=Anxa6 PE=1 SV=3	46	35	1.03823	1.04142	1.0041	1.05649	1.11378	1.10457	1.01709	1.10698	1.05741	1.04433	1.07209	1.07127	1.17295	1.05838	1.03938	1.02586	1.02189	0.988105	0.171972	0.431928	1.07275		1.03982	1.06883	1.05595	1.09273	1.01863
P14869	60S acidic ribosomal protein P0 OS=Mus musculus OX=10090 GN=Rplp0 PE=1 SV=3	18	21	1.02213	0.984615	1.12568	1.08702	1.04487	0.994109	0.93572	0.903256	0.972222	0.916667	1.05004	1.04212	0.990897	1.03568	0.913864	0.887147	0.933502	0.958763	0.00038064	0.0177744	1.15043		1.0032	1.06179	0.931608	1.02942	0.922945
P14873	Microtubule-associated protein 1B OS=Mus musculus OX=10090 GN=Map1b PE=1 SV=2	19	17	1.02716	1.03314	1.0123	0.980153	1.12019	1.06922	0.991863	0.950698	1.03333	0.950355	1.0687	1.05616	1.01691	1.0573	1.03692	1.01646	1.01852	0.959556	0.155379	0.410199	1.06994		1.03015	1.0441	0.980969	1.04958	1.00744
P14901	Heme oxygenase 1 OS=Mus musculus OX=10090 GN=Hmox1 PE=1 SV=1	6	7	0.995976	1.05089	0.969945	1.10076	1.1859	1.11782	1.05452	1.19535	1.0963	1.03812	1.04411	1.03888	1.16645	1.00324	1.08778	1.04232	1.04882	1.00793	0.654892	0.820125	1.06974		1.02306	1.09072	1.09441	1.06144	1.04633
P15105	Glutamine synthetase OS=Mus musculus OX=10090 GN=Glul PE=1 SV=6	2	1	0.930584	0.900592	0.938525	1.01527	0.855769	0.814433	0.991863	1.12651	0.993519	0.976064	0.949109	1.08207	0.920676	0.84973	0.97703	0.945141	0.904882	0.908803	0.270781	0.53448	1.13019		0.915465	0.902733	1.02026	0.946761	0.933505
P15116	Cadherin-2 OS=Mus musculus OX=10090 GN=Cdh2 PE=1 SV=2	7	5	0.986922	1.01893	1.10519	1.21832	1.07692	1.02651	1.04638	1.09674	1.07685	1.02216	1.1145	1.11123	1.07022	1.08108	0.986874	1.03605	1.07155	1.03727	0.0805531	0.29162	1.10147		1.0028	1.10455	1.06015	1.09409	1.03249
P15208	Insulin receptor OS=Mus musculus OX=10090 GN=Insr PE=1 SV=2	1		0.93159		0.521858	0.540458			0.977217	1.0707			1.03138	1.01296			0.945857	1.28683			0.0136806	0.115438	2.07738		0.93159	0.531077	1.02289	1.02213	1.10325
P15307	Proto-oncogene c-Rel OS=Mus musculus OX=10090 GN=Rel PE=1 SV=2	5	6	0.968813	0.976331	0.862022	0.847328	0.831731	0.954345	0.95118	0.896744	0.918519	0.899823	0.890585	0.87581	0.90117	0.971892	0.981132	0.977273	0.922559	0.898493	0.084844	0.296302	1.11456		0.972565	0.872599	0.916313	0.909133	0.944198
P15379	CD44 antigen OS=Mus musculus OX=10090 GN=Cd44 PE=1 SV=3	10	6	1.00503	1.00473	1.04918	1.12214	1.10737	1.16053	1.11391	1.17116	1.12778	1.09397	1.14843	1.10583	1.15735	1.02054	1.07055	1.06426	1.01768	1.01269	0.0175183	0.130593	1.12088		1.00488	1.10908	1.12635	1.10668	1.04096
P15532	Nucleoside diphosphate kinase A OS=Mus musculus OX=10090 GN=Nme1 PE=1 SV=1	10	13	1.05433	0.995266	0.956284	1.00458	1.125	1.12371	1.04963	1.0707	1.02222	0.99734	1.1866	1.04752	1.13784	1.03459	1.12223	1.08229	0.993266	0.941316	0.619571	0.799208	1.07367		1.02437	1.04977	1.0346	1.09984	1.0323
P15535	Beta-1,4-galactosyltransferase 1 OS=Mus musculus OX=10090 GN=B4galt1 PE=1 SV=1	3	1	1.12575	1.07929	1.05601	1.05802	0.977564	1.01325	1.00895	1.06047	1.07315	0.980496	1.04326	1.04644	1.14824	1.04324	1.10747	1.06897	0.999158	0.972244	0.358976	0.616197	1.07469		1.10228	1.02567	1.03007	1.06938	1.03556
P15626	Glutathione S-transferase Mu 2 OS=Mus musculus OX=10090 GN=Gstm2 PE=1 SV=2	7	3	0.983903	1.02722	0.848361	0.970992	0.907051	0.970545	0.947111	1.05767	1.03333	1.05674	1.0212	1.00324	0.843953	0.92	1.09352	1.03605	1.0404	0.917526	0.180738	0.441486	1.10823		1.00533	0.922807	1.02268	0.9444	1.01978
P15806	Transcription factor E2-alpha OS=Mus musculus OX=10090 GN=Tcf3 PE=1 SV=2	1		1.03421		1.04235	1.11908			1.00407	1.04093			0.995759	1.12743			1.02789	0.989028			0.727666	0.86452	1.07117		1.03421	1.08004	1.02233	1.05955	1.00827
P15864	Histone H1.2 OS=Mus musculus OX=10090 GN=Hist1h1c PE=1 SV=2	3	2	1.08551	1.14911	0.653005	0.726718	0.703526	0.789396	1.39626	1.22233	1.31667	0.882092	0.836302	0.769978	0.73342	0.825946	1.65381	2	1.23906	1.58049	1.96192e-05	0.0045807	2.22657	3	1.11686	0.716497	1.18655	0.79029	1.59533
P15920	V-type proton ATPase 116 kDa subunit a isoform 2 OS=Mus musculus OX=10090 GN=Atp6v0a2 PE=1 SV=2	7	6	1.00905	1.00237	1.01776	1.01527	0.990385	0.985272	1.02116	1.00837	0.984259	0.984043	0.998304	0.990281	1.0091	0.983784	1.01723	0.981975	0.938552	0.966693	0.364941	0.619364	1.03075		1.00571	1.00207	0.99933	0.995323	0.9757
P16045	Galectin-1 OS=Mus musculus OX=10090 GN=Lgals1 PE=1 SV=3	24	23	1.01207	1.0497	1.11612	1.15267	1.15064	1.12077	1.04557	1.13395	1.08241	1.0656	1.14249	1.13391	1.16515	1.04541	1.0361	1.03135	1.05303	0.984933	0.00360887	0.0557935	1.10613		1.03072	1.13493	1.08139	1.12079	1.02604
P16092	Fibroblast growth factor receptor 1 OS=Mus musculus OX=10090 GN=Fgfr1 PE=1 SV=2	2		0.912475		1.04508	1.03206			0.964199	1.0586			1.00594	1.08747			0.891715	0.916928			0.0906878	0.308254	1.15668		0.912475	1.03855	1.0103	1.04591	0.904233
P16110	Galectin-3 OS=Mus musculus OX=10090 GN=Lgals3 PE=1 SV=3	13	13	0.966801	0.992899	1.01366	1.05954	1.18269	1.23859	1.00651	1.1014	1.07222	1.07979	1.11959	1.04968	1.28869	1.11892	1.06809	1.02978	1.02946	0.981761	0.0798671	0.290096	1.16451		0.979763	1.11996	1.06438	1.14095	1.02681
P16125	L-lactate dehydrogenase B chain OS=Mus musculus OX=10090 GN=Ldhb PE=1 SV=2	7	3	1.06942	1.04379	1.17623	1.2687	1.30929	1.10898	0.889341	0.973023	0.897222	0.906028	1.03393	1.10583	1.18075	1.05514	0.930271	1.02978	0.995791	0.882633	0.000139327	0.0116179	1.32478	2	1.05652	1.21326	0.915816	1.09248	0.957912
P16254	Signal recognition particle 14 kDa protein OS=Mus musculus OX=10090 GN=Srp14 PE=1 SV=1	4	4	1.05332	0.934911	0.755464	0.79084	0.748397	0.905744	1.12612	0.848372	0.968519	1.03723	0.917727	0.801296	0.856957	0.911351	1.09434	1.16928	1.04461	1.18081	0.00091876	0.0265485	1.40505	1	0.992351	0.797738	0.98978	0.870538	1.12086
P16330	2',3'-cyclic-nucleotide 3'-phosphodiesterase OS=Mus musculus OX=10090 GN=Cnp PE=1 SV=3	1		0.969819		0.758197	0.743511			0.872254	0.987907			0.995759	0.836933			0.932732	0.894201			0.158954	0.414443	1.29168		0.969819	0.750818	0.928281	0.912899	0.913263
P16332	Methylmalonyl-CoA mutase, mitochondrial OS=Mus musculus OX=10090 GN=Mut PE=1 SV=2	16	7	1.0171	1.02012	1.04918	0.998473	0.939103	0.942563	0.95118	0.930233	0.961111	0.963652	1.01357	1.0054	0.872562	0.95027	0.910582	0.93652	0.978956	1.00634	0.501009	0.722307	1.07058		1.01861	0.981301	0.951452	0.958758	0.957385
P16406	Glutamyl aminopeptidase OS=Mus musculus OX=10090 GN=Enpep PE=1 SV=1	19	19	1.0493	0.990533	0.821038	0.88855	0.804487	0.83947	1.0537	1.32837	1.11574	1.2039	0.935539	0.920086	0.894668	0.833514	1.04922	1.07759	1.12037	1.08406	1.60194e-05	0.00445264	1.39767	1	1.01949	0.837804	1.17098	0.895089	1.08251
P16460	Argininosuccinate synthase OS=Mus musculus OX=10090 GN=Ass1 PE=1 SV=1	21	13	0.95171	0.991716	0.885246	0.89771	0.964744	0.952872	0.946298	0.986047	0.964815	1.01862	0.885496	0.897408	0.945384	0.99027	0.90566	0.954545	0.98569	0.942902	0.267673	0.531069	1.05848		0.971507	0.92451	0.978577	0.92872	0.946765
P16546	Spectrin alpha chain, non-erythrocytic 1 OS=Mus musculus OX=10090 GN=Sptan1 PE=1 SV=4	139	92	0.986922	0.934911	0.922131	0.934351	0.863782	1.0486	1.04801	1.01116	1.06296	1.02926	0.920271	0.928726	0.845254	0.954595	1.05906	1.12382	1.11195	1.10547	0.000910566	0.0265485	1.20687	1	0.960564	0.939895	1.03766	0.911281	1.0998
P16627	Heat shock 70 kDa protein 1-like OS=Mus musculus OX=10090 GN=Hspa1l PE=1 SV=4	1		0.899396		1.34699	1.6458			0.970708	1.07907			1.15013	1.2581			0.897457	0.890282			0.0187174	0.134715	1.66572		0.899396	1.48892	1.02346	1.2029	0.893862
P16675	Lysosomal protective protein OS=Mus musculus OX=10090 GN=Ctsa PE=1 SV=1	9	6	1.02515	1.11479	1.35656	1.27481	0.980769	0.842415	1.07486	1.1014	0.972222	1.11348	1.04241	1.19546	1.08062	1.08757	0.869565	0.930251	0.978114	1.06186	0.527239	0.741387	1.14905		1.06903	1.09331	1.06398	1.10009	0.957391
P16858	Glyceraldehyde-3-phosphate dehydrogenase OS=Mus musculus OX=10090 GN=Gapdh PE=1 SV=2	66	65	1.00402	1.02249	1.11475	1.04885	1.00962	1.03682	0.947925	0.909767	0.95	0.958333	0.996607	1.01728	1.05332	1.04108	0.947498	0.959248	0.94697	0.971451	0.000222697	0.0138439	1.11738		1.01321	1.05181	0.941318	1.02684	0.956239
P16951	Cyclic AMP-dependent transcription factor ATF-2 OS=Mus musculus OX=10090 GN=Atf2 PE=1 SV=2		1		0.934911			1.00321	0.908689			0.930556	0.984043			0.946684	0.927568			0.964646	0.890563	0.952967	0.97901	1.03243		0.934911	0.954778	0.956925	0.937077	0.926865
P17047	Lysosome-associated membrane glycoprotein 2 OS=Mus musculus OX=10090 GN=Lamp2 PE=1 SV=2	6	5	1.08551	1.01775	0.967213	1.00305	1.01442	1.05891	1.05452	1.17395	1.09352	1.07713	1.10433	1.00972	1.11183	0.963243	1.05414	1.02821	1.01431	1.01745	0.188599	0.449546	1.0876		1.05109	1.01037	1.09888	1.04537	1.02841
P17156	Heat shock-related 70 kDa protein 2 OS=Mus musculus OX=10090 GN=Hspa2 PE=1 SV=2	11	5	0.978873	1.02722	0.870219	0.932824	1.02083	0.988218	1.05289	1.09674	1.03796	1.05319	1.00339	0.975162	1.07282	1.00541	1.0361	1.06034	1.01936	1.00397	0.0410081	0.205506	1.11426		1.00275	0.951281	1.05997	1.01357	1.02973
P17182	Alpha-enolase OS=Mus musculus OX=10090 GN=Eno1 PE=1 SV=3	78	74	1.11066	1.00592	1.20902	1.23359	1.26603	1.29308	1.0236	1.07721	1.04352	1.00621	1.14249	1.19222	1.39922	1.11784	1.02871	0.999216	0.997475	0.925456	0.000357254	0.0171329	1.26653	2	1.05699	1.25002	1.0373	1.20815	0.986967
P17183	Gamma-enolase OS=Mus musculus OX=10090 GN=Eno2 PE=1 SV=2	5	1	1.01107	1.05917	0.959016	1.07023	1.21314	1.10162	1.02197	1.09767	1.10833	1.05053	1.12214	1.05076	1.29519	1.11459	1.06153	1.02743	1.0867	1.0341	0.413433	0.654754	1.10376		1.03484	1.08221	1.06905	1.14222	1.05218
P17225	Polypyrimidine tract-binding protein 1 OS=Mus musculus OX=10090 GN=Ptbp1 PE=1 SV=2	26	21	1.05433	0.933728	1.01093	0.89771	0.9375	0.964654	1.08625	0.895814	0.967593	0.984929	0.892282	0.915767	0.937581	0.947027	1.05168	1.10815	1.02104	1.08247	0.0298864	0.173728	1.15431		0.992196	0.951809	0.981321	0.922921	1.06534
P17426	AP-2 complex subunit alpha-1 OS=Mus musculus OX=10090 GN=Ap2a1 PE=1 SV=1	26	26	1.01006	0.99645	1.01093	0.987786	0.948718	1.01031	0.992677	0.973953	0.977778	0.963652	0.98134	0.9946	1.0052	1.01405	0.970468	0.960815	0.978114	0.99207	0.242457	0.503787	1.02864		1.00323	0.989108	0.97696	0.998724	0.9753
P17427	AP-2 complex subunit alpha-2 OS=Mus musculus OX=10090 GN=Ap2a2 PE=1 SV=2	21	17	1.00604	0.994083	1.02322	0.981679	0.942308	1.01473	0.973963	0.942326	0.969444	0.946809	0.999152	0.99568	0.981795	0.997838	0.990156	0.972571	0.973906	0.988105	0.115878	0.350637	1.04384		1.00004	0.989967	0.958037	0.993592	0.981152
P17439	Glucosylceramidase OS=Mus musculus OX=10090 GN=Gba PE=1 SV=1	11	9	1.04225	1.06746	1.02596	1.0855	1.10096	0.938144	1.0415	1.18419	1.04907	1.08865	1.07294	1.15119	1.13784	1.05189	1.01231	1.01489	0.953704	1.00872	0.101156	0.326213	1.1059		1.05478	1.03562	1.08942	1.10267	0.997078
P17665	Cytochrome c oxidase subunit 7C, mitochondrial OS=Mus musculus OX=10090 GN=Cox7c PE=1 SV=1	2	1	1.04225	0.936095	0.797814	0.770992	0.972756	0.91458	1.00488	1.08465	1.01944	0.95922	1.06192	0.934125	0.820546	0.917838	1.1895	1.12069	1.12879	1.04837	0.00782437	0.0863343	1.30302	3	0.987749	0.860091	1.01607	0.929696	1.12071
P17710	Hexokinase-1 OS=Mus musculus OX=10090 GN=Hk1 PE=1 SV=3	31	23	1.03119	0.943195	1.07787	1.03359	0.971154	1.00589	0.991863	1.05674	1.01389	1.02837	1.0229	0.99676	1.02601	0.966486	1.02953	1.01646	1.00168	0.969072	0.724556	0.862342	1.03674		0.98621	1.02138	1.02245	1.00275	1.00393
P17742	Peptidyl-prolyl cis-trans isomerase A OS=Mus musculus OX=10090 GN=Ppia PE=1 SV=2	33	30	1.06338	1.02485	1.22814	1.14809	1.02885	1.07364	0.968267	0.92186	0.935185	0.960106	1.05852	1.07991	1.20546	1.07784	0.916325	0.934953	0.902357	0.92387	0.00018612	0.0132809	1.21521	2	1.04394	1.11714	0.94617	1.10395	0.9193
P17751	Triosephosphate isomerase OS=Mus musculus OX=10090 GN=Tpi1 PE=1 SV=4	32	34	0.993964	1.01775	1.10246	1.03511	0.983974	1.02798	0.954434	0.95814	0.939815	0.998227	1.03308	1.01512	1.11053	1.00973	0.948318	0.96395	0.978114	0.996035	0.0203927	0.141537	1.08202		1.00579	1.03653	0.962413	1.04135	0.971445
P17809	Solute carrier family 2, facilitated glucose transporter member 1 OS=Mus musculus OX=10090 GN=Slc2a1 PE=1 SV=4	5	3	1.04527	1.01775	0.928962	0.928244	1.08974	0.972018	0.982099	1.01488	1	0.933511	0.882103	0.974082	1.17685	1.02054	0.899098	0.895768	1.13047	1.13085	0.957156	0.981367	1.05504		1.03142	0.977608	0.982139	1.0079	1.00732
P17879	Heat shock 70 kDa protein 1B OS=Mus musculus OX=10090 GN=Hspa1b PE=1 SV=3	23	22	0.99497	0.983432	0.994536	1.00763	1.01282	1.04124	1.06184	1.14419	1.10926	1.09574	1.02884	1.01728	1.03381	0.994595	1.06563	1.04859	1.10438	1.03331	0.000430963	0.0182285	1.11442		0.989184	1.01391	1.10236	1.01852	1.06265
P17918	Proliferating cell nuclear antigen OS=Mus musculus OX=10090 GN=Pcna PE=1 SV=2	26	27	1.02515	1.00592	1.00956	1.02748	0.991987	1.01767	0.964199	0.983256	0.994444	0.998227	1.01018	0.976242	0.992198	0.991351	0.991797	0.995298	0.984007	0.996035	0.0438953	0.212628	1.03101		1.01549	1.01159	0.984942	0.99242	0.991773
P18052	Receptor-type tyrosine-protein phosphatase alpha OS=Mus musculus OX=10090 GN=Ptpra PE=1 SV=3	15	5	1.02314	0.976331	0.949454	0.98626	0.822115	0.880707	1.01058	0.974884	1.03519	0.993794	1.00679	0.985961	0.875163	0.935135	1.02543	0.975705	1.06145	1.08089	0.0413694	0.206211	1.14069		0.999461	0.907418	1.00337	0.94938	1.03509
P18155	Bifunctional methylenetetrahydrofolate dehydrogenase/cyclohydrolase, mitochondrial OS=Mus musculus OX=10090 GN=Mthfd2 PE=1 SV=1	5	3	1.10765	1.02485	1.07787	1.13435	1.11378	1.01767	1.00651	0.945116	1.05648	0.923759	1.12977	1.09611	1.06112	1.0173	1.12797	1.03918	0.982323	0.969072	0.142232	0.391054	1.10535		1.06545	1.085	0.981592	1.07526	1.02778
P18242	Cathepsin D OS=Mus musculus OX=10090 GN=Ctsd PE=1 SV=1	17	11	1.15594	1.08284	1.51366	1.52977	1.27885	0.832106	1.03824	1.10698	0.931481	1.00975	1.22137	1.32937	1.56437	1.14703	0.945857	0.926332	0.768519	0.776368	0.0185172	0.134267	1.53647	2	1.11879	1.25289	1.01966	1.30648	0.850313
P18406	Protein CYR61 OS=Mus musculus OX=10090 GN=Cyr61 PE=1 SV=1	1	1	0.944668	0.942012	0.923497	1.02748	1.04968	0.963181	1.05777	0.945116	0.958333	0.972518	0.982188	0.934125	0.973992	1.11027	0.958162	0.978056	1.11953	0.964314	0.829672	0.917421	1.06315		0.943339	0.989677	0.982478	0.998036	1.00292
P18572	Basigin OS=Mus musculus OX=10090 GN=Bsg PE=1 SV=2	4	3	0.980885	1.00118	1.09016	0.980153	1.02724	0.992636	0.95118	1.01581	0.991667	1.02748	1.11196	1.0432	1.04291	0.982703	1.03117	1.04467	0.987374	1.05472	0.437663	0.675116	1.0537		0.990982	1.02167	0.996103	1.04419	1.02916
P18653	Ribosomal protein S6 kinase alpha-1 OS=Mus musculus OX=10090 GN=Rps6ka1 PE=1 SV=1	5	1	0.926559	0.92071	0.976776	0.900763	1.04327	1.52725	0.925956	0.888372	1.04722	0.967199	0.938931	0.858531	1.0117	1.17838	0.963905	0.964734	1.00842	1.04203	0.616706	0.797924	1.17809		0.92363	1.08812	0.955399	0.990107	0.994238
P18654	Ribosomal protein S6 kinase alpha-3 OS=Mus musculus OX=10090 GN=Rps6ka3 PE=1 SV=2	18	19	0.954728	0.994083	0.912568	0.887023	0.908654	0.936672	0.929211	0.893023	0.907407	0.941489	0.932994	0.894168	0.919376	0.993514	0.920427	0.942006	0.940236	0.958763	0.126994	0.368043	1.06931		0.974207	0.911059	0.91759	0.934311	0.940259
P18760	Cofilin-1 OS=Mus musculus OX=10090 GN=Cfl1 PE=1 SV=3	25	17	1.0664	1.02485	1.1776	1.12519	1.15224	1.162	1.0179	1.05116	1.07407	1.00355	1.08821	1.06911	1.3394	1.06486	1.01887	1.00157	1.00084	0.97383	0.0153272	0.121623	1.15566		1.04542	1.1541	1.0363	1.13497	0.998646
P18826	Phosphorylase b kinase regulatory subunit alpha, skeletal muscle isoform OS=Mus musculus OX=10090 GN=Phka1 PE=1 SV=3	3		1.00101		1.11749	1.10534			0.952807	1.00093			1.03817	1.11663			0.883511	0.911442			0.0148452	0.119475	1.23851		1.00101	1.1114	0.976572	1.07668	0.897368
P18828	Syndecan-1 OS=Mus musculus OX=10090 GN=Sdc1 PE=1 SV=1	3	3	0.906439	1.02367	0.800546	0.963359	1.1859	1.17084	1.0236	1.0707	1.10648	1.08245	1.11366	0.961123	1.04031	1.03027	1.08039	0.998433	1.06481	0.972244	0.817954	0.912893	1.11119		0.963272	1.01725	1.07038	1.03493	1.02799
P18872	Guanine nucleotide-binding protein G(o) subunit alpha OS=Mus musculus OX=10090 GN=Gnao1 PE=1 SV=3	5	5	0.948692	1.02367	0.901639	0.880916	0.924679	0.921944	0.943857	1.02977	1.0037	1.02926	0.885496	0.928726	1.02861	0.958919	0.908942	0.923197	0.989057	1.06106	0.158971	0.414443	1.10351		0.985468	0.907122	1.00102	0.949023	0.96872
P18911	Retinoic acid receptor gamma OS=Mus musculus OX=10090 GN=Rarg PE=1 SV=3	1	1	1.0332	1.43905	0.904372	0.827481	1.30929	1.06775	1.06672	1.17209	1.16574	0.939716	0.938931	0.953564	0.946684	1.14595	0.954881	0.938088	1.04966	1.0912	0.47375	0.703097	1.22827		1.21936	1.01135	1.08181	0.992746	1.00644
P19096	Fatty acid synthase OS=Mus musculus OX=10090 GN=Fasn PE=1 SV=2	126	95	0.965795	1.00947	0.995902	0.937405	0.945513	0.94109	0.925142	0.893953	0.955556	0.952128	0.964377	0.938445	0.958388	0.996757	0.961444	0.942006	0.949495	0.962728	0.159612	0.415176	1.06016		0.98739	0.954686	0.931362	0.964265	0.953879
P19157	Glutathione S-transferase P 1 OS=Mus musculus OX=10090 GN=Gstp1 PE=1 SV=2	24	22	1.01911	1.02604	1.14071	1.1542	1.08814	1.07658	1.02685	1.03814	1.05093	1.04167	1.08312	1.11879	1.15345	1.04541	1.02133	0.956897	0.984007	0.97383	0.000303193	0.0160982	1.13284		1.02257	1.11442	1.03936	1.09945	0.983735
P19221	Prothrombin OS=Mus musculus OX=10090 GN=F2 PE=1 SV=1	9	11	0.886318	1.04852	1.18716	1.24122	1.16987	0.974963	0.904801	1.0586	0.880556	0.970745	1.01442	1.11771	1.04291	1.01946	0.83265	0.927116	0.952862	0.899286	0.0111681	0.103675	1.26253	2	0.964014	1.1386	0.951233	1.04783	0.901843
P19253	60S ribosomal protein L13a OS=Mus musculus OX=10090 GN=Rpl13a PE=1 SV=4	12	10	1.01509	0.914793	0.979508	0.841221	0.825321	0.827688	1.01953	0.807442	0.887037	0.95656	0.936387	0.887689	0.830949	0.896216	0.985234	0.956113	0.944444	1.023	0.178957	0.439879	1.12765		0.963638	0.866168	0.9142	0.887005	0.976731
P19258	Protein Mpv17 OS=Mus musculus OX=10090 GN=Mpv17 PE=1 SV=1	3	4	0.978873	0.921893	0.922131	0.949618	0.921474	1.00736	0.956876	0.95814	0.896296	1.03989	0.928753	0.87257	1.09883	0.949189	0.995078	1.03762	0.983165	1.08644	0.462015	0.695325	1.07927		0.949956	0.949517	0.96146	0.95884	1.02478
P19426	Negative elongation factor E OS=Mus musculus OX=10090 GN=Nelfe PE=1 SV=2	3	2	1.03421	1.01775	1.02596	1.02748	1.04487	0.976436	1.17087	1.08279	0.962963	1.08511	0.955895	1.05508	1.03511	0.968649	1.03938	1.17006	1.01768	0.983347	0.554515	0.759255	1.06985		1.02595	1.01836	1.07284	1.00279	1.05033
P19536	Cytochrome c oxidase subunit 5B, mitochondrial OS=Mus musculus OX=10090 GN=Cox5b PE=1 SV=1	9	4	0.990946	1.02604	0.920765	0.967939	1.01923	1.04124	0.972335	1.01209	1.08333	1.02571	1.05513	0.928726	0.970091	1.03027	0.977851	0.976489	0.997475	0.974623	0.712821	0.855693	1.0418		1.00834	0.986177	1.0226	0.994808	0.981566
P19783	Cytochrome c oxidase subunit 4 isoform 1, mitochondrial OS=Mus musculus OX=10090 GN=Cox4i1 PE=1 SV=2	11	10	1.07445	1.04734	1.15574	1.23053	1.125	1.10898	1.05126	1.08372	1.08796	1.05053	1.14334	1.11339	1.09753	1.03351	1.00984	1.01411	1.04545	1.04837	0.00427469	0.0620681	1.12129		1.06081	1.15414	1.06823	1.0962	1.0293
P20029	Endoplasmic reticulum chaperone BiP OS=Mus musculus OX=10090 GN=Hspa5 PE=1 SV=3	56	57	1.12777	1.02722	1.18169	1.24733	1.13622	1.16642	1.09113	1.10512	1.1213	1.05762	1.18575	1.18575	1.25358	1.05622	1.09024	1.03997	1.06229	1.01745	0.0174998	0.130593	1.12364		1.07632	1.18223	1.09354	1.16808	1.05214
P20060	Beta-hexosaminidase subunit beta OS=Mus musculus OX=10090 GN=Hexb PE=1 SV=2	16	12	1.06338	0.986982	0.971311	1.09466	0.975962	1.06186	1.04068	1.16744	1.05185	1.07713	1.04835	1.08855	1.06112	0.982703	1	1.02273	1.00337	0.971451	0.23342	0.496891	1.08401		1.02447	1.02455	1.08316	1.04444	0.999218
P20067	DNA-binding protein inhibitor ID-1 OS=Mus musculus OX=10090 GN=Id1 PE=1 SV=3	1		0.952716		1.33743	1.42748			1.06347	1.17953			1.17981	1.2257			0.92945	1.00157			0.0109037	0.103089	1.4503		0.952716	1.38172	1.12	1.20254	0.964835
P20108	Thioredoxin-dependent peroxide reductase, mitochondrial OS=Mus musculus OX=10090 GN=Prdx3 PE=1 SV=1	8	7	1.05332	1.02604	0.97541	1.05191	1.08013	1.07953	1.11473	1.10047	1.08889	1.09397	1.14504	1.06587	1.08062	1.03784	1.20427	1.12774	1.11195	1.06503	0.102198	0.327584	1.08326		1.03959	1.04585	1.09947	1.08164	1.12615
P20152	Vimentin OS=Mus musculus OX=10090 GN=Vim PE=1 SV=3	90	77	1.05734	0.760947	1.19262	1.0229	0.935897	1.53166	1.5834	1.05581	1.28519	1.29433	0.829517	0.965443	0.925878	0.962162	1.37162	1.66301	1.44276	1.6479	0.00293703	0.0504446	1.70129	1	0.896985	1.14996	1.29136	0.919048	1.52603
P20357	Microtubule-associated protein 2 OS=Mus musculus OX=10090 GN=Map2 PE=1 SV=2	9	7	0.986922	0.950296	0.887978	0.909924	0.871795	0.946981	1.01709	0.954419	0.978704	1.03369	0.933842	0.903888	0.90117	0.931892	1.02379	1.01881	1.02357	1.01427	0.000103477	0.0104137	1.12876		0.968436	0.903734	0.995484	0.917572	1.0201
P20444	Protein kinase C alpha type OS=Mus musculus OX=10090 GN=Prkca PE=1 SV=3	9	7	0.986922	0.970414	1.11885	1.03969	0.990385	0.917526	0.995932	0.987907	0.921296	0.929078	0.984733	1.00864	0.941482	0.956757	0.923708	0.980408	0.923401	0.88977	0.240738	0.50275	1.09175		0.978633	1.01397	0.957964	0.972561	0.928757
P20664	DNA primase small subunit OS=Mus musculus OX=10090 GN=Prim1 PE=1 SV=1	10	9	1	0.977515	1.10929	1.04733	0.923077	1.01178	0.957689	0.884651	0.951852	0.939716	0.994063	1.00648	0.994798	1.00865	0.879409	0.898903	0.914983	1.00714	0.0577052	0.243899	1.10474		0.988693	1.02062	0.933019	1.00098	0.92385
P20918	Plasminogen OS=Mus musculus OX=10090 GN=Plg PE=1 SV=3	1	1	0.882294	1.0284	0.901639	0.961832	0.998397	0.777614	0.915378	0.974884	0.785185	1.00089	0.838846	0.901728	0.671001	0.92	0.831829	0.983542	1.03283	0.975416	0.47942	0.706838	1.15264		0.952551	0.905837	0.915119	0.826642	0.952821
P21107	Tropomyosin alpha-3 chain OS=Mus musculus OX=10090 GN=Tpm3 PE=1 SV=3	4	5	1.26358	0.880473	1.24454	1.38931	0.833333	0.977909	1.21562	1.21302	1.30556	1.18174	1.13656	1.25918	0.802341	0.897297	0.963084	1	1.28367	0.98414	0.606229	0.792101	1.219		1.05477	1.08951	1.22813	1.0075	1.05025
P21126	Ubiquitin-like protein 4A OS=Mus musculus OX=10090 GN=Ubl4a PE=1 SV=1	4	4	1.06137	1.03787	1.21858	1.32061	1.19872	1.01915	0.982099	1.13023	0.982407	1.03723	1.02375	1.20626	1.23017	1.04757	1.03363	1.09796	1.08418	1.07375	0.160373	0.415925	1.14821		1.04955	1.18412	1.03127	1.12317	1.07211
P21278	Guanine nucleotide-binding protein subunit alpha-11 OS=Mus musculus OX=10090 GN=Gna11 PE=1 SV=1	10	11	0.973843	0.988166	0.882514	0.917557	0.911859	0.985272	0.964199	1.01209	0.965741	0.97695	0.967769	0.928726	0.964889	0.948108	1.01148	0.974922	0.936869	0.979381	0.0827489	0.293548	1.06218		0.980978	0.923548	0.979558	0.952245	0.975304
P21279	Guanine nucleotide-binding protein G(q) subunit alpha OS=Mus musculus OX=10090 GN=Gnaq PE=1 SV=4	7	4	0.962777	1.0213	0.928962	0.969466	1.20513	1.10457	0.927583	0.934884	0.946296	0.945922	0.932994	0.956803	1.18726	1.06054	0.967186	0.970219	0.959596	0.887391	0.277265	0.541632	1.11478		0.991608	1.04638	0.938638	1.02966	0.945466
P21300	Aldose reductase-related protein 1 OS=Mus musculus OX=10090 GN=Akr1b7 PE=1 SV=4
P21460	Cystatin-C OS=Mus musculus OX=10090 GN=Cst3 PE=1 SV=2	4	1	0.895372	1.20828	0.856557	0.891603	0.955128	1.51841	0.953621	1.07442	1.28889	1.41046	0.937235	0.963283	0.881664	1.1373	0.849057	0.929467	0.995791	1.11023	0.603149	0.791142	1.20877		1.04013	1.02588	1.16824	0.975427	0.966469
P21550	Beta-enolase OS=Mus musculus OX=10090 GN=Eno3 PE=1 SV=3	21	14	1.06237	0.934911	1.10109	1.07634	0.975962	1.01325	0.990236	0.944186	1.04537	0.922872	1.02714	1.02592	0.931079	0.995676	0.963905	0.937304	0.929293	0.900872	0.112383	0.344889	1.1157		0.996607	1.04047	0.974545	0.994173	0.932573
P21619	Lamin-B2 OS=Mus musculus OX=10090 GN=Lmnb2 PE=1 SV=2	5	4	1.11469	0.907692	1.0724	1.08397	0.983974	1.25626	1.22783	0.984186	1.16852	1	0.905004	1.08315	1	1.06595	1.13043	1.28448	1.1431	1.16416	0.228126	0.493937	1.17212		1.00588	1.09486	1.09009	1.01104	1.17901
P21956	Lactadherin OS=Mus musculus OX=10090 GN=Mfge8 PE=1 SV=3	6	5	1.00201	1.0213	1.06967	1.14504	1.04006	1.04124	1.0358	1.11628	1.13148	1.25709	1.13062	1.13499	1.27828	1.18595	1.03692	1.05956	1.09091	1.10389	0.0323014	0.180903	1.16745		1.01161	1.07317	1.13244	1.181	1.0725
P21958	Antigen peptide transporter 1 OS=Mus musculus OX=10090 GN=Tap1 PE=1 SV=3	4		1.01107		0.868852	0.967939			1.0594	1.09023			1.02545	1.12095			1.05742	1.11677			0.131193	0.373913	1.18498		1.01107	0.917058	1.0747	1.07213	1.08669
P21981	Protein-glutamine gamma-glutamyltransferase 2 OS=Mus musculus OX=10090 GN=Tgm2 PE=1 SV=4	4	5	1.02213	1.02249	1.09836	1.09466	1.22756	1.12518	0.938161	0.91814	1.0463	1.02128	1.07549	1.11555	1.02471	1.07568	0.917966	0.923197	1.05303	0.937351	0.00368416	0.0564889	1.18702		1.02231	1.1352	0.979481	1.07237	0.956348
P21995	Embigin OS=Mus musculus OX=10090 GN=Emb PE=1 SV=2	3		0.909457		0.893443	0.859542			0.979658	1.22047			1.04919	0.964363			1.21493	1.00235			0.312385	0.575929	1.25927		0.909457	0.876328	1.09345	1.00588	1.10353
P22315	Ferrochelatase, mitochondrial OS=Mus musculus OX=10090 GN=Fech PE=1 SV=2	5	3	1.05734	0.92071	0.882514	0.90229	0.695513	0.821797	0.939788	0.895814	0.907407	0.879433	0.95335	0.938445	0.828349	0.891892	1.0361	1.0721	0.990741	1.03013	0.00807395	0.0874527	1.25628	1	0.986665	0.821361	0.905343	0.901668	1.03186
P22437	Prostaglandin G/H synthase 1 OS=Mus musculus OX=10090 GN=Ptgs1 PE=1 SV=1	11	8	1.01107	1.09467	1.07104	1.14504	1.14744	1.11635	1.01383	1.14047	1.01019	0.984929	1.04495	1.13391	1.26268	1.07568	0.949139	0.965517	0.960438	1.05075	0.0316162	0.177959	1.14854		1.05204	1.11954	1.03565	1.12632	0.980652
P22682	E3 ubiquitin-protein ligase CBL OS=Mus musculus OX=10090 GN=Cbl PE=1 SV=3	7	2	0.996982	1.06864	1.03689	0.970992	1.00481	1.03682	0.986981	0.96186	1.00093	0.914894	1.03732	1.02376	1.02731	1.08216	1.0082	1.03056	0.961279	0.996828	0.0591074	0.246615	1.07951		1.03219	1.01201	0.965603	1.04238	0.998903
P22777	Plasminogen activator inhibitor 1 OS=Mus musculus OX=10090 GN=Serpine1 PE=1 SV=1	3	1	1.00905	1.18817	1.04372	1.0458	0.804487	1.0972	1.02116	1.01767	0.937963	1.27305	1.05089	1.03024	0.516255	0.772973	1.01231	1.06505	1.11027	1.1134	0.239749	0.502187	1.35056		1.09495	0.990739	1.05544	0.810739	1.07446
P22892	AP-1 complex subunit gamma-1 OS=Mus musculus OX=10090 GN=Ap1g1 PE=1 SV=3	18	15	0.947686	1.03669	0.907104	0.928244	0.987179	0.97349	0.921888	0.92093	0.966667	1.01241	0.955047	0.953564	0.993498	0.988108	0.88105	0.916144	0.982323	0.990484	0.660057	0.823242	1.05291		0.991188	0.948444	0.954739	0.972381	0.941383
P22907	Porphobilinogen deaminase OS=Mus musculus OX=10090 GN=Hmbs PE=1 SV=2	6	4	0.988934	1.07456	0.911202	1.02901	1.15865	1.15758	1.0057	1.19535	1.10926	1.10372	1.08651	1.06371	1.21586	1.11351	1.0402	1.06818	1.10859	1.0119	0.648678	0.817606	1.08496		1.03086	1.05897	1.10145	1.11843	1.05661
P23116	Eukaryotic translation initiation factor 3 subunit A OS=Mus musculus OX=10090 GN=Eif3a PE=1 SV=5	40	41	0.981891	0.964497	0.997268	0.99084	0.908654	1.00147	0.925956	0.867907	0.933333	0.910461	0.983885	0.978402	0.884265	0.972973	0.917145	0.924765	0.960438	0.944489	0.143658	0.393493	1.07121		0.973155	0.973785	0.909056	0.953973	0.936556
P23198	Chromobox protein homolog 3 OS=Mus musculus OX=10090 GN=Cbx3 PE=1 SV=2	8	6	1.05634	1.00237	1.25273	1.28092	1.25321	1.2592	1.01953	1.13395	1.07315	1.03901	1.11111	1.20518	1.26528	1.11351	0.981952	1.00157	1.0404	0.977795	1.91143e-05	0.0045807	1.2613	2	1.029	1.26146	1.06554	1.17199	1.00013
P23242	Gap junction alpha-1 protein OS=Mus musculus OX=10090 GN=Gja1 PE=1 SV=2	1		1.09557		1.19809	1.27328			1.18633	1.10233			1.12044	1.34665			1.11239	1.06818			0.446123	0.682837	1.13307		1.09557	1.23511	1.14356	1.22835	1.09006
P23249	Putative helicase MOV-10 OS=Mus musculus OX=10090 GN=Mov10 PE=1 SV=2	16	12	0.992958	0.928994	0.905738	0.80458	0.834936	0.810015	1.0057	0.816744	0.890741	0.968085	0.852417	0.857451	0.847854	0.863784	0.922888	0.945141	0.967172	1.06265	0.018657	0.134612	1.16133		0.960444	0.837875	0.917391	0.855356	0.973049
P23475	X-ray repair cross-complementing protein 6 OS=Mus musculus OX=10090 GN=Xrcc6 PE=1 SV=5	10	7	0.928571	1.04497	0.782787	0.841221	0.961538	1	0.963385	0.947907	1.05463	1.00798	0.971162	0.900648	0.944083	1.07135	1.05742	1.06897	1.10943	1.00793	0.0779774	0.287323	1.18865		0.985053	0.892031	0.992611	0.969834	1.06032
P23492	Purine nucleoside phosphorylase OS=Mus musculus OX=10090 GN=Pnp PE=1 SV=2	20	18	1.0503	1.0142	1.02459	1.05344	1.05609	1.05449	1.01871	1.09395	1.04537	1.05142	1.07549	1.09179	1.08583	1.00541	1.03199	1.02038	1.00168	0.960349	0.109413	0.340611	1.06063		1.03209	1.04707	1.05202	1.06405	1.00323
P23506	Protein-L-isoaspartate(D-aspartate) O-methyltransferase OS=Mus musculus OX=10090 GN=Pcmt1 PE=1 SV=3	12	6	1.10262	1.04615	1.13388	1.16947	1.07853	1.15169	1.0236	1.02419	1.02037	1.03191	1.06616	1.13283	1.15345	1.16973	0.982773	1.00078	1.0362	0.946075	0.000211779	0.0138439	1.14325		1.07401	1.13287	1.02501	1.12984	0.990923
P23591	GDP-L-fucose synthase OS=Mus musculus OX=10090 GN=Tsta3 PE=1 SV=3	8	8	0.944668	1.09586	1.25	0.974046	1.08974	0.994109	1.17413	0.979535	1.00185	1.02128	1.08567	1.14687	1.15865	1.03027	1.20591	1.00862	1.00421	1.0571	0.823997	0.915969	1.0852		1.01746	1.07167	1.04153	1.10415	1.06597
P23708	Nuclear transcription factor Y subunit alpha OS=Mus musculus OX=10090 GN=Nfya PE=1 SV=2	2		1.11368		1.00137	1.12519			1.03743	1.02233			0.936387	1.00216			1.0361	1.12618			0.359621	0.616479	1.14965		1.11368	1.06147	1.02985	0.968715	1.0802
P23780	Beta-galactosidase OS=Mus musculus OX=10090 GN=Glb1 PE=1 SV=1	6	4	1.17103	1.33609	1.37568	1.2626	1.46474	0.893962	1.04394	1.05023	0.9	1.03812	1.47498	1.49244	1.3342	1.23892	0.918786	0.934953	0.810606	0.749405	0.00145681	0.035138	1.625	2	1.25084	1.22805	1.00603	1.38114	0.849929
P23927	Alpha-crystallin B chain OS=Mus musculus OX=10090 GN=Cryab PE=1 SV=2	1	1	0.998994	1.02485	1.06284	1.19084	1.51282	1.21797	1.03011	1.00465	1.88519	0.867908	1.09754	1.20194	2.23277	2.0627	1.08696	1.04859	0.903199	2.16653	0.51841	0.735885	1.55162		1.01184	1.23577	1.14073	1.56999	1.22206
P23949	mRNA decay activator protein ZFP36L2 OS=Mus musculus OX=10090 GN=Zfp36l2 PE=1 SV=2	1	1	0.850101	0.930178	0.773224	0.760305	0.86859	0.954345	0.939788	0.932093	0.99537	0.998227	0.985581	0.86933	0.825748	0.949189	0.884331	0.926332	1.00589	1.02141	0.107511	0.338105	1.15604		0.889238	0.835513	0.965886	0.905252	0.957819
P24270	Catalase OS=Mus musculus OX=10090 GN=Cat PE=1 SV=4	17	13	1.07042	0.984615	0.95082	1.00458	1.07212	1	1.04394	1.04651	1.14537	1.18794	1.08397	0.9946	0.950585	0.957838	1.07711	1.01646	1.05808	1.00159	0.119107	0.354708	1.10931		1.02662	1.00596	1.10418	0.995376	1.03786
P24288	Branched-chain-amino-acid aminotransferase, cytosolic OS=Mus musculus OX=10090 GN=Bcat1 PE=1 SV=2	5	6	1.12676	1.12426	1.13798	1.25649	1.18429	1.06775	1.12124	1.06977	1.125	1.05319	1.25785	1.18251	1.26658	1.11027	1.21657	1.09169	1.09848	1.12926	0.183629	0.445353	1.10144		1.12551	1.15959	1.09185	1.2026	1.13294
P24369	Peptidyl-prolyl cis-trans isomerase B OS=Mus musculus OX=10090 GN=Ppib PE=1 SV=2	16	12	1.03219	0.972781	0.942623	0.928244	0.99359	1.04566	1.10578	0.917209	0.982407	0.98227	1.02036	0.958963	1.02731	1.01514	1.0886	1.02038	0.955387	1.00159	0.891315	0.947133	1.03986		1.00205	0.976448	0.994637	1.00507	1.01537
P24452	Macrophage-capping protein OS=Mus musculus OX=10090 GN=Capg PE=1 SV=2	14	13	1.04829	1.02367	1.09973	1.12061	1.08013	1.07364	1.04231	1.10884	1.0287	1.03014	1.03562	1.10367	1.17945	1.04324	1	1	1.00168	0.984933	0.0162728	0.125641	1.09707		1.03591	1.09337	1.05199	1.089	0.996631
P24472	Glutathione S-transferase A4 OS=Mus musculus OX=10090 GN=Gsta4 PE=1 SV=3	6	7	1.0674	0.977515	0.954918	0.989313	1.06731	1.04713	1.05533	1.10047	1.0963	1.06472	1.01781	1.0378	1.11964	1.02703	1.03938	1.00784	1.02273	0.997621	0.186938	0.448081	1.06447		1.02147	1.01367	1.07903	1.04981	1.01677
P24527	Leukotriene A-4 hydrolase OS=Mus musculus OX=10090 GN=Lta4h PE=1 SV=4	28	28	1.01408	1.01302	0.95765	0.978626	0.988782	1.06038	1.00732	1.01581	1.03611	1.02837	1.04495	0.979482	1.02081	1.03243	1.04922	1.02586	1.04293	1.01031	0.466955	0.699147	1.0365		1.01355	0.995627	1.02184	1.01912	1.03197
P24547	Inosine-5'-monophosphate dehydrogenase 2 OS=Mus musculus OX=10090 GN=Impdh2 PE=1 SV=2	21	24	0.969819	1.00828	1.17623	1.05344	0.975962	0.974963	0.959317	0.851163	0.989815	0.949468	1.06701	0.992441	0.927178	1.02378	1.04266	0.974138	0.984007	0.966693	0.260724	0.52315	1.11334		0.988864	1.04203	0.935949	1.00129	0.99143
P24638	Lysosomal acid phosphatase OS=Mus musculus OX=10090 GN=Acp2 PE=1 SV=2	3		0.990946		0.845628	1.01374			1.13344	1.2614			1.13147	1.00972			1.21739	1.1011			0.196329	0.455969	1.29143		0.990946	0.925877	1.19571	1.06886	1.15779
P24668	Cation-dependent mannose-6-phosphate receptor OS=Mus musculus OX=10090 GN=M6pr PE=1 SV=1	2	2	1.0503	1.07456	1.0765	1.1542	1.13782	1.19588	1.10822	1.23349	1.04815	0.994681	1.20017	1.17603	1.30039	1.09081	1.0566	1.02821	1.00253	1.00397	0.0364979	0.194653	1.16324		1.06236	1.14029	1.09261	1.18952	1.02259
P24788	Cyclin-dependent kinase 11B OS=Mus musculus OX=10090 GN=Cdk11b PE=1 SV=2	7	4	1.01207	0.964497	1.10929	1.0687	1.01282	0.992636	0.989422	0.92	0.975	0.962766	0.971162	1.02916	1.03901	1.03351	1.0566	1.09718	0.999158	1.04282	0.0376481	0.197087	1.0904		0.987998	1.04486	0.961443	1.01784	1.04836
P24860	G2/mitotic-specific cyclin-B1 OS=Mus musculus OX=10090 GN=Ccnb1 PE=1 SV=3	1	1	1.12274	0.897041	1.29508	1.20763	0.94391	1.1134	1.01546	0.856744	0.969444	0.922872	1.16455	1.23758	0.854356	1.09622	0.982773	1.28213	0.995791	0.924663	0.413382	0.654754	1.20548		1.00356	1.13228	0.939279	1.07787	1.03785
P25085	Interleukin-1 receptor antagonist protein OS=Mus musculus OX=10090 GN=Il1rn PE=2 SV=1	1	1	1.29678	1.09467	1.18033	0.674809	1.21955	1.06775	2.68918	4.27163	1.29167	1.32181	2.79644	1.64903	1.03771	1.20324	2.90074	1.3652	1.16246	1.01031	0.250778	0.512753	2.08531		1.19145	1.00917	2.10442	1.54905	1.46854
P25206	DNA replication licensing factor MCM3 OS=Mus musculus OX=10090 GN=Mcm3 PE=1 SV=2	54	41	0.962777	1.0071	1.03689	0.963359	0.953526	0.966127	0.949552	0.914419	0.967593	1.0195	0.939779	0.948164	0.985696	0.994595	0.930271	0.968652	0.977273	1.0341	0.934742	0.969972	1.02356		0.984689	0.979425	0.962025	0.966773	0.976875
P25425	POU domain, class 2, transcription factor 1 OS=Mus musculus OX=10090 GN=Pou2f1 PE=1 SV=3	2	1	1.08048	1.15503	1.70628	1.50534	1.11859	1.35641	1.1131	1.03442	1.40648	0.903369	1.095	1.27106	1.02861	1.16973	0.984413	1.06113	1.32492	1.08327	0.153165	0.40656	1.27755		1.11713	1.40503	1.09978	1.13757	1.10654
P25444	40S ribosomal protein S2 OS=Mus musculus OX=10090 GN=Rps2 PE=1 SV=3	18	17	1.03924	0.923077	1.07377	0.854962	0.86859	0.858616	1.00163	0.72	0.896296	0.924645	0.908397	0.87473	0.893368	0.937297	0.926169	0.909091	0.944444	1.02538	0.653979	0.819961	1.11393		0.979436	0.909637	0.879258	0.903159	0.950253
P25785	Metalloproteinase inhibitor 2 OS=Mus musculus OX=10090 GN=Timp2 PE=1 SV=2	4	3	0.809859	0.968047	0.833333	0.867176	0.839744	0.730486	0.901546	1.09023	0.883333	0.977837	0.992366	0.885529	0.802341	0.901622	0.922067	0.99373	0.891414	0.961142	0.113477	0.347152	1.1764		0.885428	0.815964	0.959897	0.892924	0.941292
P25799	Nuclear factor NF-kappa-B p105 subunit OS=Mus musculus OX=10090 GN=Nfkb1 PE=1 SV=2	10	5	0.968813	1.07811	0.986339	0.946565	1.02404	1.01767	0.89585	0.875349	0.996296	1.02216	0.970314	0.956803	1.10273	1.06054	0.955701	0.962382	1.02946	1.03093	0.441714	0.679211	1.08111		1.022	0.993174	0.945325	1.02078	0.993979
P25911	Tyrosine-protein kinase Lyn OS=Mus musculus OX=10090 GN=Lyn PE=1 SV=4	3	1	0.965795	1.07337	0.874317	0.89771	0.961538	0.94109	1.00651	0.953488	1.11852	1.01773	0.866836	0.904968	1.04551	1.02378	0.987695	0.988245	1.04209	1.13561	0.133607	0.377241	1.12929		1.01816	0.918017	1.02236	0.957254	1.0367
P25976	Nucleolar transcription factor 1 OS=Mus musculus OX=10090 GN=Ubtf PE=1 SV=1	3	5	0.863179	0.902959	0.946721	0.932824	0.9375	0.837997	1.0236	0.980465	0.94537	0.924645	0.97201	1.05616	0.859558	0.877838	0.972108	0.934169	0.923401	0.918319	0.462868	0.695793	1.09623		0.882845	0.91266	0.967798	0.938149	0.936766
P26039	Talin-1 OS=Mus musculus OX=10090 GN=Tln1 PE=1 SV=2	163	159	0.990946	1.00592	1.06421	1.01221	1.00481	1.01178	0.954434	0.922791	0.951852	0.93883	0.998304	0.988121	0.993498	0.991351	0.987695	0.981191	0.960438	0.954798	0.000181487	0.0132809	1.08609		0.998403	1.02298	0.941893	0.992812	0.970933
P26040	Ezrin OS=Mus musculus OX=10090 GN=Ezr PE=1 SV=3	19	14	1.05734	0.953846	0.965847	0.996947	1.02885	1.08837	0.997559	1.01953	1.00185	0.961879	1.08736	1.03456	1.04421	1.03892	1.0402	1.00627	0.984007	0.967486	0.321926	0.58502	1.05635		1.00426	1.01901	0.994984	1.05105	0.999121
P26041	Moesin OS=Mus musculus OX=10090 GN=Msn PE=1 SV=3	52	59	1.09759	1.00118	1.12705	1.14809	1.13942	1.19146	1.06753	1.10791	1.09907	1.02837	1.13825	1.17711	1.26658	1.06054	1.07383	1.03135	1.03704	0.982554	0.0151389	0.120883	1.12378		1.04828	1.15125	1.07526	1.15825	1.03068
P26043	Radixin OS=Mus musculus OX=10090 GN=Rdx PE=1 SV=3	12	13	1.07545	0.982249	0.969945	1.03817	1.10577	1.10309	1.06021	1.11349	1.02315	1.02748	1.12044	1.10259	1.10273	1.02703	1.09762	1.0337	1.00421	0.975416	0.549158	0.75493	1.05925		1.02779	1.05274	1.05547	1.08759	1.02675
P26231	Catenin alpha-1 OS=Mus musculus OX=10090 GN=Ctnna1 PE=1 SV=1	30	18	0.99497	0.952663	0.98224	1.0229	1.01923	1.01767	1.02522	1.05395	1.00556	0.996454	1.06277	1.027	1.0078	0.997838	1.04922	1.05799	1.00926	1.00397	0.176607	0.437174	1.05777		0.973586	1.01038	1.02006	1.02355	1.02984
P26262	Plasma kallikrein OS=Mus musculus OX=10090 GN=Klkb1 PE=1 SV=2	1	1	0.862173	1.1432	0.775956	0.908397	1.04487	0.799705	0.87144	1.02698	0.897222	1.04078	1.05174	0.812095	0.921977	0.981622	0.756358	0.904389	1.00253	1.00159	0.78276	0.893213	1.13326		0.99279	0.876045	0.956124	0.937658	0.910367
P26369	Splicing factor U2AF 65 kDa subunit OS=Mus musculus OX=10090 GN=U2af2 PE=1 SV=3	14	14	0.996982	0.971598	1.01913	1.01221	0.966346	1.00147	1.07893	1.1107	1.05926	1.0461	1.03902	1.054	0.954486	1	1.13208	1.13715	1.11195	1.09754	0.000221137	0.0138439	1.13753		0.984208	0.999581	1.07347	1.01113	1.11957
P26443	Glutamate dehydrogenase 1, mitochondrial OS=Mus musculus OX=10090 GN=Glud1 PE=1 SV=1	34	31	1.00201	1.01065	0.989071	0.993893	1.11218	1.08837	0.983727	1.01395	0.992593	0.990248	1.05089	1.00972	1.15605	1.06162	1.0361	1.029	0.989057	0.954005	0.181205	0.441809	1.07355		1.00632	1.04443	0.995066	1.06826	1.00149
P26450	Phosphatidylinositol 3-kinase regulatory subunit alpha OS=Mus musculus OX=10090 GN=Pik3r1 PE=1 SV=2	6		1.00402		1.07514	1.06718			0.969081	0.986047			1.01612	1.01188			0.913864	0.931034			0.000661753	0.0227215	1.16125		1.00402	1.07115	0.977527	1.01399	0.922409
P26516	26S proteasome non-ATPase regulatory subunit 7 OS=Mus musculus OX=10090 GN=Psmd7 PE=1 SV=2	8	8	1.02716	1.00237	1.06967	1.06412	1.13301	1.15611	1.04801	1.04279	1.11852	1.12677	1.13486	1.10583	1.3264	1.0627	1.07465	0.997649	1.02273	0.98414	0.0565492	0.241285	1.13657		1.01469	1.10502	1.08333	1.15327	1.01921
P26638	Serine--tRNA ligase, cytoplasmic OS=Mus musculus OX=10090 GN=Sars PE=1 SV=3	28	25	0.995976	0.985799	1.10792	1.06565	1.07692	1.02356	1.02766	0.976744	1.01296	0.987589	1.06192	1.08207	1.04291	1.05622	1.01969	0.986677	0.998316	0.967486	0.000917956	0.0265485	1.07792		0.990874	1.06809	1.00104	1.06069	0.992862
P26645	Myristoylated alanine-rich C-kinase substrate OS=Mus musculus OX=10090 GN=Marcks PE=1 SV=2	3	7	0.785714	1.09467	0.856557	0.848855	1.125	0.938144	1.01627	1.13023	1.15	1.13387	0.891433	0.933045	0.959688	0.823784	0.899918	0.893417	1.12458	1.03331	0.159334	0.414737	1.2285		0.927417	0.935951	1.10627	0.9005	0.983148
P26883	Peptidyl-prolyl cis-trans isomerase FKBP1A OS=Mus musculus OX=10090 GN=Fkbp1a PE=1 SV=2	4	3	1.03622	1.07101	1.04372	1.07328	1.07532	1.05596	1.01058	1.09767	1.01852	0.993794	1.08142	1.09071	1.08192	1.05838	1.02297	0.98511	0.995791	1.0119	0.0128799	0.112113	1.07392		1.05347	1.06199	1.02938	1.07804	1.00384
P27046	Alpha-mannosidase 2 OS=Mus musculus OX=10090 GN=Man2a1 PE=1 SV=2	18	12	0.975855	1.04497	0.998634	0.977099	1.10897	1.02356	0.956876	0.954419	1.06574	1.00355	1.01018	0.985961	1.03511	1.03676	0.984413	0.956897	1.03872	1.0341	0.876457	0.938866	1.03193		1.00982	1.02588	0.994136	1.01679	1.00294
P27090	Transforming growth factor beta-2 OS=Mus musculus OX=10090 GN=Tgfb2 PE=1 SV=2
P27546	Microtubule-associated protein 4 OS=Mus musculus OX=10090 GN=Map4 PE=1 SV=3	38	24	0.974849	1.06982	1.18033	1.27328	1.28526	1.13402	1.09276	1.12186	1.00648	1.08599	1.10772	1.15659	1.17945	1.08108	0.917966	1.01489	0.991582	0.973037	0.000323479	0.0164187	1.24942	2	1.02123	1.21656	1.07591	1.13054	0.973702
P27601	Guanine nucleotide-binding protein subunit alpha-13 OS=Mus musculus OX=10090 GN=Gna13 PE=1 SV=1	7	6	0.958753	1.06982	0.881148	0.900763	0.894231	0.892489	0.965012	0.989767	1.09815	1.08511	0.946565	0.921166	0.850455	0.914595	1.02707	1.00784	0.992424	1.00238	0.00111528	0.029862	1.15777		1.01277	0.89213	1.03288	0.907491	1.00735
P27612	Phospholipase A-2-activating protein OS=Mus musculus OX=10090 GN=Plaa PE=1 SV=4	23	22	0.935614	0.969231	0.885246	0.909924	0.915064	0.966127	0.965826	0.932093	0.992593	0.970745	1	0.919006	0.882965	0.978378	1.01887	1.01019	0.984007	0.973037	0.08638	0.299071	1.08461		0.952274	0.918626	0.965069	0.943935	0.99635
P27641	X-ray repair cross-complementing protein 5 OS=Mus musculus OX=10090 GN=Xrcc5 PE=1 SV=4	12	15	1.01107	0.977515	1.05328	1.06412	0.932692	0.992636	0.991863	0.95907	1.01574	0.986702	1.01272	1.02268	0.884265	0.998919	0.994258	0.980408	1.02862	1.00317	0.892739	0.947784	1.032		0.994149	1.00929	0.988138	0.977993	1.00146
P27659	60S ribosomal protein L3 OS=Mus musculus OX=10090 GN=Rpl3 PE=1 SV=3	38	32	0.985915	0.930178	0.980874	0.832061	0.858974	0.840943	1.02197	0.794419	0.905556	0.981383	0.914334	0.867171	0.910273	0.947027	0.972929	0.954545	0.968855	1.04917	0.242507	0.503787	1.12491		0.957641	0.876252	0.921638	0.909255	0.985701
P27661	Histone H2AX OS=Mus musculus OX=10090 GN=H2afx PE=1 SV=2	8	6	1.32596	0.794083	1.69945	1.68702	0.969551	1.51841	1.11635	0.84186	1.03148	0.989362	1.05089	1.55832	0.752926	1.12	0.882691	1.1442	1.25253	1.35289	0.292912	0.56056	1.44838		1.02612	1.43333	0.989611	1.08404	1.14377
P27773	Protein disulfide-isomerase A3 OS=Mus musculus OX=10090 GN=Pdia3 PE=1 SV=2	47	46	1.00905	1.01065	1.0724	1.07328	1.04327	1.0486	0.985354	1.02791	1.01944	1.0523	1.03478	1.03888	1.12744	1.01838	0.97621	0.960815	1.01599	0.990484	0.0213082	0.145299	1.07471		1.00985	1.0593	1.02097	1.05403	0.985667
P27808	Alpha-1,3-mannosyl-glycoprotein 2-beta-N-acetylglucosaminyltransferase OS=Mus musculus OX=10090 GN=Mgat1 PE=1 SV=1	5	1	0.945674	1.09586	0.896175	0.899237	0.921474	0.904271	0.945484	1.01023	0.961111	0.843085	1.01103	0.919006	0.979194	0.855135	1.01313	1.01019	1.02946	0.966693	0.124844	0.364677	1.12457		1.018	0.905237	0.937951	0.939174	1.0046
P28028	Serine/threonine-protein kinase B-raf OS=Mus musculus OX=10090 GN=Braf PE=1 SV=3	1	1	1.05231	0.988166	1.06967	1.01069	0.780449	0.939617	0.925956	0.835349	0.912037	0.842199	0.854114	0.933045	0.959688	0.954595	0.97539	0.926332	0.829966	0.925456	0.369314	0.62303	1.16149		1.01974	0.943606	0.877953	0.924362	0.912726
P28063	Proteasome subunit beta type-8 OS=Mus musculus OX=10090 GN=Psmb8 PE=1 SV=2	1		1.04829		0.995902	1.06107			1.03743	1.14419			1.13147	1.02484			1.07957	1.05408			0.842952	0.92564	1.05986		1.04829	1.02797	1.0895	1.07683	1.06675
P28271	Cytoplasmic aconitate hydratase OS=Mus musculus OX=10090 GN=Aco1 PE=1 SV=3	17	22	1.04427	1.00592	1.06557	1.12519	0.996795	1.02798	1.02522	1.05767	0.97037	0.985816	1.08227	1.10151	1.05982	1.03568	1.04184	1.02978	0.976431	0.969865	0.158307	0.413904	1.0653		1.02491	1.05281	1.0092	1.06954	1.00398
P28301	Protein-lysine 6-oxidase OS=Mus musculus OX=10090 GN=Lox PE=1 SV=1	3	3	0.997988	1.08757	0.990437	0.938931	1.19231	0.958763	1.02116	0.989767	0.989815	1.0328	0.955047	0.933045	1.13914	1.07135	1.02543	0.980408	1.02694	0.988898	0.981911	0.992056	1.03643		1.04182	1.01541	1.00821	1.0212	1.0052
P28352	DNA-(apurinic or apyrimidinic site) lyase OS=Mus musculus OX=10090 GN=Apex1 PE=1 SV=2	6	6	1.00503	0.970414	1.00137	1.16489	1.13301	1.13844	1.04068	1.08372	1.03333	0.975177	1.07634	1.12419	1.02861	0.953514	1.04758	0.969436	1.05808	1.00714	0.178476	0.439662	1.12147		0.987571	1.10753	1.0325	1.04374	1.01995
P28474	Alcohol dehydrogenase class-3 OS=Mus musculus OX=10090 GN=Adh5 PE=1 SV=3	22	18	0.987928	1.01538	0.995902	1	0.980769	1.01325	1.00732	1.0093	1	1.02305	1.08397	0.968683	0.993498	0.982703	1.07219	1.04624	1.0404	1.02776	0.175161	0.435151	1.04924		1.00156	0.997414	1.00988	1.00623	1.04652
P28481	Collagen alpha-1(II) chain OS=Mus musculus OX=10090 GN=Col2a1 PE=1 SV=2	1		0.773642		0.851093	1.23664			0.955248	1.28			1.09075	1.22678			0.83265	1.10423			0.57937	0.774449	1.49523		0.773642	1.02591	1.10577	1.15677	0.958874
P28571	Sodium- and chloride-dependent glycine transporter 1 OS=Mus musculus OX=10090 GN=Slc6a9 PE=1 SV=3	1		0.969819		0.811475	0.952672			1.03824	1.01395			1.04241	0.982721			1.1977	1.14812			0.0656747	0.262643	1.3337		0.969819	0.879244	1.02603	1.01213	1.17265
P28574	Protein max OS=Mus musculus OX=10090 GN=Max PE=1 SV=1	1		1.17505		1.31284	1.21832			1.22539	1.30605			1.35199	1.42441			1.19114	1.45376			0.568036	0.766409	1.18099		1.17505	1.2647	1.26507	1.38773	1.31592
P28575	Actin-binding protein IPP OS=Mus musculus OX=10090 GN=Ipp PE=2 SV=3	1		0.93662		1.06421	1.18779			0.925956	1.17767			0.972858	1.1933			0.843314	0.837774			0.273164	0.537035	1.33759		0.93662	1.1243	1.04426	1.07746	0.84054
P28650	Adenylosuccinate synthetase isozyme 1 OS=Mus musculus OX=10090 GN=Adssl1 PE=1 SV=2	1		0.712274		0.698087	0.641221			0.872254	0.889302			0.687023	0.882289			0.699754	0.709248			0.189787	0.450504	1.3164		0.712274	0.669051	0.880737	0.778558	0.704485
P28656	Nucleosome assembly protein 1-like 1 OS=Mus musculus OX=10090 GN=Nap1l1 PE=1 SV=2	10	12	1.04628	0.992899	1.26093	1.20305	1.18429	1.08247	1.05289	0.982326	0.985185	0.953014	1.22222	1.19006	1.05332	1.11351	1.1493	1.04624	0.956229	0.936558	0.0104507	0.101162	1.1896		1.01924	1.1809	0.99269	1.14286	1.01869
P28658	Ataxin-10 OS=Mus musculus OX=10090 GN=Atxn10 PE=1 SV=2	16	13	0.937626	1.00947	0.901639	0.917557	1.05128	0.969072	0.961758	0.973023	1.06019	1.00798	1.05344	0.919006	0.854356	1.01622	1.05578	1.01411	1.05724	0.979381	0.519065	0.736277	1.07166		0.972884	0.958154	1.00001	0.957498	1.02611
P28659	CUGBP Elav-like family member 1 OS=Mus musculus OX=10090 GN=Celf1 PE=1 SV=2	5	4	1.17505	0.994083	1.04645	1.0855	1.03045	1.14286	1.11229	1.06419	1.18981	1.05674	1.08312	1.01728	1.12614	1.03568	1.08696	1.22022	1.18855	1.2268	0.170951	0.43076	1.10759		1.08079	1.07545	1.10451	1.06471	1.17926
P28660	Nck-associated protein 1 OS=Mus musculus OX=10090 GN=Nckap1 PE=1 SV=2	25	16	0.966801	0.946746	0.945355	0.917557	0.939103	1.00147	0.936534	0.872558	0.962037	0.950355	0.954198	0.903888	0.906372	1.00865	0.959803	0.982759	0.98569	0.945282	0.661956	0.824373	1.04144		0.956721	0.950375	0.929713	0.942323	0.968239
P28665	Murinoglobulin-1 OS=Mus musculus OX=10090 GN=Mug1 PE=1 SV=3	2	2	0.961771	1.12189	1.00273	1.23817	1.27885	0.952872	0.95118	1.38326	1.025	1.04876	1.05598	1.15227	1.28349	1.03676	0.848236	1	0.973064	0.894528	0.23621	0.49955	1.2169		1.03875	1.10906	1.09054	1.12803	0.926964
P28667	MARCKS-related protein OS=Mus musculus OX=10090 GN=Marcksl1 PE=1 SV=2	2		0.841046		0.920765	1.12672			1.28804	1.18047			0.939779	0.74406			0.955701	1.02038			0.132061	0.375232	1.4746		0.841046	1.01855	1.23308	0.836213	0.987509
P28704	Retinoic acid receptor RXR-beta OS=Mus musculus OX=10090 GN=Rxrb PE=1 SV=2	3		1.12676		1.11202	1.16031			1.05452	1.05488			0.989822	1.08315			0.981132	1.03997			0.168766	0.428299	1.12452		1.12676	1.13591	1.0547	1.03544	1.01012
P28740	Kinesin-like protein KIF2A OS=Mus musculus OX=10090 GN=Kif2a PE=1 SV=2	3	2	0.938632	1.0071	1.02596	0.929771	1.14583	1.02356	1.02441	0.963721	0.975	0.95922	0.952502	1.03348	1.02341	1.02919	0.931091	0.923981	0.954545	0.9659	0.205562	0.466548	1.08978		0.972264	1.02846	0.98025	1.00908	0.943726
P28741	Kinesin-like protein KIF3A OS=Mus musculus OX=10090 GN=Kif3a PE=1 SV=2	4	3	0.903421	1.04615	0.931694	1.0687	1.19872	0.988218	0.904801	1.18233	1.02037	1.03191	0.901612	1.0324	1.06632	1.05514	0.88187	1.03605	0.959596	0.9659	0.711473	0.85511	1.08636		0.972171	1.04214	1.0302	1.01162	0.959294
P28798	Granulins OS=Mus musculus OX=10090 GN=Grn PE=1 SV=2	1		0.808853		0.771858	0.964885			1.08625	1.49488			1.06192	0.941685			1.04348	1.16536			0.199739	0.459913	1.57543		0.808853	0.862992	1.27429	0.999995	1.10274
P28867	Protein kinase C delta type OS=Mus musculus OX=10090 GN=Prkcd PE=1 SV=3	6	5	1.00905	1.05799	0.989071	0.935878	0.915064	0.945508	0.978031	0.934884	0.999074	1.03901	0.979644	0.943844	0.968791	1.01622	0.990976	0.994514	1.03367	1.03965	0.0471308	0.219906	1.09221		1.03323	0.945999	0.987033	0.976779	1.01446
P29037	TATA-box-binding protein OS=Mus musculus OX=10090 GN=Tbp PE=1 SV=1	3		1.05533		0.994536	1.01985			1.06428	1.16186			1.08567	0.989201			1.07793	1.06426			0.409378	0.653237	1.10415		1.05533	1.00711	1.112	1.03631	1.07108
P29341	Polyadenylate-binding protein 1 OS=Mus musculus OX=10090 GN=Pabpc1 PE=1 SV=2	27	21	1.09155	0.966864	1.0765	1	1.03045	1.01915	1.11717	0.987907	1.0037	1.02039	1.07294	1.05508	1.11313	0.987027	1.10911	1.06661	1.03872	1.05868	0.748683	0.874547	1.03958		1.02732	1.03114	1.0311	1.05605	1.06798
P29351	Tyrosine-protein phosphatase non-receptor type 6 OS=Mus musculus OX=10090 GN=Ptpn6 PE=1 SV=2	11	7	0.960765	1.00592	1.04235	1.03053	0.899038	0.988218	0.948739	0.974884	0.949074	0.924645	0.970314	0.992441	0.985696	1.02595	0.937654	0.964734	0.915825	0.922284	0.170119	0.430255	1.06253		0.983082	0.988386	0.949169	0.993393	0.934936
P29387	Guanine nucleotide-binding protein subunit beta-4 OS=Mus musculus OX=10090 GN=Gnb4 PE=1 SV=4	2	1	0.970825	0.815385	1.1776	1.1771	1.03686	0.977909	1.01302	1.14326	0.819444	0.89805	1.15267	1.14363	0.963589	0.944865	1.12715	1.09953	0.839226	0.890563	0.377719	0.629588	1.22378		0.889717	1.08882	0.960827	1.04668	0.981032
P29391	Ferritin light chain 1 OS=Mus musculus OX=10090 GN=Ftl1 PE=1 SV=2	5	6	0.933602	1.03195	0.984973	1.13282	1.20833	0.82327	1.08706	1.29488	1.08241	1.2234	1.13147	1.2041	1.08192	1.0627	1.09352	1.04467	0.872896	0.918319	0.175194	0.435151	1.19446		0.981546	1.02643	1.16845	1.11874	0.978229
P29416	Beta-hexosaminidase subunit alpha OS=Mus musculus OX=10090 GN=Hexa PE=1 SV=2	16	7	1.03119	0.984615	0.97541	0.972519	0.919872	0.991163	0.988609	1.05953	1.01389	1.05762	0.982188	1.00108	1.02211	0.998919	0.956522	0.956113	1.01178	1.04837	0.156984	0.412011	1.06752		1.00763	0.964361	1.02947	1.00097	0.992435
P29594	Caspase-2 OS=Mus musculus OX=10090 GN=Casp2 PE=1 SV=5	1	1	0.948692	0.942012	1.16803	1.05802	0.948718	0.991163	0.959317	1.01581	1.79537	1.33865	0.960984	0.921166	0.853056	0.745946	0.957342	0.88558	0.596801	1.76289	0.449135	0.684491	1.42796		0.945346	1.03826	1.23708	0.866333	0.971823
P29595	NEDD8 OS=Mus musculus OX=10090 GN=Nedd8 PE=1 SV=2	2	1	0.716298	0.906509	0.530055	0.644275	0.826923	0.645066	0.849471	1.14884	0.921296	1.01152	0.987277	0.75162	0.728218	0.815135	1.12879	0.99373	0.851852	0.868358	0.0141386	0.117226	1.49479	3	0.80581	0.653304	0.976553	0.814671	0.954414
P29699	Alpha-2-HS-glycoprotein OS=Mus musculus OX=10090 GN=Ahsg PE=1 SV=1	3	2	0.715292	1.14083	0.818306	0.89313	1.49519	0.69514	0.724166	1.07721	0.714815	0.927305	0.97201	0.927646	0.918075	0.948108	0.688269	0.829937	0.953704	0.74544	0.802268	0.903144	1.17907		0.903341	0.933576	0.847986	0.941233	0.798284
P29758	Ornithine aminotransferase, mitochondrial OS=Mus musculus OX=10090 GN=Oat PE=1 SV=1	26	16	1.08753	1.05562	1.11612	1.13435	1.21955	1.15022	1.08462	1.13488	1.08148	1.08954	1.10772	1.08963	1.37191	1.08973	1.11731	1.07132	1.08838	0.975416	0.274509	0.538773	1.09162		1.07145	1.15441	1.09742	1.15901	1.06173
P30282	G1/S-specific cyclin-D3 OS=Mus musculus OX=10090 GN=Ccnd3 PE=1 SV=1	2	2	1.02616	0.995266	0.927596	0.932824	0.858974	0.967599	0.973963	0.916279	0.903704	0.923759	0.927905	0.912527	0.885566	0.872432	1.01148	1.03292	0.920875	0.881047	0.112311	0.34485	1.1237		1.01059	0.920892	0.929049	0.899343	0.959524
P30285	Cyclin-dependent kinase 4 OS=Mus musculus OX=10090 GN=Cdk4 PE=1 SV=1	7	5	0.973843	1.03669	0.948087	1.03359	1.13141	0.945508	0.978031	1.0614	0.998148	1.04787	1.00594	1.03996	1.08453	1.05405	0.967186	1.00078	1.01094	0.970658	0.606548	0.792101	1.05928		1.00477	1.01186	1.02078	1.04574	0.987213
P30412	Peptidyl-prolyl cis-trans isomerase C OS=Mus musculus OX=10090 GN=Ppic PE=1 SV=1	4	4	1.0161	1.01775	1.04235	1.19237	1.28205	1.15906	1.00407	1.12372	1.08519	1.09131	1.14758	1.19762	1.16645	1.07784	1.01887	0.99373	0.978956	0.852498	0.00554844	0.0722907	1.2159	2	1.01692	1.16576	1.07515	1.14652	0.958762
P30416	Peptidyl-prolyl cis-trans isomerase FKBP4 OS=Mus musculus OX=10090 GN=Fkbp4 PE=1 SV=5	31	23	1	0.994083	1.08197	1.04122	0.966346	1.06922	0.973963	0.906977	0.966667	0.960993	1.07294	1.0108	1.0013	1.04973	1.02215	1.00392	0.982323	0.968279	0.0232889	0.15291	1.09133		0.997037	1.0387	0.951774	1.03329	0.993956
P30681	High mobility group protein B2 OS=Mus musculus OX=10090 GN=Hmgb2 PE=1 SV=3	12	7	1.03622	1.11716	1.01093	1.19084	0.991987	0.731959	0.890968	1.12279	0.926852	0.838652	1.20271	1.05832	0.876463	1.13297	0.936833	1.02978	0.808923	0.762094	0.398195	0.645982	1.22519		1.07593	0.966922	0.939049	1.06031	0.878174
P30999	Catenin delta-1 OS=Mus musculus OX=10090 GN=Ctnnd1 PE=1 SV=2	18	20	0.990946	1.00473	1.07514	1.05191	1.07532	1.02356	1.00081	0.980465	0.968519	0.947695	1.00763	1.0216	1.05332	0.985946	1.00574	0.960031	0.94697	0.968279	0.00149435	0.0356021	1.08892		0.997816	1.05627	0.974183	1.01683	0.970012
P31230	Aminoacyl tRNA synthase complex-interacting multifunctional protein 1 OS=Mus musculus OX=10090 GN=Aimp1 PE=1 SV=2	13	10	1.02515	0.985799	1.00137	0.963359	0.956731	0.969072	0.995118	0.887442	1.02778	1.00089	1.03478	0.991361	1.0117	1.0173	1.04102	0.996865	0.997475	0.97383	0.469751	0.701439	1.04235		1.00528	0.972482	0.976281	1.01367	1.002
P31254	Ubiquitin-like modifier-activating enzyme 1 Y OS=Mus musculus OX=10090 GN=Uba1y PE=1 SV=2	7	3	0.885312	0.982249	0.765027	0.887023	1.11859	1.08395	0.986168	1.04558	1.03981	1.00355	1.07718	0.935205	1.07022	1.10703	1.14274	1.02194	1.00926	0.989691	0.528093	0.742093	1.12085		0.932521	0.952407	1.01848	1.04522	1.03925
P31266	Recombining binding protein suppressor of hairless OS=Mus musculus OX=10090 GN=Rbpj PE=1 SV=1	2	2	1.167	0.986982	1.12978	1.13282	0.706731	1.03976	1.16355	1.06977	1.11574	1.10727	1.08482	1.17927	0.830949	0.998919	1.10254	1.28056	1.36364	1.47026	0.134336	0.378276	1.31715		1.07322	0.984774	1.11358	1.01512	1.2971
P31324	cAMP-dependent protein kinase type II-beta regulatory subunit OS=Mus musculus OX=10090 GN=Prkar2b PE=1 SV=3	6	7	0.963783	1.03669	0.95082	0.934351	0.983974	1.00736	0.924329	0.926512	1.00556	1.03103	0.941476	0.927646	1.02861	1.04216	0.972108	0.999216	1.03199	1.08644	0.576789	0.772892	1.05455		0.99957	0.968712	0.970708	0.983658	1.02156
P31750	RAC-alpha serine/threonine-protein kinase OS=Mus musculus OX=10090 GN=Akt1 PE=1 SV=2	14	9	0.952716	1.00828	0.89071	0.859542	1.02083	0.91458	0.903987	0.869767	0.973148	1.01596	0.955047	0.902808	0.997399	0.956757	0.919606	0.886364	0.926768	1.03331	0.816278	0.912118	1.06593		0.980106	0.919486	0.938977	0.952407	0.939947
P31786	Acyl-CoA-binding protein OS=Mus musculus OX=10090 GN=Dbi PE=1 SV=2	4	3	0.95171	1.18343	0.677596	0.760305	0.780449	0.634757	1.07079	1.07442	1.15741	0.949468	0.987277	0.802376	0.853056	1.04973	1.30927	1.2163	0.798822	1.0111	0.00707728	0.0816405	1.49831	3	1.06127	0.710768	1.06038	0.917736	1.06495
P31938	Dual specificity mitogen-activated protein kinase kinase 1 OS=Mus musculus OX=10090 GN=Map2k1 PE=1 SV=2	13	2	0.917505	0.979882	0.840164	0.832061	0.956731	0.972018	0.965826	0.942326	1.05648	1.02394	0.999152	0.988121	0.819246	1.02486	1.09598	1.01097	1.117	1.02538	0.0679026	0.266901	1.18202		0.948181	0.897937	0.996113	0.954181	1.06138
P32020	Non-specific lipid-transfer protein OS=Mus musculus OX=10090 GN=Scp2 PE=1 SV=3	16	10	0.99497	0.960947	0.953552	0.937405	0.777244	0.81296	0.965826	0.946977	0.952778	0.984929	0.976251	0.939525	0.83355	0.921081	0.95242	0.966301	0.93771	0.945282	0.121266	0.358213	1.12792		0.97781	0.866911	0.962518	0.916062	0.95037
P32067	Lupus La protein homolog OS=Mus musculus OX=10090 GN=Ssb PE=1 SV=1	16	19	1.07243	0.940828	1.25273	1.08092	0.93109	1.02209	1.01302	0.871628	0.961111	0.981383	1.01357	1.03672	1.05072	1.00541	0.997539	0.989028	0.979798	1.01665	0.355468	0.613087	1.1153		1.00448	1.06545	0.955301	1.02644	0.995662
P32233	Developmentally-regulated GTP-binding protein 1 OS=Mus musculus OX=10090 GN=Drg1 PE=1 SV=1	9	5	1.01911	0.957396	1.01093	0.951145	0.991987	1.06775	1.01465	0.937674	0.939815	0.925532	1.00424	1.00972	1.25618	1.03892	1.01559	1.00705	0.98569	1.01903	0.170888	0.43076	1.12452		0.987774	1.00458	0.953784	1.07255	1.00676
P32261	Antithrombin-III OS=Mus musculus OX=10090 GN=Serpinc1 PE=1 SV=1	12	11	0.985915	1.11953	1.14617	1.28702	1.41026	0.848306	0.929211	1.20279	0.878704	0.986702	1.03138	1.20842	1.11573	1.02595	0.812141	0.956113	0.98569	0.891356	0.204259	0.465544	1.2682		1.0506	1.15258	0.992163	1.0929	0.908831
P32507	Nectin-2 OS=Mus musculus OX=10090 GN=Nectin2 PE=1 SV=2	1		1.19718		1.10519	1.18779			1.11147	1.20279			1.03902	1.15659			0.900738	1.04075			0.232668	0.496217	1.23648		1.19718	1.14574	1.15623	1.09623	0.968218
P32883	GTPase KRas OS=Mus musculus OX=10090 GN=Kras PE=1 SV=1	1	3	0.972837	0.985799	0.979508	1.22137	0.971154	1.05891	1.05289	1.12093	1.0213	1.02482	0.99067	1.12095	0.954486	0.941622	1.02051	1.03056	1.11869	1.03648	0.585807	0.780049	1.07653		0.979296	1.05318	1.05424	0.999517	1.05085
P32921	Tryptophan--tRNA ligase, cytoplasmic OS=Mus musculus OX=10090 GN=Wars PE=1 SV=2	23	17	1.09859	1.00828	1.13798	1.16489	1.08654	1.06186	1.00488	1.03349	1.0213	1.00532	1.13656	1.11231	1.07282	1.05514	1.05168	1.03683	1.01094	0.927835	0.0167849	0.12807	1.10582		1.05247	1.11207	1.01618	1.09374	1.00565
P33174	Chromosome-associated kinesin KIF4 OS=Mus musculus OX=10090 GN=Kif4 PE=1 SV=3	11	3	1.09256	0.843787	1.07923	1.05649	0.990385	1.22828	0.999186	0.916279	1.01389	0.87766	0.949958	1.05724	0.93368	0.979459	0.964725	1.00392	1.0101	1.06979	0.231091	0.49573	1.14228		0.960148	1.08523	0.950053	0.97896	1.01144
P33215	Protein NEDD1 OS=Mus musculus OX=10090 GN=Nedd1 PE=1 SV=2	6	4	1.1006	0.984615	1.14754	1.19389	1.21314	1.04124	1.05289	1.03535	1.1037	1.10372	1.07718	1.13931	1.10793	1.14378	1.02379	0.994514	1.08838	1.06661	0.0765015	0.283697	1.10179		1.041	1.14696	1.07348	1.11673	1.04268
P33434	72 kDa type IV collagenase OS=Mus musculus OX=10090 GN=Mmp2 PE=1 SV=1
P33609	DNA polymerase alpha catalytic subunit OS=Mus musculus OX=10090 GN=Pola1 PE=1 SV=2	29	21	0.962777	1.03314	0.956284	0.941985	0.942308	0.945508	0.953621	0.915349	0.965741	0.960993	0.966921	0.949244	0.959688	0.983784	0.940115	0.954545	0.987374	0.977002	0.125798	0.366622	1.05371		0.997336	0.946503	0.948715	0.964827	0.964581
P33610	DNA primase large subunit OS=Mus musculus OX=10090 GN=Prim2 PE=1 SV=1	17	8	0.986922	0.951479	0.912568	0.903817	0.876603	0.89838	0.964199	0.852093	0.958333	1.00443	0.936387	0.940605	0.83355	0.922162	0.963905	0.997649	0.987374	1.00872	0.0561677	0.24036	1.10196		0.969038	0.897743	0.943024	0.90709	0.989273
P33611	DNA polymerase alpha subunit B OS=Mus musculus OX=10090 GN=Pola2 PE=1 SV=2	6	5	0.911469	1.07337	0.878415	0.948092	1.05288	1.00884	1.00814	0.971163	1.01204	1.30408	0.926209	0.934125	0.912874	1.03351	1.01395	1.08856	1.13468	1.27439	0.149707	0.402135	1.1825		0.989114	0.969813	1.06617	0.950518	1.12398
P34022	Ran-specific GTPase-activating protein OS=Mus musculus OX=10090 GN=Ranbp1 PE=1 SV=2	13	11	1.00402	1.01538	1.10656	1.07328	1.11699	1.22828	1.00814	1.02884	0.982407	0.978723	1.11535	1.10799	1.40702	1.14054	0.985234	0.953762	0.96633	0.965107	0.00230621	0.0440689	1.22651	2	1.00969	1.12982	0.99932	1.1867	0.967542
P34152	Focal adhesion kinase 1 OS=Mus musculus OX=10090 GN=Ptk2 PE=1 SV=3	9	9	1.02012	1.00828	1.07514	1.0626	0.924679	0.976436	1.00407	1.04837	0.992593	0.99734	0.996607	1.07019	0.945384	0.928649	0.983593	1.0337	1.01094	1.0452	0.881075	0.941911	1.03496		1.01419	1.00778	1.01035	0.983697	1.01809
P34884	Macrophage migration inhibitory factor OS=Mus musculus OX=10090 GN=Mif PE=1 SV=2	8	10	1.02314	1.01657	1.09153	1.10687	1.19391	1.04124	1.02441	1.12	0.988889	1.05762	1.09754	1.13283	1.21456	1.03892	0.974569	0.979624	1.05219	1.00159	0.042209	0.20791	1.11746		1.01985	1.10704	1.04663	1.11917	1.00153
P35123	Ubiquitin carboxyl-terminal hydrolase 4 OS=Mus musculus OX=10090 GN=Usp4 PE=1 SV=3	13	7	0.929577	0.998817	0.983607	0.938931	1.05609	0.95729	0.947925	0.940465	0.973148	0.986702	1	0.961123	0.960988	0.987027	0.956522	0.989028	0.953704	0.988105	0.8909	0.946865	1.02195		0.963575	0.982992	0.961879	0.977139	0.971695
P35235	Tyrosine-protein phosphatase non-receptor type 11 OS=Mus musculus OX=10090 GN=Ptpn11 PE=1 SV=2	17	13	1.00805	1.10888	1.07514	1.05038	0.995192	0.974963	0.951993	0.980465	0.994444	1.02305	0.996607	1.027	0.985696	1.03135	0.972108	0.945141	0.961279	0.98414	0.0645911	0.259119	1.09497		1.05726	1.02312	0.987156	1.00998	0.96556
P35276	Ras-related protein Rab-3D OS=Mus musculus OX=10090 GN=Rab3d PE=1 SV=1	2		1.03521		1.00683	1.02443			0.92026	1.11721			1.02375	1.08099			0.849057	0.862069			0.184522	0.445818	1.22961		1.03521	1.01559	1.01396	1.05198	0.855538
P35278	Ras-related protein Rab-5C OS=Mus musculus OX=10090 GN=Rab5c PE=1 SV=2	14	15	1.05634	0.991716	1.09973	1.12366	1.06571	1.08395	1.03662	1.0893	1.05185	1.03546	1.08567	1.10475	1.18726	1.05622	1.04102	0.996082	1.0202	0.997621	0.0105665	0.101776	1.09261		1.02352	1.09305	1.05309	1.10743	1.01356
P35279	Ras-related protein Rab-6A OS=Mus musculus OX=10090 GN=Rab6a PE=1 SV=4	5	7	1.08249	0.991716	1.00683	1.12214	1.02564	1.02209	1.02929	1.08558	1.03611	1.00621	1.07125	1.03132	1.05722	0.964324	1.03445	0.97884	1.01936	0.970658	0.666899	0.827891	1.04272		1.03611	1.04321	1.0389	1.03019	1.00047
P35282	Ras-related protein Rab-21 OS=Mus musculus OX=10090 GN=Rab21 PE=1 SV=4	7	5	1.11972	0.995266	1.19672	1.15115	1.07372	1.07806	1.00976	1.06419	1.01667	1.00709	1.09415	1.11123	1.06892	1.02595	1.01723	1.0047	1.0101	0.98414	0.0152602	0.121623	1.11929		1.05566	1.12373	1.02417	1.07458	1.00397
P35283	Ras-related protein Rab-12 OS=Mus musculus OX=10090 GN=Rab12 PE=1 SV=3	3	4	1.01308	1.04615	1.05601	1.00153	1.0016	1.08542	1.00244	1.0214	1.02037	1.14096	1.04919	0.955724	1.08713	0.989189	1.13126	1.11364	1.05808	1.08247	0.285961	0.553067	1.07553		1.02948	1.03551	1.04489	1.01903	1.096
P35285	Ras-related protein Rab-22A OS=Mus musculus OX=10090 GN=Rab22a PE=1 SV=2	3	1	1.06137	0.966864	1.06421	1.12519	0.790064	1.0972	1.06021	1.14419	1.04074	1.02216	1.08058	1.12743	1.11053	0.91027	0.947498	0.894984	1.05892	1.23077	0.958906	0.981954	1.05594		1.01301	1.00937	1.06583	1.05344	1.02532
P35288	Ras-related protein Rab-23 OS=Mus musculus OX=10090 GN=Rab23 PE=1 SV=2	5	5	0.982897	1.06864	0.893443	1.01985	1.19391	1.00295	1.02034	1.04651	0.998148	1.04876	1.06616	0.993521	1.11053	1.06054	1.06153	1.04545	1.03704	0.944489	0.950813	0.978145	1.03504		1.02487	1.02203	1.02823	1.05685	1.02107
P35290	Ras-related protein Rab-24 OS=Mus musculus OX=10090 GN=Rab24 PE=1 SV=2	2	2	1.08753	0.895858	1.15301	1.07328	0.982372	0.963181	0.967453	1.03907	0.998148	0.93883	1.08821	1.13715	0.907672	1.03892	0.986054	0.971003	0.962963	0.8977	0.483148	0.709346	1.0906		0.98705	1.04024	0.985177	1.03935	0.953818
P35293	Ras-related protein Rab-18 OS=Mus musculus OX=10090 GN=Rab18 PE=1 SV=2	8	5	1.02012	1.01538	1.06557	1.10382	1.05769	1.07216	1.00895	1.05767	1.04722	1.07447	1.1145	1.09179	1.02211	1.00216	1.09434	1.02743	1.10017	1.02141	0.499315	0.721591	1.05593		1.01775	1.07467	1.0468	1.05661	1.06021
P35441	Thrombospondin-1 OS=Mus musculus OX=10090 GN=Thbs1 PE=1 SV=1	16	14	0.87827	1.07337	0.867486	0.922137	1.01122	0.85567	0.857608	0.927442	0.85463	0.939716	0.851569	0.925486	0.968791	0.95027	0.875308	0.938871	0.956229	1.00079	0.684321	0.838425	1.08605		0.970933	0.912121	0.894	0.922926	0.941712
P35486	Pyruvate dehydrogenase E1 component subunit alpha, somatic form, mitochondrial OS=Mus musculus OX=10090 GN=Pdha1 PE=1 SV=1	12	11	1.01207	1.00118	0.907104	0.993893	1.04006	1.05155	1.02685	1.0614	1.03333	1.02571	1.0229	0.971922	1.04161	0.996757	1.11977	1.09796	1.05556	1.08168	0.0425286	0.208255	1.09233		1.00661	0.996486	1.03672	1.00795	1.08849
P35505	Fumarylacetoacetase OS=Mus musculus OX=10090 GN=Fah PE=1 SV=2	2	2	1.07646	1.08284	1.05738	1.19695	1.1891	1.14433	0.932465	1.02884	1.00463	0.996454	1.14589	1.14039	1.23407	0.993514	1.03445	0.938871	0.847643	0.909596	0.0037962	0.0574053	1.23147	2	1.07964	1.14556	0.989944	1.12506	0.930239
P35550	rRNA 2'-O-methyltransferase fibrillarin OS=Mus musculus OX=10090 GN=Fbl PE=1 SV=2	11	10	1.07344	0.811834	0.892077	0.777099	0.833333	0.966127	1.17819	0.811163	1.00185	1.05053	0.889737	0.805616	0.717815	0.851892	1.17884	1.22179	1.08586	1.1253	0.00809312	0.0874527	1.41555	1	0.933518	0.864336	1.00146	0.813667	1.15179
P35564	Calnexin OS=Mus musculus OX=10090 GN=Canx PE=1 SV=1	24	18	0.95171	0.994083	0.916667	0.960305	1.07051	1.05744	0.96664	1	1.00833	0.976064	1.02205	0.988121	1.08192	1.00216	1.05906	0.999216	0.98569	0.947661	0.769284	0.884267	1.0517		0.972666	0.999118	0.987613	1.02295	0.997112
P35569	Insulin receptor substrate 1 OS=Mus musculus OX=10090 GN=Irs1 PE=1 SV=1
P35585	AP-1 complex subunit mu-1 OS=Mus musculus OX=10090 GN=Ap1m1 PE=1 SV=3	16	9	0.942656	0.995266	1.11339	0.989313	0.919872	0.920471	0.927583	0.888372	0.936111	0.975177	0.887193	0.937365	0.936281	0.964324	0.888433	0.907524	0.968855	1.02696	0.669262	0.829158	1.0557		0.968604	0.982719	0.9313	0.93087	0.946399
P35601	Replication factor C subunit 1 OS=Mus musculus OX=10090 GN=Rfc1 PE=1 SV=2	11	10	1.07545	0.891124	0.965847	0.89313	0.719551	0.864507	0.972335	0.836279	0.900926	0.923759	0.944869	0.927646	0.815345	0.895135	0.982773	0.939655	0.903199	0.972244	0.363749	0.619076	1.1438		0.97896	0.855881	0.906993	0.894326	0.948954
P35700	Peroxiredoxin-1 OS=Mus musculus OX=10090 GN=Prdx1 PE=1 SV=1	32	31	1.0664	1.00592	1.16393	1.14504	1.06731	1.16495	1.02034	1.03814	1.01852	1.00621	1.03562	1.06371	1.6814	1.04649	1.01066	0.970219	0.948653	0.949247	0.176552	0.437174	1.21722		1.03572	1.13458	1.02074	1.17994	0.969373
P35761	Dual specificity protein kinase TTK OS=Mus musculus OX=10090 GN=Ttk PE=1 SV=1	7	3	1.00302	1.32426	1.07377	1.01374	0.80609	0.95729	0.99105	0.955349	0.853704	0.897163	1.04326	1.03348	0.894668	0.890811	0.990156	0.967868	0.849327	0.862014	0.166951	0.425171	1.25926		1.1525	0.95734	0.922803	0.962798	0.915224
P35762	CD81 antigen OS=Mus musculus OX=10090 GN=Cd81 PE=1 SV=2	6	5	1.00402	1.0426	0.868852	0.931298	1.10256	1.04271	1.00488	1.11907	1.03981	1.05851	0.804919	0.927646	1.0078	0.963243	1.04758	1.01646	0.978114	0.833466	0.321008	0.584078	1.14313		1.02313	0.982088	1.05477	0.922702	0.965247
P35821	Tyrosine-protein phosphatase non-receptor type 1 OS=Mus musculus OX=10090 GN=Ptpn1 PE=1 SV=2	10	4	0.927565	0.969231	0.827869	0.920611	0.942308	0.935199	0.965826	0.996279	0.892593	0.891844	0.965225	0.925486	0.959688	0.96	0.985234	1.00705	0.894781	0.848533	0.766421	0.882715	1.05212		0.948169	0.905281	0.935525	0.952467	0.931632
P35822	Receptor-type tyrosine-protein phosphatase kappa OS=Mus musculus OX=10090 GN=Ptprk PE=1 SV=1	5	4	0.927565	0.979882	0.97541	0.983206	1.16827	0.904271	1.03336	0.936744	1.0037	0.98227	0.909245	0.963283	0.972692	0.899459	0.911403	0.934953	0.973064	0.977002	0.500736	0.722307	1.07231		0.953365	1.00327	0.988388	0.935617	0.948712
P35831	Tyrosine-protein phosphatase non-receptor type 12 OS=Mus musculus OX=10090 GN=Ptpn12 PE=1 SV=3	6	6	0.968813	0.981065	0.870219	0.861069	0.948718	0.960236	0.933279	0.876279	0.931481	0.937943	0.966921	0.87365	0.983095	0.967568	0.966366	0.966301	0.955387	1.02538	0.147287	0.397831	1.07593		0.97492	0.908961	0.919393	0.946785	0.977978
P35922	Synaptic functional regulator FMR1 OS=Mus musculus OX=10090 GN=Fmr1 PE=1 SV=1	6	13	1.00805	0.859172	1.03005	0.926718	0.8125	0.89838	1.12531	1.04	0.931481	0.97961	0.973707	1.06479	0.897269	0.926486	0.962264	1.02821	0.989899	1.09516	0.308749	0.571754	1.11388		0.930638	0.913635	1.01656	0.963527	1.01768
P35951	Low-density lipoprotein receptor OS=Mus musculus OX=10090 GN=Ldlr PE=1 SV=2	6	2	1.00503	0.950296	1.13661	1.18626	1.07212	0.944035	1.03662	0.941395	0.933333	0.898936	1.18151	1.09179	1.08453	1.01405	1.02543	1.02508	0.91835	0.938144	0.0498546	0.22699	1.14731		0.97728	1.08083	0.951237	1.09136	0.975518
P35979	60S ribosomal protein L12 OS=Mus musculus OX=10090 GN=Rpl12 PE=1 SV=2	11	9	1.05533	0.937278	1.03142	0.984733	1.05929	0.988218	0.985354	0.850233	0.931481	0.921986	1.00424	1.00108	1.05202	1.01622	0.970468	0.971787	0.960438	0.973037	0.0301799	0.174589	1.10553		0.994555	1.01544	0.920995	1.01819	0.968919
P35980	60S ribosomal protein L18 OS=Mus musculus OX=10090 GN=Rpl18 PE=1 SV=3	8	7	1.00302	0.881657	0.995902	0.79084	0.75	0.77025	1.01627	0.772093	0.873148	0.946809	0.90246	0.863931	0.817945	0.827027	0.9516	0.934953	0.93771	1.08803	0.161899	0.418885	1.18847		0.940382	0.821296	0.897444	0.852193	0.976086
P36371	Antigen peptide transporter 2 OS=Mus musculus OX=10090 GN=Tap2 PE=1 SV=1	4	5	0.940644	1.08402	1.09836	1.00611	1.21314	1.05302	0.991863	1.13209	1.08148	1.04255	0.979644	0.99568	1.04681	1.08541	0.991797	1.0768	1.05724	1.0452	0.57109	0.769042	1.07945		1.00979	1.09002	1.06075	1.02604	1.04228
P36536	GTP-binding protein SAR1a OS=Mus musculus OX=10090 GN=Sar1a PE=1 SV=1	9	6	1.02113	1.01065	1	1.05191	0.975962	0.977909	0.99105	1.02233	1.03056	0.995567	1.06277	1.04752	0.976593	0.979459	1.0041	1.029	1.02778	0.929421	0.936853	0.970781	1.01921		1.01588	1.00098	1.00973	1.01584	0.996726
P36552	Oxygen-dependent coproporphyrinogen-III oxidase, mitochondrial OS=Mus musculus OX=10090 GN=Cpox PE=1 SV=2	2	2	1.00201	1.04497	1.04372	0.998473	1.20192	1.26215	0.995118	1.07535	1.22778	1.10461	1.08482	1.12527	1.21456	1.28649	0.986054	0.916928	1.06145	1.20222	0.360142	0.616827	1.14847		1.02327	1.12131	1.09759	1.17519	1.03641
P36916	Guanine nucleotide-binding protein-like 1 OS=Mus musculus OX=10090 GN=Gnl1 PE=1 SV=4	14	9	0.972837	1.03787	1.06011	0.938931	0.948718	0.942563	0.93572	0.873488	0.939815	1.00532	0.966073	0.966523	1.05592	1.01189	0.92781	0.905956	0.935185	0.989691	0.261603	0.523834	1.0719		1.00483	0.97131	0.937427	0.999416	0.939163
P36993	Protein phosphatase 1B OS=Mus musculus OX=10090 GN=Ppm1b PE=1 SV=1	5	5	1.03622	0.959763	0.81694	0.951145	1.06731	1.18115	0.941416	1.1386	1.09167	1.04078	1.0933	1.01512	1.08973	1.08973	1.00738	1.04154	0.976431	1.01745	0.736097	0.869151	1.077		0.997258	0.99485	1.05051	1.07145	1.01043
P37040	NADPH--cytochrome P450 reductase OS=Mus musculus OX=10090 GN=Por PE=1 SV=2	26	22	1.05835	1.00947	1.22541	1.19084	1.08013	1.12371	0.995118	0.991628	1.0213	1.00975	1.12892	1.12095	1.10663	1.08108	1.06153	1.02743	0.978956	0.980174	0.000385591	0.0178627	1.1486		1.03362	1.15363	1.00438	1.10925	1.01143
P37804	Transgelin OS=Mus musculus OX=10090 GN=Tagln PE=1 SV=3	1	1	0.961771	1.15621	0.945355	0.832061	1.04487	0.963181	1.02766	0.96186	0.996296	1.19592	0.833757	0.906048	1.03251	0.962162	1.09762	1.10893	1.0867	1.18002	0.0558417	0.239695	1.2009		1.05452	0.943258	1.04175	0.930751	1.11774
P37913	DNA ligase 1 OS=Mus musculus OX=10090 GN=Lig1 PE=1 SV=2	29	20	0.958753	0.963314	1.01913	0.975573	0.985577	0.964654	0.986981	0.970233	0.986111	0.991135	0.973707	0.981641	0.93498	0.982703	0.955701	0.956897	0.986532	0.942902	0.242556	0.503787	1.02671		0.96103	0.986024	0.983583	0.968058	0.960376
P38060	Hydroxymethylglutaryl-CoA lyase, mitochondrial OS=Mus musculus OX=10090 GN=Hmgcl PE=1 SV=2	9	4	1.15292	1.03669	1.0929	1.09618	1.02724	1.16348	1.00325	1.03256	1.05	1.03014	0.964377	0.99784	1.13784	1.05189	0.987695	1.03292	1.01431	1.00793	0.171573	0.431298	1.08243		1.09326	1.09389	1.02885	1.03595	1.01058
P38585	Tubulin--tyrosine ligase OS=Mus musculus OX=10090 GN=Ttl PE=1 SV=2	1	1	1.00101	1.13964	1.03005	1.10687	1.07212	0.92489	0.982099	0.952558	0.978704	1.02748	0.955895	1.0324	1.28479	1.05297	0.960623	0.840909	0.963805	1	0.230521	0.49573	1.14434		1.06808	1.03115	0.984846	1.07492	0.93934
P38647	Stress-70 protein, mitochondrial OS=Mus musculus OX=10090 GN=Hspa9 PE=1 SV=3	50	41	1.08853	1.03195	1.17213	1.21527	1.15865	1.15464	1.07567	1.12744	1.14167	1.07801	1.20696	1.1879	1.17685	1.07676	1.0927	1.05251	1.10943	1.03013	0.00806394	0.0874527	1.10857		1.05986	1.17493	1.10531	1.16099	1.07073
P39053	Dynamin-1 OS=Mus musculus OX=10090 GN=Dnm1 PE=1 SV=2	14	16	0.928571	0.971598	0.918033	0.903817	0.905449	0.933726	0.92026	0.955349	0.937963	0.957447	0.94402	0.938445	0.96749	0.975135	0.919606	0.942006	0.960438	0.975416	0.0842328	0.295092	1.04477		0.949841	0.915178	0.942634	0.956149	0.949137
P39054	Dynamin-2 OS=Mus musculus OX=10090 GN=Dnm2 PE=1 SV=2	33	24	0.934608	1	0.904372	0.868702	0.955128	0.991163	0.930838	0.92093	0.936111	0.961879	0.940628	0.904968	0.983095	0.975135	0.9516	0.944357	0.936869	0.951626	0.755938	0.878951	1.04102		0.966751	0.928659	0.937319	0.950447	0.946093
P39098	Mannosyl-oligosaccharide 1,2-alpha-mannosidase IB OS=Mus musculus OX=10090 GN=Man1a2 PE=1 SV=1	4		1.08249		0.903005	0.835115			1	1.03256			1.0246	0.983801			1.10008	1.07994			0.0136654	0.115438	1.25514		1.08249	0.868397	1.01615	1.00399	1.08996
P39429	TNF receptor-associated factor 2 OS=Mus musculus OX=10090 GN=Traf2 PE=1 SV=1	5	3	1.0996	0.918343	0.941257	0.932824	0.886218	0.891016	1.02522	0.887442	0.931481	0.969858	0.950806	0.852052	0.846554	0.953514	1.00246	1.10345	0.979798	1.03886	0.0486374	0.223527	1.1455		1.00489	0.912501	0.952161	0.899259	1.0301
P39447	Tight junction protein ZO-1 OS=Mus musculus OX=10090 GN=Tjp1 PE=1 SV=2	21	20	0.982897	0.968047	0.923497	0.916031	0.990385	0.976436	1.04312	0.973023	1.08796	1.0984	0.960984	0.942765	0.944083	1.01081	1.06809	1.1348	1.13636	1.14988	0.000265611	0.0149946	1.17957		0.975444	0.951039	1.04944	0.964273	1.12182
P39688	Tyrosine-protein kinase Fyn OS=Mus musculus OX=10090 GN=Fyn PE=1 SV=4	3	1	0.927565	1.13254	1.06694	1.0855	1.21795	1.13844	0.965012	1.08186	1.2213	1.18262	0.907549	1.08747	1.40312	1.25946	0.874487	0.869906	0.861111	1.04282	0.1033	0.329021	1.26406		1.02494	1.12571	1.10814	1.14919	0.909126
P39749	Flap endonuclease 1 OS=Mus musculus OX=10090 GN=Fen1 PE=1 SV=1	9	12	0.942656	0.956213	1.07514	1.18321	0.841346	0.986745	0.828316	0.988837	0.991667	0.913121	0.972858	1.17603	1.01951	0.976216	0.7621	0.749216	0.962121	0.956384	0.176567	0.437174	1.21333		0.94941	1.01374	0.928012	1.033	0.851374
P40124	Adenylyl cyclase-associated protein 1 OS=Mus musculus OX=10090 GN=Cap1 PE=1 SV=4	27	27	1.10765	1.04024	1.11339	1.18321	1.14583	1.11929	1.06509	1.14326	1.08426	1.10816	1.09754	1.08639	1.15995	1.02595	1.11813	1.08699	1.05303	0.988105	0.227513	0.493375	1.07511		1.07341	1.1401	1.09981	1.09142	1.06045
P40142	Transketolase OS=Mus musculus OX=10090 GN=Tkt PE=1 SV=1	36	30	1.03119	0.998817	1.05601	1.03817	1.02564	1.05744	1.02197	0.986977	1.02407	1.02748	1.02969	1.01728	1.10533	1.02162	1.02871	0.987461	0.994108	1.00793	0.152697	0.405871	1.03963		1.01487	1.04423	1.01499	1.04287	1.00443
P40201	Chromodomain-helicase-DNA-binding protein 1 OS=Mus musculus OX=10090 GN=Chd1 PE=1 SV=3
P40237	CD82 antigen OS=Mus musculus OX=10090 GN=Cd82 PE=1 SV=1	2	2	0.917505	1.07929	0.77459	0.859542	1.24199	0.921944	0.992677	1.17023	1.15278	1.14096	1.06022	0.937365	0.876463	0.99027	1.09926	1.0431	1.11364	0.917526	0.350386	0.608919	1.18983		0.995115	0.934416	1.11179	0.963714	1.04039
P40240	CD9 antigen OS=Mus musculus OX=10090 GN=Cd9 PE=1 SV=2	3	2	0.927565	1.11479	0.717213	0.970992	1.35417	1.5243	1.19935	1.41302	1.02778	1.01241	0.893978	0.830454	1.62289	0.943784	1.27892	1.20376	0.998316	0.773196	0.965862	0.985407	1.13323		1.01688	1.09497	1.15236	1.03264	1.04408
P40336	Vacuolar protein sorting-associated protein 26A OS=Mus musculus OX=10090 GN=Vps26a PE=1 SV=1	22	14	0.915493	1.00118	0.806011	0.824427	0.900641	0.849779	0.954434	0.986977	0.996296	0.992908	0.924512	0.86933	0.889467	0.935135	0.936013	0.944357	0.969697	1.01586	0.000671442	0.0227681	1.16346		0.95738	0.844477	0.982511	0.904223	0.965989
P40338	von Hippel-Lindau disease tumor suppressor OS=Mus musculus OX=10090 GN=Vhl PE=1 SV=1	1		0.918511		0.909836	0.977099			0.952807	1.1293			1.00509	1.06803			0.7621	0.805643			0.0704697	0.271865	1.32382		0.918511	0.942868	1.03731	1.03608	0.783569
P40630	Transcription factor A, mitochondrial OS=Mus musculus OX=10090 GN=Tfam PE=1 SV=2	3		1.07646		0.920765	1.0855			1.00895	1.04			1.10008	1.13067			0.97703	1.16223			0.749698	0.875013	1.11556		1.07646	0.999743	1.02436	1.11527	1.06561
P40694	DNA-binding protein SMUBP-2 OS=Mus musculus OX=10090 GN=Ighmbp2 PE=1 SV=1	2		1.0171		0.920765	0.880916			1.03417	0.756279			0.822731	0.857451			1.00738	0.937304			0.647203	0.817512	1.21096		1.0171	0.90062	0.884378	0.839912	0.971712
P41105	60S ribosomal protein L28 OS=Mus musculus OX=10090 GN=Rpl28 PE=1 SV=2	7	7	0.987928	0.912426	0.877049	0.737405	0.778846	0.779087	1.00163	0.766512	0.882407	0.937943	0.898219	0.801296	0.745124	0.860541	0.979491	0.963166	0.965488	1.03727	0.0116564	0.106144	1.24564	1	0.949427	0.791483	0.892828	0.824221	0.985906
P41216	Long-chain-fatty-acid--CoA ligase 1 OS=Mus musculus OX=10090 GN=Acsl1 PE=1 SV=2	8	9	0.945674	1.06036	0.886612	0.922137	0.987179	0.976436	0.997559	1.05302	1.0463	1.02128	1.02205	0.961123	0.958388	0.996757	1.04758	1.00157	1.03199	1.06899	0.0328258	0.182654	1.10087		1.00137	0.942198	1.0293	0.984228	1.03724
P41230	Lysine-specific demethylase 5C OS=Mus musculus OX=10090 GN=Kdm5c PE=1 SV=4	2		0.93159		0.886612	0.946565			0.960944	1.03442			1.00679	0.938445			1.00574	1.01097			0.305225	0.568683	1.1007		0.93159	0.916098	0.997005	0.972015	1.00835
P41234	ATP-binding cassette sub-family A member 2 OS=Mus musculus OX=10090 GN=Abca2 PE=1 SV=4	2	1	0.990946	1.03077	1.05601	1.08702	1.20032	1.02651	1.06509	1.2093	1.05185	1.02216	1.04071	1.21814	1.22107	1.02486	0.958162	0.971003	1.00337	1.06027	0.178185	0.439662	1.12519		1.01066	1.09054	1.0848	1.1223	0.997434
P41241	Tyrosine-protein kinase CSK OS=Mus musculus OX=10090 GN=Csk PE=1 SV=2	9	4	0.954728	0.944379	0.945355	0.905344	0.887821	0.991163	0.951993	0.912558	0.964815	0.89805	0.969466	0.915767	0.983095	0.966486	0.958983	0.940439	0.929293	0.942902	0.714129	0.85628	1.02889		0.949539	0.931579	0.93145	0.958357	0.942845
P41731	CD63 antigen OS=Mus musculus OX=10090 GN=Cd63 PE=1 SV=2	3	3	0.755533	0.92426	0.629781	0.734351	0.594551	0.742268	0.858421	1.04837	0.967593	1.10018	0.927057	0.737581	0.548765	0.764324	1.02297	0.93652	0.947811	0.912768	0.0059065	0.0745075	1.47191	1	0.835649	0.672142	0.989334	0.731804	0.954148
P41778	Pre-B-cell leukemia transcription factor 1 OS=Mus musculus OX=10090 GN=Pbx1 PE=1 SV=2	4		1.09557		1.04645	1.20153			1.04312	1.15256			1.03647	1.23002			0.946678	1.04624			0.682462	0.837328	1.13454		1.09557	1.12131	1.09648	1.12911	0.995214
P42125	Enoyl-CoA delta isomerase 1, mitochondrial OS=Mus musculus OX=10090 GN=Eci1 PE=1 SV=2	11	12	1.02414	1.01775	1.07514	1.11145	1.10577	1.10162	0.968267	1.05674	1.00926	1.00266	1.00254	1.027	1.12224	1.05189	0.967186	0.962382	1.00421	1.00555	0.00346127	0.0550205	1.11556		1.02094	1.09841	1.00874	1.04998	0.984626
P42128	Forkhead box protein K1 OS=Mus musculus OX=10090 GN=Foxk1 PE=1 SV=2	1	2	0.909457	0.989349	1.01366	1.21985	0.701923	1.00295	1.03743	0.970233	1.0537	1.02216	0.938083	0.987041	0.972692	0.977297	1.04676	0.917712	1.07155	1.15781	0.81893	0.912893	1.1015		0.948562	0.96592	1.02039	0.9686	1.04484
P42208	Septin-2 OS=Mus musculus OX=10090 GN=Sept2 PE=1 SV=2	20	19	1.02616	0.978698	1.04098	1.05344	1.00481	1.04418	0.977217	1.0093	0.997222	0.950355	0.977099	1.02484	0.990897	0.99027	0.990156	1.00784	1	0.987312	0.0451582	0.214717	1.05331		1.00215	1.03569	0.983269	0.995621	0.996293
P42225	Signal transducer and activator of transcription 1 OS=Mus musculus OX=10090 GN=Stat1 PE=1 SV=1	25	20	0.939638	0.992899	0.893443	0.908397	0.956731	0.944035	0.877136	0.916279	0.930556	0.945922	0.932146	0.904968	0.93498	0.975135	0.907301	0.922414	0.929293	0.930214	0.339044	0.60165	1.0532		0.965902	0.925295	0.917113	0.936475	0.92226
P42227	Signal transducer and activator of transcription 3 OS=Mus musculus OX=10090 GN=Stat3 PE=1 SV=2	23	21	0.99497	1.00355	0.907104	0.903817	0.88141	0.918999	0.930838	0.929302	0.962037	0.954787	0.900763	0.893089	0.962289	0.979459	0.922067	0.949843	0.944444	0.971451	0.0130017	0.112933	1.10692		0.999251	0.902729	0.944131	0.933145	0.946789
P42230	Signal transducer and activator of transcription 5A OS=Mus musculus OX=10090 GN=Stat5a PE=1 SV=1	20	13	0.969819	0.966864	1.02459	1.02748	0.870192	0.954345	0.950366	0.95814	0.962037	1.02837	0.964377	0.99568	0.947984	1.00541	0.933552	0.959248	0.986532	0.987312	0.994217	0.997676	1.01209		0.96834	0.966966	0.974238	0.978086	0.966404
P42232	Signal transducer and activator of transcription 5B OS=Mus musculus OX=10090 GN=Stat5b PE=1 SV=1	4	1	0.978873	0.970414	0.939891	0.952672	1.01763	0.970545	0.930024	0.866047	0.984259	1.00089	0.950806	0.927646	0.908973	0.980541	0.963905	0.968652	1.02189	1.01745	0.388679	0.638716	1.05416		0.974635	0.969742	0.943805	0.941613	0.992611
P42337	Phosphatidylinositol 4,5-bisphosphate 3-kinase catalytic subunit alpha isoform OS=Mus musculus OX=10090 GN=Pik3ca PE=1 SV=2	3	1	1.02515	1.07219	0.968579	1.04733	1.85897	1.50221	1.05207	1.17395	1.33611	1.21897	1.09075	1.11987	2.10273	1.26054	1.00984	1.04937	1.23316	1.04996	0.542745	0.751959	1.27947		1.04841	1.29734	1.19092	1.3414	1.08229
P42567	Epidermal growth factor receptor substrate 15 OS=Mus musculus OX=10090 GN=Eps15 PE=1 SV=1	17	13	0.924547	1.0213	0.909836	0.896183	1.13622	0.995582	0.93572	0.977674	1.0213	1.00443	0.980492	0.971922	1.0026	1.04324	0.973749	0.932602	0.970539	0.9318	0.854551	0.930947	1.04961		0.971721	0.979997	0.984245	0.999188	0.951962
P42669	Transcriptional activator protein Pur-alpha OS=Mus musculus OX=10090 GN=Pura PE=1 SV=1	9	8	0.975855	0.959763	1.09699	0.993893	0.953526	0.942563	0.99105	0.902326	0.943519	1.03191	0.938931	0.971922	1.0052	0.927568	0.931091	0.978056	0.979798	1.00634	0.872301	0.938205	1.03593		0.967776	0.99494	0.965969	0.960431	0.973441
P42703	Leukemia inhibitory factor receptor OS=Mus musculus OX=10090 GN=Lifr PE=1 SV=1	1		1.23441		0.892077	1.02595			0.986981	1.02512			0.929601	1.06048			1.15176	1.1011			0.149626	0.402102	1.29031		1.23441	0.956676	1.00587	0.992884	1.12615
P42859	Huntingtin OS=Mus musculus OX=10090 GN=Htt PE=1 SV=2	8	5	0.945674	1.02012	0.913934	0.916031	1.01282	1.10015	0.905614	0.898605	1.04907	1.03989	0.993215	0.969762	0.992198	1.04865	0.90484	0.872257	1.0463	1.09516	0.987505	0.995124	1.03076		0.982191	0.98277	0.970682	1.00054	0.975186
P42867	UDP-N-acetylglucosamine--dolichyl-phosphate N-acetylglucosaminephosphotransferase OS=Mus musculus OX=10090 GN=Dpagt1 PE=1 SV=2	1	1	0.973843	1.29467	0.948087	0.935878	0.839744	1.09278	0.943043	0.848372	1.29074	0.848404	0.924512	0.87689	0.769831	0.968649	0.974569	0.986677	1.01768	0.812847	0.436894	0.674233	1.27341		1.12286	0.94992	0.967475	0.881769	0.94439
P42932	T-complex protein 1 subunit theta OS=Mus musculus OX=10090 GN=Cct8 PE=1 SV=3	43	41	1.08954	0.959763	1.06421	1.1145	1.12019	1.14138	1.03417	1.01395	1.07037	0.953901	1.17048	1.09287	1.11573	1.09946	1.12141	1.03527	1.02609	0.994449	0.0400424	0.203418	1.10029		1.02259	1.10971	1.01721	1.11923	1.04327
P43135	COUP transcription factor 2 OS=Mus musculus OX=10090 GN=Nr2f2 PE=1 SV=2
P43247	DNA mismatch repair protein Msh2 OS=Mus musculus OX=10090 GN=Msh2 PE=1 SV=1	27	20	0.95674	1.01302	0.976776	0.951145	0.902244	0.917526	0.952807	0.929302	0.962037	1	0.982188	0.948164	0.912874	1.00865	0.980312	0.956113	0.965488	1.00159	0.430246	0.668623	1.05126		0.984477	0.936474	0.960701	0.962293	0.975724
P43274	Histone H1.4 OS=Mus musculus OX=10090 GN=Hist1h1e PE=1 SV=2	3	8	1.03119	1.08047	0.554645	0.712977	0.682692	0.873343	1.28723	1.16837	1.39167	0.912234	0.868533	0.737581	0.717815	0.867027	1.50041	1.74138	1.34933	1.60428	2.42731e-05	0.00539624	2.2131	3	1.05554	0.696827	1.17549	0.794621	1.54215
P43275	Histone H1.1 OS=Mus musculus OX=10090 GN=Hist1h1a PE=1 SV=2	2	3	1.03219	1.15266	0.663934	0.787786	0.953526	0.692194	1.01383	1.00186	1.14537	0.812057	1.08312	0.844492	1.11964	1.11676	1.11567	1.16614	0.824916	0.926249	0.0545883	0.236846	1.42301		1.09077	0.76652	0.985885	1.03413	0.998519
P43276	Histone H1.5 OS=Mus musculus OX=10090 GN=Hist1h1b PE=1 SV=2	7	2	1.03823	1.18343	0.748634	0.841221	0.982372	1.02062	1.34337	1.18419	1.6287	0.990248	0.965225	0.867171	0.872562	0.903784	1.4192	1.78762	1.6936	1.97304	0.000116194	0.0107655	1.9142	1	1.10846	0.891415	1.26561	0.90136	1.70634
P43346	Deoxycytidine kinase OS=Mus musculus OX=10090 GN=Dck PE=1 SV=1	7	2	0.939638	1.02367	0.959016	1.04122	1.35417	1.03093	0.976404	1.12558	0.999074	1.05408	1.05852	1.06911	1.16255	1.11676	0.983593	0.955329	0.928451	0.9318	0.135217	0.379065	1.15947		0.980754	1.08659	1.03722	1.10097	0.949539
P43406	Integrin alpha-V OS=Mus musculus OX=10090 GN=Itgav PE=1 SV=2	27	18	1.03924	1.04497	0.979508	1.05802	1.10417	1.09131	1.07648	1.17023	1.11111	1.08422	1.09415	1.06156	1.13004	1.04216	1.11977	1.06113	1.0766	1.046	0.350854	0.60913	1.06507		1.0421	1.05711	1.10991	1.08146	1.07552
P43883	Perilipin-2 OS=Mus musculus OX=10090 GN=Plin2 PE=1 SV=2	12	13	1.01911	1.00592	0.972678	1.06412	1.06571	1.13255	1.03743	1.11535	1.07222	1.09309	1.08736	1.08315	1.12354	1.02595	1.02625	1.05016	1.07071	1	0.315986	0.580185	1.06611		1.01249	1.05722	1.07914	1.07943	1.03644
P45376	Aldose reductase OS=Mus musculus OX=10090 GN=Akr1b1 PE=1 SV=3	15	15	1.0332	1.00118	1.04781	1.05191	1.08494	1.18409	1.04557	1.08093	1.07593	1.10461	1.08906	1.00216	1.17945	1.03027	1.10172	1.05251	1.05556	1.00555	0.549838	0.755462	1.07254		1.01707	1.09085	1.07655	1.07314	1.05328
P45377	Aldose reductase-related protein 2 OS=Mus musculus OX=10090 GN=Akr1b8 PE=1 SV=2	13	10	1	0.975148	1.13115	1.17405	1.19231	1.11193	1.05452	1.04186	1.14259	1.0727	1.10008	1.13931	1.06892	1.01405	1.05004	0.950627	0.984007	0.90563	0.0014224	0.0347386	1.18611		0.987496	1.15191	1.07723	1.07961	0.971161
P45481	CREB-binding protein OS=Mus musculus OX=10090 GN=Crebbp PE=1 SV=3	1	6	0.862173	1.01302	0.819672	0.974046	1.02564	0.960236	0.970708	1.15907	0.997222	1.00266	0.914334	1.02808	0.979194	1.0173	0.926169	0.927116	0.961279	0.980967	0.41071	0.653932	1.102		0.934557	0.941669	1.02988	0.983698	0.948598
P45591	Cofilin-2 OS=Mus musculus OX=10090 GN=Cfl2 PE=1 SV=1	5	5	1.07545	0.986982	1.26503	1.27023	1.13942	1.06333	1.07323	1.1293	1.02593	1.02837	1.12723	1.22138	1.01951	1.02162	1.07629	1.08856	1.0404	0.957177	0.128574	0.369881	1.14652		1.03027	1.18123	1.06339	1.0943	1.03931
P45700	Mannosyl-oligosaccharide 1,2-alpha-mannosidase IA OS=Mus musculus OX=10090 GN=Man1a1 PE=1 SV=1	3		1.03521		1.09836	1.09313			1.09113	1.14233			1.162	1.11555			1.03692	1.09013			0.174624	0.434952	1.09981		1.03521	1.09574	1.11643	1.13854	1.06319
P45878	Peptidyl-prolyl cis-trans isomerase FKBP2 OS=Mus musculus OX=10090 GN=Fkbp2 PE=1 SV=1	4	3	0.907445	1.02959	0.919399	0.949618	1.02885	1.00589	0.960944	1.04186	1.00648	1.04078	1.03053	1	1.0052	1.01405	0.914684	0.941223	0.975589	0.938144	0.13808	0.383979	1.07453		0.966588	0.974964	1.01197	1.01238	0.942161
P45952	Medium-chain specific acyl-CoA dehydrogenase, mitochondrial OS=Mus musculus OX=10090 GN=Acadm PE=1 SV=1	12	5	1.00402	0.959763	0.945355	0.974046	0.862179	0.923417	0.973963	0.955349	0.989815	1.01152	0.968617	0.984881	0.907672	0.926486	0.973749	0.990596	0.995791	1.00397	0.0752876	0.281882	1.07094		0.981644	0.925321	0.982446	0.946403	0.990963
P46061	Ran GTPase-activating protein 1 OS=Mus musculus OX=10090 GN=Rangap1 PE=1 SV=2	23	24	1.06841	0.951479	1.09836	1.09313	1.03526	1.08247	1.04963	0.965581	1.05833	0.961879	1.12553	1.03564	0.881664	0.971892	1.14766	1.10423	1.09848	0.958763	0.435449	0.672946	1.07733		1.00825	1.07701	1.00784	0.999704	1.07484
P46062	Signal-induced proliferation-associated protein 1 OS=Mus musculus OX=10090 GN=Sipa1 PE=1 SV=2	9	4	0.991952	1.00592	1.03415	1.04427	1.1859	1.06333	1.0179	1.0093	1.06852	1.02128	0.948261	1.05508	1.08713	1.1373	0.958162	1.03762	0.994949	0.970658	0.197522	0.457046	1.0913		0.99891	1.08026	1.02899	1.05461	0.989888
P46460	Vesicle-fusing ATPase OS=Mus musculus OX=10090 GN=Nsf PE=1 SV=2	20	20	0.952716	1.01775	0.904372	0.891603	0.911859	0.936672	0.950366	0.952558	0.997222	0.99734	0.961832	0.910367	0.942783	0.974054	1.01477	0.987461	0.978956	1.01745	0.00305181	0.0506018	1.09719		0.984697	0.910979	0.974102	0.946951	0.999517
P46467	Vacuolar protein sorting-associated protein 4B OS=Mus musculus OX=10090 GN=Vps4b PE=1 SV=2	13	8	0.975855	0.981065	0.987705	0.972519	0.876603	1.00884	0.938975	0.924651	0.984259	0.965426	1.00509	0.940605	0.907672	1.01081	0.954881	0.945141	1.00084	0.976209	0.957997	0.981556	1.02666		0.978457	0.960035	0.953049	0.965056	0.969033
P46471	26S proteasome regulatory subunit 7 OS=Mus musculus OX=10090 GN=Psmc2 PE=1 SV=5	32	32	0.948692	1.00237	1.0041	0.966412	1.04327	1.04271	0.947111	0.882791	0.959259	0.954787	1.00085	0.952484	1.08713	1.06595	1.00984	0.968652	0.95202	0.950833	0.0597065	0.24829	1.09594		0.97516	1.01362	0.93546	1.0252	0.970048
P46638	Ras-related protein Rab-11B OS=Mus musculus OX=10090 GN=Rab11b PE=1 SV=3	16	9	1.10463	1.07456	1.12705	1.19542	1.16186	1.17673	1.07323	1.1814	1.11481	1.04787	1.15522	1.14471	1.22367	1.05405	1.08121	1.04702	1.06397	1.06741	0.0625125	0.254099	1.09406		1.08949	1.16499	1.10319	1.1428	1.06483
P46662	Merlin OS=Mus musculus OX=10090 GN=Nf2 PE=1 SV=2	1		1.28571		1.20765	1.17252			1.27909	1.09581			1.35539	1.32613			1.2018	1.28605			0.372161	0.626386	1.13242		1.28571	1.18996	1.18391	1.34068	1.24321
P46664	Adenylosuccinate synthetase isozyme 2 OS=Mus musculus OX=10090 GN=Adss PE=1 SV=2	21	22	1.01911	1.05207	1.02322	1.05496	1.11699	1.08542	1	1.00837	1.03519	0.991135	1.10263	1.0432	1.11183	1.02054	1.0361	0.996082	1.00673	0.970658	0.0307009	0.176035	1.06732		1.03546	1.06958	1.00854	1.06885	1.00212
P46718	Programmed cell death protein 2 OS=Mus musculus OX=10090 GN=Pdcd2 PE=2 SV=2	1	2	1.01911	0.985799	1.17077	0.741985	0.991987	1.09426	0.66965	0.909767	1.01296	0.950355	0.954198	0.865011	1.02731	1.06054	0.930271	0.99373	1.06481	1.08723	0.623563	0.801351	1.16226		1.00232	0.985422	0.875114	0.973805	1.01711
P46735	Unconventional myosin-Ib OS=Mus musculus OX=10090 GN=Myo1b PE=1 SV=3	32	29	0.924547	0.986982	0.771858	0.758779	0.863782	0.874816	1.01383	0.902326	0.968519	1.0328	0.894826	0.806695	0.931079	0.955676	1.03363	1.03213	1.00337	1.03251	0.00124371	0.0319803	1.2571	3	0.955255	0.81563	0.978056	0.895234	1.02533
P46737	Lys-63-specific deubiquitinase BRCC36 OS=Mus musculus OX=10090 GN=Brcc3 PE=1 SV=1	4	2	0.851107	1.2071	0.945355	0.938931	1.40064	1.08689	0.938161	0.986047	1.12685	1.16135	0.949109	1.0162	1.15735	1.08216	0.917145	0.836991	1.12121	1.11657	0.938822	0.971787	1.08894		1.01359	1.07817	1.04894	1.04837	0.99011
P46935	E3 ubiquitin-protein ligase NEDD4 OS=Mus musculus OX=10090 GN=Nedd4 PE=1 SV=3	31	28	0.976861	0.984615	1.04508	1.01069	1.04968	1.00589	0.938975	0.926512	0.965741	0.95656	1.01187	1.01296	1.04681	1.04865	0.92781	0.914577	0.923401	0.945282	3.44486e-06	0.00223229	1.11019		0.980731	1.02765	0.946824	1.02992	0.9277
P46938	Transcriptional coactivator YAP1 OS=Mus musculus OX=10090 GN=Yap1 PE=1 SV=2	9	5	0.952716	1.01775	0.98224	0.99084	1.03365	0.9838	0.959317	1.02791	1.05741	1.01596	1.02205	1.08099	0.881664	0.987027	1.00738	1.00392	1.05387	1.04203	0.801946	0.903137	1.04253		0.984697	0.997415	1.01451	0.990221	1.02657
P46978	Dolichyl-diphosphooligosaccharide--protein glycosyltransferase subunit STT3A OS=Mus musculus OX=10090 GN=Stt3a PE=1 SV=1	13	12	0.995976	0.949112	0.934426	0.925191	0.846154	0.933726	0.993491	0.949767	1.01574	0.990248	0.922816	0.846652	0.817945	0.894054	1.00164	1.01097	1.01431	1.02934	0.000523539	0.0197475	1.16632		0.972262	0.909099	0.987022	0.869415	1.01402
P47199	Quinone oxidoreductase OS=Mus musculus OX=10090 GN=Cryz PE=1 SV=1	8	4	0.990946	0.991716	0.945355	0.987786	1.04006	1.15611	0.956876	1.03814	1.04722	1.03901	1.05513	0.991361	1.14954	1.07027	1.05742	1.03997	1.03451	1.03013	0.627382	0.803215	1.07441		0.991331	1.02939	1.01963	1.0651	1.04046
P47226	Testin OS=Mus musculus OX=10090 GN=Tes PE=1 SV=1	11	9	0.922535	0.937278	1.04372	0.998473	0.902244	0.820324	0.96013	0.937674	0.967593	0.969858	1.01696	0.963283	0.680104	0.883243	0.954061	0.976489	1.02273	0.954798	0.630546	0.804195	1.11506		0.929877	0.937145	0.958729	0.875848	0.976627
P47713	Cytosolic phospholipase A2 OS=Mus musculus OX=10090 GN=Pla2g4a PE=1 SV=1	15	18	0.995976	0.984615	1.06284	1.02901	0.934295	1.01473	0.939788	0.866977	1.00093	0.960106	1.00509	0.943844	0.941482	1.01297	0.961444	0.943574	0.972222	0.969072	0.280172	0.54573	1.07273		0.990279	1.00909	0.940675	0.975279	0.961513
P47738	Aldehyde dehydrogenase, mitochondrial OS=Mus musculus OX=10090 GN=Aldh2 PE=1 SV=1	38	35	0.981891	1.03905	0.97541	0.960305	0.9375	0.935199	0.930024	0.968372	0.986111	1.00621	0.994911	0.968683	0.949285	0.978378	0.966366	0.969436	0.982323	1.01507	0.17519	0.435151	1.06104		1.01007	0.951958	0.972271	0.972674	0.983111
P47739	Aldehyde dehydrogenase, dimeric NADP-preferring OS=Mus musculus OX=10090 GN=Aldh3a1 PE=1 SV=2	9	14	1.02918	0.977515	0.905738	1.00305	0.988782	1.05155	1.04638	1.22605	1.13611	1.10993	1.09075	1.0324	1.05982	1.03459	1.07137	1.02273	1.08754	0.996828	0.0246101	0.15803	1.14397		1.00301	0.985857	1.12779	1.05413	1.04398
P47740	Fatty aldehyde dehydrogenase OS=Mus musculus OX=10090 GN=Aldh3a2 PE=1 SV=2	11	8	1.01408	0.96568	0.990437	1.01374	0.980769	1.01178	1.01058	1.02512	1.05185	1.03635	1.03138	1.01404	1.05072	1.01189	1.04102	1.02978	1.05219	1.02379	0.0242092	0.156315	1.04755		0.989587	0.999084	1.03086	1.02689	1.03664
P47753	F-actin-capping protein subunit alpha-1 OS=Mus musculus OX=10090 GN=Capza1 PE=1 SV=4	8	10	0.998994	1.0213	1.10109	1.1374	1.19071	1.11193	1.02522	1.18419	1.02222	1.0523	1.08397	1.10151	1.15865	1.02054	1.07055	1.05172	1.03283	0.992863	0.0701288	0.271158	1.12343		1.01009	1.13476	1.06901	1.09005	1.03659
P47754	F-actin-capping protein subunit alpha-2 OS=Mus musculus OX=10090 GN=Capza2 PE=1 SV=3	15	9	0.983903	1.01775	1.06421	1.0626	1.11218	1.07806	0.997559	1.1014	1.09722	1.03369	1.0704	1.08423	1.05332	1.05838	0.994258	0.977273	1.08502	1.01348	0.0798237	0.290096	1.07834		1.00068	1.07908	1.05655	1.06652	1.0167
P47757	F-actin-capping protein subunit beta OS=Mus musculus OX=10090 GN=Capzb PE=1 SV=3	12	10	1.00604	0.99645	1.13798	1.07176	1.1234	1.15758	1.17331	1.13488	1.14722	1.10284	1.13995	1.18359	1.09363	1.07351	1.11485	1.02351	1.09428	1.01427	0.0072434	0.0829014	1.13788		1.00123	1.12222	1.13928	1.12186	1.06083
P47758	Signal recognition particle receptor subunit beta OS=Mus musculus OX=10090 GN=Srprb PE=1 SV=1	9	5	0.973843	0.994083	0.814208	0.896183	1.00962	0.997054	1.04312	0.908837	0.990741	0.933511	0.987277	0.889849	0.942783	0.954595	1.12387	1.06661	1.00505	0.98414	0.176558	0.437174	1.12717		0.983911	0.925767	0.967666	0.942967	1.0435
P47791	Glutathione reductase, mitochondrial OS=Mus musculus OX=10090 GN=Gsr PE=1 SV=3	11	11	1.05936	1.00828	1.06421	1.11145	0.998397	1.05007	0.995118	1.08093	1.05833	1.03989	1.07294	1.12311	1.08843	1.02486	0.981952	0.930251	0.996633	0.949247	0.0111898	0.103675	1.11677		1.0335	1.05526	1.04309	1.07675	0.964165
P47802	Metaxin-1 OS=Mus musculus OX=10090 GN=Mtx1 PE=1 SV=1	1	4	0.969819	1.05799	0.900273	0.977099	1.14744	0.961708	1.04882	0.965581	1.11574	1.07713	0.971162	0.944924	1.12484	1.08432	1.06645	1.01332	0.986532	0.959556	0.853224	0.930593	1.05818		1.01294	0.992593	1.05034	1.02857	1.0057
P47809	Dual specificity mitogen-activated protein kinase kinase 4 OS=Mus musculus OX=10090 GN=Map2k4 PE=1 SV=2	6	2	0.970825	1.01065	1.01913	0.952672	1.0641	1.07511	0.931652	0.932093	1.00648	1.01862	0.998304	0.933045	1.06762	1.10054	0.992617	1.01567	0.936027	0.969865	0.487225	0.712586	1.05686		0.990538	1.0266	0.971365	1.02281	0.978102
P47810	Wee1-like protein kinase OS=Mus musculus OX=10090 GN=Wee1 PE=1 SV=2	1	1	0.902414	1.08047	0.786885	0.858015	1.29167	1.13844	0.925956	0.978605	1.1	1.02571	0.86514	0.936285	1.62419	1.24216	0.843314	0.827586	0.945286	0.891356	0.471672	0.701439	1.29114		0.987439	0.998198	1.00555	1.13065	0.875698
P47811	Mitogen-activated protein kinase 14 OS=Mus musculus OX=10090 GN=Mapk14 PE=1 SV=3	10	5	1.00905	0.887574	1.04098	1.03511	0.8125	0.92489	0.979658	1.02791	0.956481	0.89805	1.03902	1.06048	0.86736	0.944865	0.997539	0.959248	0.911616	0.940523	0.986405	0.9951	1.03006		0.946367	0.948607	0.964387	0.974817	0.951723
P47856	Glutamine--fructose-6-phosphate aminotransferase [isomerizing] 1 OS=Mus musculus OX=10090 GN=Gfpt1 PE=1 SV=3	28	21	0.94165	1.01657	0.924863	0.864122	0.889423	0.901325	0.925956	0.861395	0.915741	0.924645	0.922816	0.884449	0.944083	0.940541	0.966366	0.924765	0.940236	0.940523	0.0356462	0.19235	1.09358		0.978392	0.894665	0.906536	0.922665	0.942855
P47857	ATP-dependent 6-phosphofructokinase, muscle type OS=Mus musculus OX=10090 GN=Pfkm PE=1 SV=3	21	18	0.975855	0.994083	0.953552	0.90229	0.854167	0.938144	0.930024	0.875349	0.909259	0.929965	0.928753	0.897408	0.918075	0.917838	0.941756	0.956897	0.931818	1	0.0381044	0.198231	1.0813		0.984927	0.911225	0.910872	0.915448	0.957268
P47911	60S ribosomal protein L6 OS=Mus musculus OX=10090 GN=Rpl6 PE=1 SV=3	16	16	0.955734	0.895858	0.904372	0.783206	0.834936	0.810015	1.01709	0.786047	0.889815	0.963652	0.873622	0.800216	0.877763	0.877838	1.01148	0.973354	0.96633	1.01983	0.0232684	0.15291	1.19297		0.925312	0.83194	0.909927	0.856704	0.992477
P47915	60S ribosomal protein L29 OS=Mus musculus OX=10090 GN=Rpl29 PE=1 SV=2	5	6	1.04427	1.11598	0.35929	0.377099	0.357372	0.555228	1.78763	0.908837	1.23889	1.11082	0.650551	0.482721	0.459038	0.654054	1.86054	1.86599	1.66077	2.19508	4.88225e-07	0.00142488	4.65805	1	1.07953	0.404924	1.22281	0.554128	1.88616
P47930	Fos-related antigen 2 OS=Mus musculus OX=10090 GN=Fosl2 PE=1 SV=2		1		0.976331			0.753205	1.04418			1.17037	0.935284			0.561769	0.966486			1.0968	1.12926	0.533539	0.745816	1.51038		0.976331	0.886839	1.04624	0.736846	1.11291
P47934	Carnitine O-acetyltransferase OS=Mus musculus OX=10090 GN=Crat PE=1 SV=3	7	7	0.93159	1.0071	0.913934	0.922137	1.0625	1.10309	0.96664	0.973023	0.990741	0.973404	0.96268	0.912527	1.23537	1.05297	0.9516	1.00235	0.943603	0.990484	0.800116	0.902121	1.06742		0.96861	0.996926	0.975911	1.03392	0.97169
P47941	Crk-like protein OS=Mus musculus OX=10090 GN=Crkl PE=1 SV=2	13	12	0.979879	1.0355	1.04508	1.09771	1.16827	1.06627	1.03499	1.08837	1.04907	1.08511	1.07803	1.09179	1.14174	1.0573	1.01313	0.974922	1.03872	0.9659	0.0107744	0.102594	1.09584		1.00731	1.09336	1.06414	1.09178	0.997737
P47955	60S acidic ribosomal protein P1 OS=Mus musculus OX=10090 GN=Rplp1 PE=1 SV=1	5	3	1.06237	1.02012	1.19262	1.12977	1.125	1.1134	0.98454	0.896744	0.987963	0.984929	1.06192	1.14579	1.11573	1.0627	0.986874	0.949843	0.994108	1.02538	0.000103107	0.0104137	1.18389		1.04103	1.13979	0.962746	1.09595	0.988684
P47962	60S ribosomal protein L5 OS=Mus musculus OX=10090 GN=Rpl5 PE=1 SV=3	28	25	0.965795	0.981065	0.952186	0.955725	1.00962	1.01767	0.963385	0.92093	0.994444	0.994681	1.00848	0.948164	1.01821	1.03568	1.03445	0.998433	0.978956	0.958763	0.658591	0.822112	1.03533		0.9734	0.983342	0.967883	1.00208	0.992262
P47963	60S ribosomal protein L13 OS=Mus musculus OX=10090 GN=Rpl13 PE=1 SV=3	8	11	1.06942	0.959763	0.934426	0.801527	0.839744	0.837997	1.08218	0.762791	0.868519	0.933511	0.92112	0.849892	1.0117	0.915676	1.02789	1.03056	0.920875	1.03886	0.13037	0.372293	1.18903		1.01311	0.852046	0.904484	0.922824	1.00333
P47964	60S ribosomal protein L36 OS=Mus musculus OX=10090 GN=Rpl36 PE=1 SV=2	1	4	1.00101	0.908876	0.893443	0.665649	0.873397	0.815906	1.12124	0.763721	0.813889	0.921099	0.775233	0.734341	0.849155	0.812973	0.974569	1.03762	0.90404	1.03648	0.0765934	0.283858	1.2461		0.953829	0.806847	0.895109	0.791769	0.986619
P47968	Ribose-5-phosphate isomerase OS=Mus musculus OX=10090 GN=Rpia PE=1 SV=2	6	2	1.06338	1.08047	1.11885	1.10992	1.23397	1.09131	1.07486	1.09302	1.08704	1.02128	1.12892	1.14147	1.21196	1.16432	1.05906	1.02194	1.05471	1.00238	0.00361315	0.0557935	1.12278		1.07189	1.13718	1.06867	1.16124	1.03426
P48024	Eukaryotic translation initiation factor 1 OS=Mus musculus OX=10090 GN=Eif1 PE=1 SV=2	8	5	0.885312	0.950296	0.911202	0.987786	1.10577	1.07069	0.965012	1.03442	1.03519	0.993794	1.05174	1.0054	0.981795	1.08324	1.0361	0.96395	1.03451	0.890563	0.294523	0.561284	1.12272		0.917229	1.01602	1.00667	1.02979	0.979408
P48025	Tyrosine-protein kinase SYK OS=Mus musculus OX=10090 GN=Syk PE=1 SV=2	3		0.871227		0.848361	0.948092			0.938975	0.935814			0.984733	0.981641			0.90566	0.917712			0.233694	0.497293	1.12851		0.871227	0.896841	0.937393	0.983186	0.911666
P48036	Annexin A5 OS=Mus musculus OX=10090 GN=Anxa5 PE=1 SV=1	36	28	1.10865	1.03432	1.14754	1.22901	1.24679	1.34315	1.06998	1.2186	1.12963	1.09663	1.16115	1.17279	1.43303	1.14486	1.11649	1.07837	1.07155	0.996828	0.0336688	0.185576	1.16412		1.07084	1.23968	1.12735	1.22259	1.06491
P48193	Protein 4.1 OS=Mus musculus OX=10090 GN=Epb41 PE=1 SV=2	4	4	0.980885	0.95858	0.918033	0.952672	0.900641	0.960236	0.995118	0.974884	1.0713	1.01418	0.960984	0.961123	0.931079	0.937297	1.01641	0.986677	1.05303	1.02458	0.00232593	0.0440689	1.09364		0.969668	0.932573	1.01324	0.947523	1.0199
P48377	MHC class II regulatory factor RFX1 OS=Mus musculus OX=10090 GN=Rfx1 PE=1 SV=2	2	1	1.00101	1.04734	1.05601	1.22748	1.29487	1.15317	0.997559	1.1014	1.02963	0.994681	1.00763	1.32829	1.46684	1.29514	0.887613	0.952978	1.04293	0.850119	0.00693168	0.0812042	1.35695	2	1.02391	1.17951	1.02994	1.26277	0.930594
P48428	Tubulin-specific chaperone A OS=Mus musculus OX=10090 GN=Tbca PE=1 SV=3	1	4	1.16097	0.956213	1.06421	1.05649	0.786859	0.655376	1.09927	1.32	1.12685	1.05585	1.07549	1.00324	0.617685	0.770811	1.35275	1.17555	1.29209	1.08644	0.0521801	0.231089	1.4438		1.05363	0.872609	1.14627	0.846606	1.22233
P48453	Serine/threonine-protein phosphatase 2B catalytic subunit beta isoform OS=Mus musculus OX=10090 GN=Ppp3cb PE=1 SV=2		2		0.978698			1.15385	1.07658			1.04537	0.971631			1.25098	1.12757			0.928451	0.856463	0.0417639	0.207224	1.33187		0.978698	1.11455	1.00783	1.18767	0.891731
P48678	Prelamin-A/C OS=Mus musculus OX=10090 GN=Lmna PE=1 SV=2	37	36	1.15392	0.895858	1.0082	1.16641	0.972756	1.41679	1.00814	1.01767	1.12593	0.856383	0.965225	1.15767	0.843953	1.04216	1.02953	1.20846	1.12542	1.02696	0.586371	0.78018	1.13321		1.01674	1.12831	0.997302	0.995672	1.09505
P48722	Heat shock 70 kDa protein 4L OS=Mus musculus OX=10090 GN=Hspa4l PE=1 SV=2	13	14	1.02716	0.994083	1.05601	1.0687	1.08173	1.00884	1	1.05302	0.990741	1.02039	1.06107	1.06263	1.02861	1.02486	1.02215	1.00392	1.02104	1.00952	0.0961343	0.31649	1.04252		1.01049	1.05346	1.01576	1.04415	1.01413
P48725	Pericentrin OS=Mus musculus OX=10090 GN=Pcnt PE=1 SV=2	1	1	1.11569	0.994083	1.1776	1.26565	0.652244	1.09573	1.15216	1.23628	0.386111	0.397163	1.03138	1.18575	1.15085	0.829189	0.937654	1.13166	0.941919	0.887391	0.447731	0.683267	1.54048		1.05313	1.01591	0.68364	1.03937	0.970447
P48758	Carbonyl reductase [NADPH] 1 OS=Mus musculus OX=10090 GN=Cbr1 PE=1 SV=3	9	7	0.949698	0.986982	1.05464	1.07939	0.961538	0.918999	1.00732	1.10419	0.990741	1.08865	1.03986	1.08207	0.959688	0.998919	0.982773	0.989812	1.0303	1.04679	0.560829	0.762463	1.08098		0.968161	1.00148	1.04656	1.01912	1.01206
P48771	Cytochrome c oxidase subunit 7A2, mitochondrial OS=Mus musculus OX=10090 GN=Cox7a2 PE=1 SV=2	3	2	0.993964	1.00947	1.0123	0.969466	1.07692	0.777614	0.857608	0.979535	0.910185	0.853723	0.93469	0.927646	1.12354	0.8	0.876128	0.931818	0.793771	0.977795	0.717635	0.857665	1.12272		1.00169	0.952132	0.898853	0.939576	0.892196
P48774	Glutathione S-transferase Mu 5 OS=Mus musculus OX=10090 GN=Gstm5 PE=1 SV=1	8	3	1.00805	1.07692	1.04508	1.0626	1.07692	1.15758	1.06998	1.1507	1.00648	0.965426	1.0704	1.01512	1.08062	1.01622	1.01477	0.971003	0.988215	0.85567	0.0962438	0.316506	1.13534		1.04192	1.08471	1.04584	1.04516	0.955402
P48962	ADP/ATP translocase 1 OS=Mus musculus OX=10090 GN=Slc25a4 PE=1 SV=4	16	19	1.02716	0.953846	0.911202	0.867176	0.870192	0.954345	1.00163	0.873488	0.967593	0.99734	0.895674	0.850972	0.882965	0.921081	0.983593	1.01646	0.978956	1.03013	0.0083575	0.0894749	1.12931		0.989826	0.900037	0.958572	0.887313	1.00205
P49025	Citron Rho-interacting kinase OS=Mus musculus OX=10090 GN=Cit PE=1 SV=3	9	3	1.02716	0.873373	1.04645	0.964885	0.891026	0.910162	1.0773	1.00558	0.882407	0.899823	1.03902	1.02592	0.944083	0.899459	1.11567	1.08777	0.893939	0.963521	0.864288	0.936139	1.06756		0.947152	0.951263	0.963041	0.975398	1.01114
P49138	MAP kinase-activated protein kinase 2 OS=Mus musculus OX=10090 GN=Mapkapk2 PE=1 SV=2	6	1	0.995976	1.00355	0.942623	0.981679	1.38141	1.03976	0.96013	0.977674	1.23519	1.13387	1.01696	1.02052	0.840052	1.13514	0.997539	1.01489	1.33838	0.927042	0.914376	0.958379	1.07652		0.999756	1.07372	1.07079	0.997401	1.05866
P49182	Heparin cofactor 2 OS=Mus musculus OX=10090 GN=Serpind1 PE=1 SV=1	3		0.789738		0.706284	0.848855			0.971522	1.25209			1.00763	0.975162			1.01805	1.13166			0.124041	0.363103	1.42442		0.789738	0.774295	1.10292	0.991265	1.07335
P49312	Heterogeneous nuclear ribonucleoprotein A1 OS=Mus musculus OX=10090 GN=Hnrnpa1 PE=1 SV=2	14	12	1.00905	0.92071	0.980874	0.989313	1.0016	0.969072	1.13181	0.987907	0.982407	0.984929	0.984733	1.02808	1.11443	0.949189	1.07793	1.13166	1.03788	1.15702	0.0760011	0.282628	1.14138		0.963871	0.985144	1.01988	1.01727	1.10014
P49429	4-hydroxyphenylpyruvate dioxygenase OS=Mus musculus OX=10090 GN=Hpd PE=1 SV=3	1		0.985915		1	1.14198			1.09439	1.29953			1.05174	1.25162			0.872026	0.918495			0.191372	0.45206	1.33253		0.985915	1.06864	1.19256	1.14733	0.894959
P49442	Inositol polyphosphate 1-phosphatase OS=Mus musculus OX=10090 GN=Inpp1 PE=1 SV=2	6	6	1.08249	1.00473	1.11612	1.17099	1.11538	1.16789	1.03906	1.10698	1.01111	1.0133	1.17133	1.07343	1.20156	1.00432	1.11977	1.07602	1.00589	0.999207	0.12924	0.371231	1.09634		1.04289	1.14228	1.04191	1.10986	1.04903
P49443	Protein phosphatase 1A OS=Mus musculus OX=10090 GN=Ppm1a PE=1 SV=1	3	3	1.08551	1.0213	0.98224	1.01985	1.09135	1.15317	0.961758	0.989767	1.06019	1.05408	1.08397	0.976242	1.18466	1.07676	1.05086	1.01019	1.05976	0.97383	0.622617	0.800841	1.06135		1.05292	1.05962	1.01558	1.07788	1.02308
P49586	Choline-phosphate cytidylyltransferase A OS=Mus musculus OX=10090 GN=Pcyt1a PE=1 SV=1	8	7	0.955734	0.984615	0.952186	0.938931	0.900641	0.848306	0.941416	0.971163	0.976852	0.91844	0.926209	0.952484	0.845254	0.901622	0.894176	0.891066	0.922559	0.988898	0.306431	0.570356	1.07129		0.970067	0.909107	0.951674	0.905512	0.923357
P49615	Cyclin-dependent-like kinase 5 OS=Mus musculus OX=10090 GN=Cdk5 PE=1 SV=1	6	5	0.969819	1.05207	0.954918	0.937405	1.11058	1.00736	0.931652	0.892093	1.02407	1.03989	0.941476	0.935205	1.06502	1.15459	0.915505	0.938871	0.997475	0.885012	0.523316	0.738896	1.09294		1.01011	1.00036	0.969943	1.02006	0.933318
P49717	DNA replication licensing factor MCM4 OS=Mus musculus OX=10090 GN=Mcm4 PE=1 SV=1	51	40	0.965795	0.972781	1.0765	1.00153	0.961538	0.954345	0.978845	0.963721	0.964815	1.02305	0.955047	0.992441	0.996099	0.993514	0.959803	0.967868	0.990741	1.02379	0.904832	0.954488	1.02893		0.969282	0.997327	0.982316	0.984127	0.985241
P49718	DNA replication licensing factor MCM5 OS=Mus musculus OX=10090 GN=Mcm5 PE=1 SV=1	55	42	0.943662	0.964497	0.960383	0.883969	0.911859	0.904271	0.971522	0.88	0.95	1.01596	0.917727	0.914687	0.929779	0.972973	0.935193	0.943574	0.983165	0.988105	0.408394	0.652737	1.05196		0.954023	0.914696	0.953089	0.933505	0.962225
P49722	Proteasome subunit alpha type-2 OS=Mus musculus OX=10090 GN=Psma2 PE=1 SV=3	12	10	1.15594	1.00828	1.14617	1.17252	1.09936	1.14728	1.04231	1.10605	1.08148	1.04255	1.16455	1.14255	1.19376	1.04108	1.07957	1.05094	1.03535	1.02696	0.0729627	0.277748	1.08874		1.07959	1.14102	1.06776	1.13399	1.04802
P49769	Presenilin-1 OS=Mus musculus OX=10090 GN=Psen1 PE=1 SV=1	2	1	1.06036	1.01775	1.25273	1.23359	1.25801	0.94109	1.09439	1.43907	1.01944	1.01241	1.0916	1.17495	1.10403	1.06919	0.895816	0.930251	1.09512	0.867565	0.159372	0.414737	1.23294		1.03884	1.16302	1.12913	1.10925	0.943291
P49817	Caveolin-1 OS=Mus musculus OX=10090 GN=Cav1 PE=1 SV=1	5	4	1.08753	0.940828	0.976776	1.05038	1.14904	1.31222	1.12937	1.05581	1.15093	1.1711	1.10178	0.964363	1.18726	1.0627	1.15094	1.17712	1.21549	1.17843	0.302909	0.566328	1.16683		1.01152	1.11525	1.12594	1.07603	1.18027
P49962	Signal recognition particle 9 kDa protein OS=Mus musculus OX=10090 GN=Srp9 PE=1 SV=2	2	1	1.06237	1.13018	0.991803	0.99084	1.38622	1.0648	1.06916	0.912558	1.06019	1.09574	0.972858	1.027	1.63849	1.14162	1.05332	1.12931	1.00673	1.08168	0.80128	0.90291	1.13318		1.09575	1.09744	1.03181	1.16922	1.06683
P50096	Inosine-5'-monophosphate dehydrogenase 1 OS=Mus musculus OX=10090 GN=Impdh1 PE=1 SV=2	4	6	1.02616	1.03077	1.05191	1.05496	1.08494	1.00295	0.950366	0.930233	0.89537	0.937943	1.11196	0.983801	1.29259	1.03351	1.06809	1.00784	0.984007	0.960349	0.0306346	0.176035	1.18448		1.02846	1.04827	0.928251	1.09949	1.00428
P50114	Protein S100-B OS=Mus musculus OX=10090 GN=S100b PE=1 SV=2	1		1		0.678962	0.763359			0.904801	1.13488			0.871925	0.921166			1.04758	0.982759			0.0843263	0.295092	1.40939		1	0.719925	1.01333	0.896208	1.01465
P50136	2-oxoisovalerate dehydrogenase subunit alpha, mitochondrial OS=Mus musculus OX=10090 GN=Bckdha PE=1 SV=1	7	6	0.934608	1.01302	0.923497	1.01069	1.11218	0.994109	0.949552	1.0186	1.00833	1.01596	0.969466	0.976242	1.07672	1.06811	0.900738	0.952978	0.984007	0.949247	0.348133	0.607767	1.07941		0.973023	1.0079	0.997703	1.02142	0.946269
P50171	Estradiol 17-beta-dehydrogenase 8 OS=Mus musculus OX=10090 GN=Hsd17b8 PE=1 SV=2	2	3	1	0.977515	0.998634	0.99084	0.921474	0.974963	0.896664	1.00651	0.952778	1.02748	0.977947	1.07019	0.912874	0.967568	1.12469	1.06348	0.965488	1.04917	0.29578	0.562367	1.08214		0.988693	0.971002	0.969513	0.980545	1.04915
P50247	Adenosylhomocysteinase OS=Mus musculus OX=10090 GN=Ahcy PE=1 SV=3	35	24	0.968813	0.985799	1.00273	0.954198	0.921474	0.952872	0.943043	0.917209	0.956481	0.93617	0.992366	0.941685	0.990897	0.981622	0.962264	0.952194	0.930976	0.975416	0.20926	0.472584	1.04173		0.977269	0.957382	0.938119	0.976422	0.955074
P50284	Tumor necrosis factor receptor superfamily member 3 OS=Mus musculus OX=10090 GN=Ltbr PE=1 SV=1	1		0.94165		1.22678	1.17557			1.06347	1.13767			1.13571	1.15443			0.866284	0.953762			0.0137261	0.115438	1.32117		0.94165	1.2009	1.09994	1.14503	0.908971
P50295	Arylamine N-acetyltransferase 2 OS=Mus musculus OX=10090 GN=Nat2 PE=1 SV=1	1	1	0.872233	1.07929	0.987705	1.09466	1.20673	0.998527	0.922701	0.88	1.03056	1	0.959288	1.03348	1.18075	1.05189	0.844955	0.793103	0.906566	0.814433	0.0114268	0.105202	1.27384	2	0.970254	1.06836	0.956431	1.0534	0.838696
P50396	Rab GDP dissociation inhibitor alpha OS=Mus musculus OX=10090 GN=Gdi1 PE=1 SV=3	23	20	0.976861	1.02604	0.907104	0.978626	0.975962	0.952872	0.99105	1.0986	1.06574	1.09486	1.05598	1.02376	1.0065	0.994595	1.04102	1.03213	1.07155	1.00714	0.00862272	0.0906862	1.11378		1.00115	0.953203	1.06166	1.01995	1.0377
P50428	Arylsulfatase A OS=Mus musculus OX=10090 GN=Arsa PE=1 SV=2	5	3	1.04427	1.10651	1.27596	1.29618	1.11218	0.82327	1.01627	1.10047	0.897222	1.13298	1.32994	1.32289	1.40572	1.15243	0.882691	0.886364	0.866162	0.882633	0.00859521	0.09056	1.47747	2	1.07494	1.10931	1.03259	1.29933	0.879427
P50429	Arylsulfatase B OS=Mus musculus OX=10090 GN=Arsb PE=1 SV=3	3	3	1.10362	1.00592	1.24044	1.3374	1.12179	0.827688	0.982099	0.980465	0.928704	1.08777	1.33842	1.3013	1.342	1.26595	0.885152	0.816614	0.80303	0.810468	0.000941797	0.026816	1.58365	2	1.05364	1.11405	0.993116	1.31155	0.828182
P50431	Serine hydroxymethyltransferase, cytosolic OS=Mus musculus OX=10090 GN=Shmt1 PE=1 SV=3	17	18	0.953722	1.03314	0.968579	0.99084	1.01442	1.08689	0.967453	0.983256	1.0213	1.04433	1.06361	0.979482	1.03121	1.04	1.08778	1.029	1.00926	1.00793	0.736329	0.869151	1.04066		0.992635	1.01423	1.00362	1.02811	1.03299
P50446	Keratin, type II cytoskeletal 6A OS=Mus musculus OX=10090 GN=Krt6a PE=1 SV=3
P50516	V-type proton ATPase catalytic subunit A OS=Mus musculus OX=10090 GN=Atp6v1a PE=1 SV=2	32	23	1.02716	1.03432	1.0123	1.01221	1.00481	1.01915	1.01709	1.09023	1.04722	1.05585	1.02969	1.04212	1.06112	1.02054	1.03938	1.01332	0.999158	1.03251	0.0793747	0.289645	1.03969		1.03074	1.0121	1.05228	1.03825	1.02097
P50518	V-type proton ATPase subunit E 1 OS=Mus musculus OX=10090 GN=Atp6v1e1 PE=1 SV=2	6	6	1.00101	1.02959	0.851093	0.864122	1.15064	1.08542	1.01627	1.03628	1.08333	1.10638	0.941476	0.898488	1.02471	1.01081	1.05989	1.03762	1.07407	0.993656	0.514127	0.733552	1.09557		1.0152	0.978977	1.05996	0.967493	1.04086
P50543	Protein S100-A11 OS=Mus musculus OX=10090 GN=S100a11 PE=1 SV=1	9	9	1.15694	1.0071	1.13661	1	0.884615	0.963181	1.01871	0.96093	0.922222	0.924645	1.0458	1.01404	0.941482	1.00541	1.07465	1.01881	0.902357	0.924663	0.485948	0.711432	1.12928		1.07942	0.992016	0.955848	1.00095	0.977644
P50544	Very long-chain specific acyl-CoA dehydrogenase, mitochondrial OS=Mus musculus OX=10090 GN=Acadvl PE=1 SV=3	35	33	0.963783	1.0071	0.953552	0.963359	0.967949	0.976436	0.943857	0.939535	0.976852	0.986702	0.974555	0.949244	0.957087	0.99027	0.986874	0.969436	0.968855	0.975416	0.571371	0.769042	1.02463		0.985204	0.965288	0.96152	0.967659	0.975119
P50580	Proliferation-associated protein 2G4 OS=Mus musculus OX=10090 GN=Pa2g4 PE=1 SV=3	26	23	1.06841	0.940828	1.25273	1.05649	1	0.939617	1.14076	0.939535	1	1.02394	1.07888	1.03672	0.937581	0.922162	1.21411	1.06426	1.03199	1	0.74416	0.873142	1.08363		1.00259	1.05601	1.02352	0.991659	1.0746
P51125	Calpastatin OS=Mus musculus OX=10090 GN=Cast PE=1 SV=2	11	6	0.938632	1.05562	1.05055	1.17405	1.29968	1.20177	1.13019	1.23442	1.05741	1.07092	1.07379	1.08855	1.3329	1.10486	0.958983	1.06818	0.984007	0.977795	0.0426931	0.208498	1.18355		0.995409	1.17812	1.12112	1.14543	0.996381
P51150	Ras-related protein Rab-7a OS=Mus musculus OX=10090 GN=Rab7a PE=1 SV=2	18	17	1.05634	1.00473	1.12295	1.19847	1.14263	0.998527	1.09032	1.15907	1.01481	1.04876	1.13316	1.16631	1.18596	0.994595	1.12223	1.06897	1.01431	0.914354	0.425051	0.665688	1.08798		1.03021	1.11318	1.07691	1.11739	1.02703
P51163	Uroporphyrinogen-III synthase OS=Mus musculus OX=10090 GN=Uros PE=1 SV=1	1	1	0.987928	1.1716	0.964481	1.13588	0.897436	0.896907	1.07242	1.20093	1.08796	1.28103	1.05768	1.2041	0.908973	1.02595	0.934372	1.0047	1.24242	1.28073	0.343203	0.603941	1.19445		1.07585	0.969045	1.15748	1.04393	1.10553
P51174	Long-chain specific acyl-CoA dehydrogenase, mitochondrial OS=Mus musculus OX=10090 GN=Acadl PE=1 SV=2	20	19	0.912475	1.0213	0.882514	0.871756	1.05288	0.946981	0.925142	0.916279	0.992593	1.03103	0.963528	0.888769	1.0013	1.00541	0.972929	0.956897	1.0101	0.986519	0.868232	0.936241	1.04868		0.965356	0.935857	0.965094	0.963584	0.981418
P51175	Protoporphyrinogen oxidase OS=Mus musculus OX=10090 GN=Ppox PE=1 SV=1	5	2	0.945674	0.991716	0.976776	0.977099	1.14583	1.02209	1.06591	0.967442	1.00556	0.981383	0.977099	1.01836	1.09103	1.10378	1.04266	0.989812	0.921717	0.957177	0.391929	0.64183	1.08038		0.968421	1.02822	1.00438	1.04626	0.976835
P51410	60S ribosomal protein L9 OS=Mus musculus OX=10090 GN=Rpl9 PE=2 SV=2	17	12	0.94165	0.96568	0.941257	0.847328	0.990385	0.846834	0.973963	0.823256	0.902778	0.924645	0.980492	0.910367	1.02081	0.96	1.0041	0.925549	0.898148	0.95004	0.44705	0.683097	1.06937		0.953589	0.904358	0.904499	0.967094	0.943662
P51432	1-phosphatidylinositol 4,5-bisphosphate phosphodiesterase beta-3 OS=Mus musculus OX=10090 GN=Plcb3 PE=1 SV=2	9	5	0.995976	1.00237	0.928962	0.923664	1.00641	0.991163	1	0.984186	1.03981	1.03191	1.04411	1.0054	1.02471	1.02378	1.00738	1.06113	1.0202	1.02776	0.0293487	0.171996	1.06974		0.999166	0.961852	1.01372	1.02441	1.02893
P51480	Cyclin-dependent kinase inhibitor 2A OS=Mus musculus OX=10090 GN=Cdkn2a PE=1 SV=2	1	2	1.04829	1.00237	1.11339	1.06565	0.972756	0.969072	1.08625	0.954419	0.950926	1.03457	1.1391	0.987041	1.22107	1.15784	1.09516	1.11207	0.942761	1.12292	0.316879	0.580912	1.11732		1.02507	1.02838	1.00495	1.12285	1.06559
P51569	Alpha-galactosidase A OS=Mus musculus OX=10090 GN=Gla PE=1 SV=1	1	2	0.980885	1.0284	1.16393	1.10687	1.33494	1.0648	1.05207	1.06605	1.05	1.08422	1.15946	1.23002	1.37971	1.20973	1.04594	0.931818	0.854377	0.809675	0.00105161	0.0286835	1.37076	2	1.00436	1.16329	1.063	1.24211	0.906149
P51660	Peroxisomal multifunctional enzyme type 2 OS=Mus musculus OX=10090 GN=Hsd17b4 PE=1 SV=3	11	7	1.14889	1.01538	1.08333	1.07634	1.04647	1.13991	1.10822	1.03721	1.11296	1.09663	1.13401	1.07667	1.18856	1.11135	1.16817	1.13088	1.03535	1.06661	0.76617	0.882601	1.04337		1.08008	1.08599	1.08832	1.12692	1.09902
P51807	Dynein light chain Tctex-type 1 OS=Mus musculus OX=10090 GN=Dynlt1 PE=1 SV=1	2	2	1.03924	1.01657	1.09016	1.03664	0.932692	0.954345	1.02848	0.983256	1.05093	0.968085	1.02205	0.980562	0.959688	0.964324	1.10418	1.0384	1.0101	1.08644	0.253988	0.515661	1.07924		1.02784	1.00148	1.00713	0.981353	1.05912
P51829	Adenylate cyclase type 7 OS=Mus musculus OX=10090 GN=Adcy7 PE=2 SV=2	3		0.889336		0.848361	0.929771			0.987795	1.23814			0.968617	1.08747			0.883511	0.933386			0.272793	0.536717	1.2452		0.889336	0.888134	1.10591	1.02633	0.908106
P51830	Adenylate cyclase type 9 OS=Mus musculus OX=10090 GN=Adcy9 PE=1 SV=1	1	3	0.939638	1.03195	0.931694	1.08702	0.714744	0.82327	1.01627	1.0186	0.967593	0.942376	0.881255	1.01512	0.804941	0.881081	1.08039	1.02116	0.996633	0.999207	0.214611	0.478157	1.16524		0.984714	0.87862	0.985674	0.892482	1.0238
P51855	Glutathione synthetase OS=Mus musculus OX=10090 GN=Gss PE=1 SV=1	10	12	1.09658	1.03314	1.12705	1.15267	1.17468	1.1944	1.10903	1.19628	1.10926	1.0656	1.20356	1.14363	1.24317	1.05514	1.16735	1.0815	1.06734	1.04441	0.19105	0.451664	1.09164		1.06439	1.16193	1.11905	1.15917	1.08918
P51859	Hepatoma-derived growth factor OS=Mus musculus OX=10090 GN=Hdgf PE=1 SV=2	11	6	1.00503	0.95858	0.896175	1.05496	1.11699	1.07953	1.03092	1.16651	1.10463	1.01507	1.11874	1.03672	1.02991	0.983784	1.10829	1.09875	1.07997	0.911182	0.729738	0.8658	1.09788		0.98153	1.0333	1.0776	1.04117	1.04626
P51863	V-type proton ATPase subunit d 1 OS=Mus musculus OX=10090 GN=Atp6v0d1 PE=1 SV=2	10	10	0.940644	0.952663	0.896175	0.89313	0.961538	0.976436	0.938975	1.04	1.03056	1.01241	0.977947	0.868251	0.854356	0.932973	0.941756	0.94906	0.992424	0.984933	0.0657343	0.262643	1.10767		0.946634	0.931064	1.00468	0.907021	0.966794
P51881	ADP/ATP translocase 2 OS=Mus musculus OX=10090 GN=Slc25a5 PE=1 SV=3	20	8	1.00604	0.963314	1.00137	0.958779	0.887821	1.01767	0.997559	0.886512	0.99537	0.977837	0.933842	0.907127	0.888166	0.936216	1.02625	1.02351	0.999158	1.02696	0.050594	0.22806	1.11219		0.984443	0.965075	0.963205	0.916122	1.01891
P51885	Lumican OS=Mus musculus OX=10090 GN=Lum PE=1 SV=2	9	6	0.885312	1.14556	0.887978	1.03053	1.28846	0.961708	1.00325	1.3386	0.977778	1.05851	1.02205	1.06371	1.23277	1.04	0.961444	1.05016	1.05387	0.95797	0.843181	0.925644	1.08137		1.00706	1.03192	1.0858	1.08656	1.0048
P51912	Neutral amino acid transporter B(0) OS=Mus musculus OX=10090 GN=Slc1a5 PE=1 SV=2	4		1.06237		1.21175	1.24122			1.12124	1.09116			1.24173	1.18898			1.18622	1.14734			0.0212557	0.14511	1.15439		1.06237	1.2264	1.1061	1.21507	1.16661
P51943	Cyclin-A2 OS=Mus musculus OX=10090 GN=Ccna2 PE=1 SV=2	1		0.860161		1.09153	1.03817			1.04312	0.942326			0.943172	1.02376			0.988515	1.08072			0.205382	0.466548	1.23758		0.860161	1.06451	0.991445	0.982639	1.03359
P51949	CDK-activating kinase assembly factor MAT1 OS=Mus musculus OX=10090 GN=Mnat1 PE=1 SV=2	3	3	1.04427	1.00237	1.06694	1.03664	1.02083	1.0486	0.985354	1.0093	1.01944	1.03369	0.996607	1.07667	1.04681	1.05405	1.01969	0.994514	0.994949	1.01507	0.131152	0.373913	1.03691		1.0231	1.04312	1.01179	1.04312	1.00599
P52019	Squalene monooxygenase OS=Mus musculus OX=10090 GN=Sqle PE=2 SV=1	3	1	0.985915	1.02012	0.964481	0.945038	0.982372	4.2813	0.973149	0.981395	1.29167	2.54433	0.949109	0.993521	0.717815	1.61081	0.926169	0.94906	2.12374	1.02062	0.857932	0.932368	1.39525		1.00287	1.39926	1.33103	1.02185	1.17486
P52196	Thiosulfate sulfurtransferase OS=Mus musculus OX=10090 GN=Tst PE=1 SV=3	2	2	1.12475	1.00237	0.909836	0.998473	1.15705	1.10309	1.03255	1.01302	1.03889	1.07447	1.1145	1.0594	1.08843	1.07243	1.08368	1.11207	0.987374	1.06106	0.865744	0.936241	1.04415		1.0618	1.03769	1.0395	1.0835	1.06002
P52293	Importin subunit alpha-1 OS=Mus musculus OX=10090 GN=Kpna2 PE=1 SV=2	21	16	1.02213	1.00592	1.17213	1.11908	1.125	1.10898	1.02929	0.930233	0.989815	0.932624	1.11366	1.08855	1.15215	1.06703	1.04922	0.996865	0.967172	0.948454	0.000170374	0.0132809	1.16649		1.01399	1.13104	0.969611	1.10489	0.989705
P52332	Tyrosine-protein kinase JAK1 OS=Mus musculus OX=10090 GN=Jak1 PE=1 SV=1	6	5	0.923541	0.986982	0.900273	0.912977	0.963141	0.9838	0.961758	0.933953	0.937037	0.91844	0.978796	0.985961	0.946684	0.949189	0.949959	0.924765	0.969697	0.909596	0.628063	0.803595	1.02915		0.954735	0.939415	0.937669	0.965	0.938221
P52431	DNA polymerase delta catalytic subunit OS=Mus musculus OX=10090 GN=Pold1 PE=1 SV=2	19	10	0.957746	1.01065	0.928962	0.922137	0.929487	0.952872	0.958503	0.964651	0.949074	1.00355	0.988126	0.948164	0.919376	0.996757	0.981132	1.00078	0.984848	1.02538	0.0418677	0.207224	1.06921		0.983843	0.933293	0.968725	0.962597	0.997884
P52432	DNA-directed RNA polymerases I and III subunit RPAC1 OS=Mus musculus OX=10090 GN=Polr1c PE=1 SV=3	6	7	1.05433	1.03432	0.978142	1.12977	1.08333	1.02504	0.970708	1.05302	0.971296	0.992021	1.0933	1.02484	1.0091	1.15676	0.983593	1.16223	0.912458	0.980967	0.552437	0.757298	1.07348		1.04427	1.0525	0.996208	1.06941	1.00576
P52479	Ubiquitin carboxyl-terminal hydrolase 10 OS=Mus musculus OX=10090 GN=Usp10 PE=1 SV=3	11	7	1.02716	0.96213	1.10792	1.0916	1.12019	1.20177	1.01465	0.965581	1.01481	0.987589	1.04919	1.05832	1.10403	1.1027	0.996719	0.983542	1.05556	1.02062	0.000511785	0.0196532	1.13628		0.994115	1.12959	0.995443	1.07827	1.01374
P52480	Pyruvate kinase PKM OS=Mus musculus OX=10090 GN=Pkm PE=1 SV=4	81	71	1.03018	0.986982	1.18989	1.12824	1.10897	1.11193	0.957689	0.968372	0.985185	0.980496	1.0458	1.08099	1.12874	1.07892	0.964725	0.916928	0.950337	0.900079	1.64315e-06	0.00159851	1.21619	2	1.00835	1.1343	0.972876	1.08321	0.932662
P52482	Ubiquitin-conjugating enzyme E2 E1 OS=Mus musculus OX=10090 GN=Ube2e1 PE=1 SV=1	1	1	0.976861	1.09467	0.993169	0.905344	1.19071	1.1134	1.02604	0.853953	1.05	0.984043	1.05259	0.973002	1.23797	1.08865	1.06235	1.03918	1.01852	0.960349	0.617196	0.797924	1.1112		1.03409	1.0449	0.975439	1.08391	1.01939
P52503	NADH dehydrogenase [ubiquinone] iron-sulfur protein 6, mitochondrial OS=Mus musculus OX=10090 GN=Ndufs6 PE=1 SV=2	1		1.15795		1.02732	1.39847			1.03011	1.30233			0.985581	0.904968			1.08039	1.0721			0.54335	0.752325	1.26916		1.15795	1.19862	1.15825	0.944415	1.07624
P52623	Uridine-cytidine kinase 1 OS=Mus musculus OX=10090 GN=Uck1 PE=1 SV=2	3	1	0.98994	1.09349	1.04372	0.984733	0.929487	0.986745	0.899919	0.893953	0.976852	0.93883	0.982188	0.921166	1.07672	1.07676	0.963084	1.01254	1	1.03807	0.127808	0.368859	1.12261		1.04043	0.985343	0.926794	1.01202	1.00306
P52624	Uridine phosphorylase 1 OS=Mus musculus OX=10090 GN=Upp1 PE=1 SV=2
P52633	Signal transducer and transcription activator 6 OS=Mus musculus OX=10090 GN=Stat6 PE=1 SV=2	10	3	0.969819	1.00237	0.993169	1.04122	1.0609	1.12666	0.97559	0.981395	1.0213	0.975177	0.991518	0.964363	1.12484	0.993514	0.961444	0.966301	0.982323	0.964314	0.119623	0.355519	1.08863		0.985959	1.05441	0.988181	1.01672	0.968562
P52760	2-iminobutanoate/2-iminopropanoate deaminase OS=Mus musculus OX=10090 GN=Rida PE=1 SV=3	7	2	1.08048	1.12544	1.08743	1.17405	1.14103	0.689249	1.00488	1.09953	0.969444	1.01862	1.12129	1.16091	1.09103	1.1373	0.919606	0.920846	0.704545	0.750198	0.0572092	0.242748	1.37828		1.10273	1.00101	1.02203	1.12734	0.817935
P52800	Ephrin-B2 OS=Mus musculus OX=10090 GN=Efnb2 PE=1 SV=1	2	1	1.06841	1.10059	1.17623	1.03664	1.06731	1.03535	0.962571	0.945116	0.996296	1.04699	1.11535	1	1.07672	1.13622	0.944217	0.909091	1.00673	1.02776	0.0274028	0.167838	1.11702		1.08438	1.07739	0.986988	1.0808	0.97078
P52825	Carnitine O-palmitoyltransferase 2, mitochondrial OS=Mus musculus OX=10090 GN=Cpt2 PE=1 SV=2	12	10	0.986922	1.0071	1.01503	1.06565	1.02083	1.02798	1.05777	1.12837	0.996296	1.00177	1.08821	1.04752	1.05982	1.02486	1.08368	1.06348	0.978956	1.00317	0.581427	0.7759	1.05807		0.99696	1.03219	1.04472	1.05486	1.03143
P52875	Transmembrane protein 165 OS=Mus musculus OX=10090 GN=Tmem165 PE=1 SV=2	4	1	1.02213	1.10296	1.02186	1.06718	1.09455	1.14286	1.09276	1.02419	1.00093	1.04699	1.01781	0.989201	1.10793	1.10162	1.03445	1.06818	1.0463	0.989691	0.685686	0.839067	1.04493		1.06178	1.08072	1.04067	1.05287	1.03426
P52912	Nucleolysin TIA-1 OS=Mus musculus OX=10090 GN=Tia1 PE=1 SV=1	2	2	0.862173	1.06864	0.781421	1.10076	1.0625	0.969072	0.982099	0.814884	0.97963	1.03457	0.821035	0.916847	1.12744	1.06378	1.02461	0.90674	1.04209	1.06027	0.973049	0.987925	1.06065		0.959871	0.970099	0.949005	0.974768	1.00656
P53026	60S ribosomal protein L10a OS=Mus musculus OX=10090 GN=Rpl10a PE=1 SV=3	12	13	0.99497	0.919527	1.00137	0.891603	0.858974	0.969072	1.03987	0.826977	0.913889	0.884752	0.95335	0.907127	0.979194	0.964324	1.02789	0.997649	0.929293	1.04044	0.429251	0.668623	1.09277		0.956505	0.928486	0.91316	0.950612	0.99787
P53368	7,8-dihydro-8-oxoguanine triphosphatase OS=Mus musculus OX=10090 GN=Nudt1 PE=1 SV=1	1		0.732394		0.878415	0.891603			0.967453	1.06605			1.13571	1.02484			0.593109	0.883229			0.188675	0.449546	1.49059		0.732394	0.884985	1.01555	1.07885	0.723776
P53395	Lipoamide acyltransferase component of branched-chain alpha-keto acid dehydrogenase complex, mitochondrial OS=Mus musculus OX=10090 GN=Dbt PE=1 SV=2	1		1.05734		1.22678	0.970992			1.04963	1.17953			1.13995	1.20302			1	0.896552			0.431197	0.669323	1.23678		1.05734	1.09142	1.11269	1.17106	0.946864
P53569	CCAAT/enhancer-binding protein zeta OS=Mus musculus OX=10090 GN=Cebpz PE=1 SV=2	6	3	1.09054	1.08284	1.0765	1.01069	0.782051	1.1134	1.19528	0.883721	1.16944	1.12145	0.93469	0.919006	0.827048	0.79027	1.13946	1.26959	1.17677	1.4996	0.0114495	0.105245	1.46027	1	1.08668	0.986574	1.08489	0.865612	1.26403
P53612	Geranylgeranyl transferase type-2 subunit beta OS=Mus musculus OX=10090 GN=Rabggtb PE=1 SV=2	1		1.00101		1.0724	1.07023			0.973149	0.910698			1.01187	0.971922			0.985234	0.966301			0.0621922	0.253893	1.138		1.00101	1.07132	0.941406	0.991697	0.975721
P53690	Matrix metalloproteinase-14 OS=Mus musculus OX=10090 GN=Mmp14 PE=2 SV=3	9	6	0.983903	0.994083	1.0847	1.06412	0.910256	0.923417	1.00732	0.95907	0.957407	0.968972	1.02545	1.0432	0.946684	0.927568	0.944217	0.949843	0.931818	1.00555	0.901193	0.952743	1.03658		0.98898	0.992466	0.972986	0.984481	0.957447
P53702	Cytochrome c-type heme lyase OS=Mus musculus OX=10090 GN=Hccs PE=1 SV=2	4	4	1.0332	0.957396	1.03552	0.970992	0.911859	0.911635	0.974776	0.970233	1.00833	0.893617	1.04835	0.966523	0.89987	0.898378	1.04512	1.03605	0.952862	0.918319	0.859343	0.933033	1.04544		0.994576	0.95616	0.960802	0.951347	0.986603
P53762	Aryl hydrocarbon receptor nuclear translocator OS=Mus musculus OX=10090 GN=Arnt PE=1 SV=3	3		1.09859		0.989071	0.958779			1.02929	1.0586			0.969466	0.989201			1.05989	1.04154			0.0147308	0.119294	1.12814		1.09859	0.973807	1.04385	0.979284	1.05067
P53798	Squalene synthase OS=Mus musculus OX=10090 GN=Fdft1 PE=1 SV=2	1	2	1.12877	1.14083	1.00273	0.99542	1.17308	1.05744	0.989422	1.02698	1.03148	1.05496	1.08821	0.955724	1.15085	1.10919	1.01887	1.05486	1.02862	0.973037	0.251289	0.51297	1.11427		1.13478	1.05486	1.02544	1.07341	1.01841
P53810	Phosphatidylinositol transfer protein alpha isoform OS=Mus musculus OX=10090 GN=Pitpna PE=1 SV=2	14	13	1.1328	0.986982	1.1735	1.20916	1.05449	1.03535	1.08706	1.13023	1.10926	1.10816	1.18066	1.15983	0.942783	0.956757	1.1009	1.06897	1.11111	0.975416	0.777812	0.888845	1.05825		1.05738	1.11564	1.10857	1.05422	1.06271
P53811	Phosphatidylinositol transfer protein beta isoform OS=Mus musculus OX=10090 GN=Pitpnb PE=1 SV=2	6	7	1.12575	0.959763	1.08197	1.18015	1.04327	1.01178	1.08218	1.0493	1.09537	1.04167	1.20102	1.15119	0.773732	0.900541	1.02379	1.08699	1.11111	0.90801	0.865053	0.936241	1.08758		1.03945	1.07748	1.0669	0.990712	1.02937
P53986	Monocarboxylate transporter 1 OS=Mus musculus OX=10090 GN=Slc16a1 PE=1 SV=1	6	5	0.911469	0.977515	0.786885	0.833588	0.830128	0.916053	0.954434	0.942326	0.97963	1.03191	0.952502	0.860691	0.836151	0.940541	1.01559	1.05251	0.989057	0.979381	0.00203808	0.0418324	1.20032	1	0.943914	0.840392	0.97648	0.896074	1.00874
P53994	Ras-related protein Rab-2A OS=Mus musculus OX=10090 GN=Rab2a PE=1 SV=1	10	11	1.07646	1	1.12842	1.21679	1.1891	1.18115	1.06672	1.18791	1.09815	1.05408	1.14419	1.20626	1.21326	1.08108	1.04102	0.992947	1.05892	0.987312	0.00262131	0.0469343	1.15578		1.03753	1.17843	1.1005	1.15995	1.01959
P53995	Anaphase-promoting complex subunit 1 OS=Mus musculus OX=10090 GN=Anapc1 PE=1 SV=2	25	16	0.987928	0.986982	0.946721	0.917557	0.934295	0.958763	0.972335	0.940465	0.944444	0.946809	0.968617	0.953564	0.983095	0.952432	1	1.01019	0.944444	0.973037	0.032157	0.180569	1.05137		0.987455	0.93921	0.950932	0.964346	0.981583
P53996	Cellular nucleic acid-binding protein OS=Mus musculus OX=10090 GN=Cnbp PE=1 SV=2	5	4	1.0161	1.11124	0.997268	1.07023	0.969551	0.745214	1.03824	0.974884	0.976852	0.98227	1.05937	1.00432	0.993498	1.01081	1.06153	1.06348	0.933502	1.10785	0.436807	0.674233	1.13393		1.06261	0.937098	0.992722	1.01669	1.03947
P54071	Isocitrate dehydrogenase [NADP], mitochondrial OS=Mus musculus OX=10090 GN=Idh2 PE=1 SV=3	27	25	0.982897	0.981065	1.0806	1.05496	0.955128	1.03829	0.963385	0.939535	0.99537	0.994681	0.970314	0.980562	0.997399	0.99027	0.960623	0.944357	0.969697	0.974623	0.0574516	0.243356	1.07159		0.981981	1.03115	0.972961	0.984583	0.962256
P54103	DnaJ homolog subfamily C member 2 OS=Mus musculus OX=10090 GN=Dnajc2 PE=1 SV=2	6	6	0.95674	0.885207	0.849727	0.824427	0.903846	0.830633	1.00488	0.84093	0.888889	0.839539	0.973707	0.906048	0.781534	0.824865	1.0443	0.995298	0.922559	0.929421	0.155881	0.410749	1.14094		0.920279	0.851597	0.89113	0.868415	0.971619
P54116	Erythrocyte band 7 integral membrane protein OS=Mus musculus OX=10090 GN=Stom PE=1 SV=3	7	10	1.04829	1.01183	1.0888	1.07176	0.972756	0.960236	0.998373	1.06233	1.03426	1.07801	0.940628	0.991361	0.989597	0.967568	0.984413	0.988245	1.00337	1.03489	0.178389	0.439662	1.07276		1.0299	1.02178	1.0428	0.972069	1.00253
P54227	Stathmin OS=Mus musculus OX=10090 GN=Stmn1 PE=1 SV=2	9	8	0.991952	1.26036	0.452186	0.522137	0.546474	0.648012	1.14158	1.40651	1.23056	0.969858	0.721798	0.583153	0.592978	0.75027	1.33716	1.47649	1.05051	1.19429	4.20682e-06	0.00223229	2.33301	3	1.11813	0.537729	1.17656	0.65783	1.25453
P54276	DNA mismatch repair protein Msh6 OS=Mus musculus OX=10090 GN=Msh6 PE=1 SV=3	31	22	0.963783	1.00355	1.04645	0.960305	0.939103	0.963181	0.923515	0.92093	0.956481	0.98227	0.961832	0.963283	1.02991	1.03243	0.898277	0.927116	0.962963	0.984933	0.267532	0.53097	1.05679		0.983466	0.976421	0.945463	0.996273	0.942736
P54279	Mismatch repair endonuclease PMS2 OS=Mus musculus OX=10090 GN=Pms2 PE=2 SV=1	1		1.07646		1.15027	1.08397			0.969081	0.88093			1.07549	1.02808			0.827728	0.910658			0.0398354	0.202874	1.28614		1.07646	1.11663	0.923955	1.05152	0.868203
P54310	Hormone-sensitive lipase OS=Mus musculus OX=10090 GN=Lipe PE=1 SV=2	1		0.923541		0.963115	1.10687			0.974776	1.08651			1	0.99784			0.913043	0.961599			0.48542	0.711015	1.11797		0.923541	1.03249	1.02913	0.99892	0.937007
P54726	UV excision repair protein RAD23 homolog A OS=Mus musculus OX=10090 GN=Rad23a PE=1 SV=2	8	6	0.927565	1.06982	0.901639	0.984733	1.23237	1.0648	1.01871	1.10698	1.10093	1.11259	1.12383	1.00864	1.11964	1.19351	1.0968	1.06191	1.07744	0.886598	0.618189	0.798312	1.11367		0.996158	1.03894	1.0841	1.10939	1.02703
P54728	UV excision repair protein RAD23 homolog B OS=Mus musculus OX=10090 GN=Rad23b PE=1 SV=2	13	12	1.18913	1.04615	1.18443	1.2687	1.16026	1.06038	1.08299	1.1107	1.04815	1.04965	1.17303	1.20734	1.08453	1.06919	1.00574	1.00705	0.953704	0.95004	0.00665226	0.0800603	1.19137		1.11536	1.16606	1.07256	1.13203	0.978754
P54729	NEDD8 ultimate buster 1 OS=Mus musculus OX=10090 GN=Nub1 PE=1 SV=2	9	8	0.963783	0.986982	1.03415	1.02443	0.998397	0.954345	0.948739	0.933023	0.972222	0.965426	0.950806	0.99784	1.04421	1.00432	0.90402	0.910658	0.941077	0.884219	0.00310781	0.0512438	1.10177		0.975313	1.00235	0.954731	0.998744	0.909766
P54731	FAS-associated factor 1 OS=Mus musculus OX=10090 GN=Faf1 PE=1 SV=2	11	3	1.01006	0.994083	1.03689	1.04427	0.899038	0.948454	0.991863	0.995349	0.914815	0.927305	1.03647	1.06263	0.881664	0.997838	1.02133	1.00705	0.945286	0.935765	0.893708	0.94859	1.04746		1.00204	0.980246	0.956634	0.992147	0.976646
P54754	Ephrin type-B receptor 3 OS=Mus musculus OX=10090 GN=Ephb3 PE=1 SV=2	6	9	1.02515	1.06982	0.846995	0.896183	1.00641	0.979381	1.00651	1.01302	1.01204	1.04167	0.991518	0.917927	1.06892	1.02811	1.06563	1.01724	1.00926	1.02458	0.0724991	0.276253	1.12603		1.04725	0.930039	1.01822	1.00005	1.02895
P54761	Ephrin type-B receptor 4 OS=Mus musculus OX=10090 GN=Ephb4 PE=1 SV=2	2		1		0.893443	0.943511			0.956876	1.04186			1.00848	0.946004			0.97703	0.989028			0.416264	0.657039	1.08916		1	0.918136	0.998464	0.976744	0.983011
P54763	Ephrin type-B receptor 2 OS=Mus musculus OX=10090 GN=Ephb2 PE=1 SV=3
P54775	26S proteasome regulatory subunit 6B OS=Mus musculus OX=10090 GN=Psmc4 PE=1 SV=2	15	15	0.923541	1.00828	0.952186	0.873282	0.945513	0.95729	0.904801	0.861395	0.941667	0.973404	0.927057	0.859611	0.977893	0.99027	0.954881	0.920846	0.935185	0.995242	0.801651	0.902978	1.04962		0.964983	0.931423	0.919362	0.937267	0.951132
P54797	Transport and Golgi organization 2 homolog OS=Mus musculus OX=10090 GN=Tango2 PE=1 SV=1		2		0.953846			0.966346	0.926362			1.15093	1.01596			1.05462	1.03568			0.97138	0.998414	0.182217	0.443722	1.14289		0.953846	0.946143	1.08134	1.0451	0.984804
P54818	Galactocerebrosidase OS=Mus musculus OX=10090 GN=Galc PE=1 SV=2	6	1	0.963783	0.95858	0.904372	1.00458	1.18109	1.18851	1.02197	1.0307	0.912037	0.987589	0.983885	0.973002	1.11313	0.996757	0.986054	1.08229	1.11616	0.963521	0.610494	0.793575	1.10561		0.961178	1.06268	0.986937	1.01519	1.03504
P54822	Adenylosuccinate lyase OS=Mus musculus OX=10090 GN=Adsl PE=1 SV=2	25	13	0.993964	0.976331	1.04918	1.0458	0.889423	0.938144	0.996745	0.929302	0.990741	0.945922	1.07125	1.01404	0.897269	0.993514	1.06235	1.00705	0.988215	0.973037	0.878901	0.940236	1.04336		0.985108	0.978181	0.965249	0.991997	1.00711
P54823	Probable ATP-dependent RNA helicase DDX6 OS=Mus musculus OX=10090 GN=Ddx6 PE=1 SV=1	14	13	1.04427	0.950296	1.05601	0.983206	1.04487	1.02946	1.10496	0.946977	1.02685	1.0984	1.00848	1.02052	1.0143	0.988108	1.07629	1.01332	1.10438	1.06899	0.402376	0.648568	1.06932		0.996173	1.02801	1.04229	1.00778	1.06523
P54923	[Protein ADP-ribosylarginine] hydrolase OS=Mus musculus OX=10090 GN=Adprh PE=1 SV=1	10	13	1.05734	1.01183	1.00546	1.00916	0.94391	0.997054	0.99105	1.01302	1.01204	1.02482	0.984733	1.00648	1.01821	1.01189	1.01395	1.0384	1.01768	1.06582	0.0930522	0.311794	1.04633		1.03434	0.98854	1.01016	1.00525	1.03376
P55012	Solute carrier family 12 member 2 OS=Mus musculus OX=10090 GN=Slc12a2 PE=1 SV=2	5	7	1.01207	1.00592	0.952186	1.05496	0.980769	1.02356	0.99105	1.02512	1.02407	1.05585	1	1.04644	0.981795	0.988108	0.954061	0.954545	1.03114	1.02776	0.780528	0.891051	1.03289		1.00899	1.0021	1.02377	1.00377	0.991164
P55065	Phospholipid transfer protein OS=Mus musculus OX=10090 GN=Pltp PE=1 SV=1	1	1	1.13179	1.2071	1.28142	1.38321	1.33494	1.09867	1.12856	1.30512	1.09907	1.02394	1.16964	1.26998	1.44473	1.17405	0.918786	1.09326	1.05219	0.986519	0.02405	0.155804	1.25659	2	1.16884	1.26978	1.13467	1.25988	1.0105
P55096	ATP-binding cassette sub-family D member 3 OS=Mus musculus OX=10090 GN=Abcd3 PE=1 SV=2	9	4	1.01207	0.865089	0.867486	0.891603	0.886218	0.880707	0.986168	0.95907	1.00185	0.95922	0.922816	0.944924	0.841352	0.899459	1.01969	1.06661	0.97138	0.919112	0.026271	0.163654	1.12618		0.935699	0.881458	0.976406	0.901297	0.992677
P55194	SH3 domain-binding protein 1 OS=Mus musculus OX=10090 GN=Sh3bp1 PE=1 SV=3	9	7	1.0493	1.11243	1.04781	1.07328	1.09295	1.07216	0.956062	1.08465	1.04907	0.984043	1.04241	1.06263	1.05072	1.06378	0.986054	0.95768	0.993266	0.996035	0.0109789	0.103195	1.09893		1.0804	1.07143	1.01718	1.05485	0.98314
P55200	Histone-lysine N-methyltransferase 2A OS=Mus musculus OX=10090 GN=Kmt2a PE=1 SV=3	1		1.41851		0.834699	0.966412			1.19121	0.75907			0.776081	0.737581			1.09516	1.55956			0.193163	0.453536	1.87488		1.41851	0.898145	0.950901	0.756586	1.30689
P55258	Ras-related protein Rab-8A OS=Mus musculus OX=10090 GN=Rab8a PE=1 SV=2	4	9	1.05835	0.970414	0.969945	1.00458	0.910256	1.0486	0.961758	1.02047	1.00648	0.950355	1.04411	1.06479	1.0156	0.993514	0.92863	0.90047	0.98569	0.907216	0.0682874	0.268052	1.10672		1.01343	0.982034	0.984326	1.02915	0.92991
P55264	Adenosine kinase OS=Mus musculus OX=10090 GN=Adk PE=1 SV=2	9	5	0.848089	1.11953	0.778689	0.868702	1.0609	0.9838	0.93572	1.04837	1.03426	1.33156	1.01696	0.848812	1.03511	0.971892	1.19688	1.07053	1.13131	1.15623	0.145354	0.39591	1.24127		0.974401	0.91665	1.07811	0.96534	1.13781
P55302	Alpha-2-macroglobulin receptor-associated protein OS=Mus musculus OX=10090 GN=Lrpap1 PE=1 SV=1	6	5	1.06942	0.988166	0.811475	0.763359	1.06571	0.933726	1.10496	1.0893	1.16389	1.06826	1.05683	0.910367	0.903771	0.982703	1.07301	1.06113	1.1069	1.00238	0.0229052	0.151757	1.24826	3	1.02799	0.886064	1.10604	0.961447	1.06018
P55937	Golgin subfamily A member 3 OS=Mus musculus OX=10090 GN=Golga3 PE=1 SV=3	25	14	0.997988	0.975148	0.915301	0.896183	0.892628	0.907216	0.993491	0.957209	0.966667	1.01596	0.94402	0.944924	0.824447	0.922162	1.02461	1.0674	1.04377	1.04124	0.000279634	0.0153983	1.15658		0.986502	0.902787	0.983062	0.90748	1.04414
P56135	ATP synthase subunit f, mitochondrial OS=Mus musculus OX=10090 GN=Atp5j2 PE=1 SV=3	3	4	0.988934	0.997633	0.987705	1.00916	0.924679	0.94109	1.01709	0.900465	0.928704	0.941489	0.994063	0.925486	0.90117	0.957838	1.04758	1.05721	0.964646	1.09358	0.0556317	0.239647	1.10134		0.993274	0.965056	0.945974	0.943997	1.03966
P56183	Ribosomal RNA processing protein 1 homolog A OS=Mus musculus OX=10090 GN=Rrp1 PE=1 SV=2	3	4	1.08753	1.01302	1.08607	1.09771	1.0625	1.15022	0.99105	1.04093	1.0463	0.939716	1.14758	1.07883	0.903771	1.03351	1.0845	1.08856	1.02609	0.945282	0.452238	0.686354	1.09477		1.04961	1.09866	1.00356	1.037	1.03444
P56371	Ras-related protein Rab-4A OS=Mus musculus OX=10090 GN=Rab4a PE=1 SV=2	1	1	0.918511	0.934911	1.13525	1.0458	0.971154	0.923417	1.08218	1.56372	0.941667	0.859043	0.268872	0.9946	1.06112	0.977297	1.18048	0.773511	0.979798	0.957177	0.582327	0.776923	1.49055		0.926675	1.0158	1.08166	0.725682	0.961973
P56375	Acylphosphatase-2 OS=Mus musculus OX=10090 GN=Acyp2 PE=1 SV=2
P56376	Acylphosphatase-1 OS=Mus musculus OX=10090 GN=Acyp1 PE=1 SV=2	5	4	1.00302	1.10059	1.20355	1.20611	1.15064	0.659794	1.09439	1.15256	0.987963	1.12323	1.3028	1.15119	1.42003	1.19784	1.07875	1.04545	0.658249	0.85567	0.196547	0.455969	1.41563		1.05067	1.02459	1.0877	1.2638	0.892752
P56379	6.8 kDa mitochondrial proteolipid OS=Mus musculus OX=10090 GN=Mp68 PE=1 SV=1	1	1	1.0161	0.99645	0.923497	0.862595	0.850962	0.945508	0.928397	0.824186	0.941667	0.971631	0.960136	0.816415	0.853056	0.968649	0.9516	0.952194	0.921717	1.02617	0.185187	0.446298	1.12458		1.00623	0.894756	0.914723	0.897112	0.962164
P56380	Bis(5'-nucleosyl)-tetraphosphatase [asymmetrical] OS=Mus musculus OX=10090 GN=Nudt2 PE=1 SV=3	5	3	1.05332	1.0355	0.987705	1.04122	0.982372	1.08542	1.0358	1.09209	1.06204	1.06206	1.05344	1.05616	1.09493	1.00649	1.14274	1.08307	1.03956	1.00476	0.631383	0.804317	1.042		1.04437	1.02332	1.06281	1.05228	1.0663
P56382	ATP synthase subunit epsilon, mitochondrial OS=Mus musculus OX=10090 GN=Atp5e PE=1 SV=2	2	3	0.988934	1.04024	0.905738	0.847328	0.676282	0.63623	0.97559	0.954419	0.919444	0.784574	0.849873	0.841253	0.723017	0.836757	1.06973	1.20063	0.886364	1.01031	0.0146781	0.11916	1.36612	1	1.01426	0.758052	0.905298	0.810974	1.03559
P56389	Cytidine deaminase OS=Mus musculus OX=10090 GN=Cda PE=1 SV=2	4	6	1.01006	1.07456	0.968579	0.967939	1.08173	0.970545	0.986168	0.966512	0.966667	0.969858	1.04411	0.99568	1.12874	0.963243	1.06317	1.03762	0.957912	1.01427	0.409966	0.653818	1.07153		1.04181	0.996046	0.972267	1.03109	1.01749
P56390	Cyclin-dependent kinases regulatory subunit 2 OS=Mus musculus OX=10090 GN=Cks2 PE=1 SV=1	2	1	1.12072	1.09941	1.15984	1.1313	1.11218	1.15169	1.03662	0.904186	0.822222	1.16755	1.13147	1.0594	1.09883	0.8	0.871206	0.930251	0.93266	1.09358	0.225761	0.490847	1.19412		1.11002	1.1386	0.973947	1.01316	0.953506
P56391	Cytochrome c oxidase subunit 6B1 OS=Mus musculus OX=10090 GN=Cox6b1 PE=1 SV=2	7	3	0.929577	1.06627	0.831967	0.940458	1.02244	0.85567	0.854353	1.0093	1.0213	0.952128	1.08821	1.00324	0.79844	0.961081	0.836751	0.823668	0.968013	0.931007	0.626069	0.802967	1.12145		0.995582	0.909593	0.956922	0.956709	0.88776
P56395	Cytochrome b5 OS=Mus musculus OX=10090 GN=Cyb5a PE=1 SV=2	1	1	0.966801	0.901775	1.06694	0.39084	0.913462	1.02651	0.585028	1.83721	0.905556	0.99734	0.677693	0.00107991	0.907672	0.987027	0.799016	0.807994	0.919192	0.804917	0.51679	0.734478	6.20302		0.933722	0.790766	0.992598	0.160018	0.831343
P56399	Ubiquitin carboxyl-terminal hydrolase 5 OS=Mus musculus OX=10090 GN=Usp5 PE=1 SV=1	28	23	0.995976	1.0213	1.01639	1.03053	1.01603	0.988218	0.987795	1.03814	1.03148	1.00709	1.07209	1.07127	1.0078	1.02486	1.02625	1.00705	1.01936	1.01586	0.274456	0.538773	1.03477		1.00856	1.01268	1.01593	1.04362	1.01711
P56480	ATP synthase subunit beta, mitochondrial OS=Mus musculus OX=10090 GN=Atp5b PE=1 SV=2	67	51	1.02616	1.0142	1.12295	1.08702	0.990385	1.02504	0.997559	1.03163	1.01019	0.984929	1.00933	1.03672	1.10143	1.00973	0.992617	0.990596	0.975589	1.01824	0.196051	0.455969	1.0613		1.02016	1.05508	1.00593	1.03864	0.994143
P56546	C-terminal-binding protein 2 OS=Mus musculus OX=10090 GN=Ctbp2 PE=1 SV=2	8	3	1	0.983432	1.04235	1.02595	0.979167	1.05302	1.02522	1.09488	1.04722	0.961879	1.04241	1.07775	0.919376	0.975135	1.02215	0.994514	1.04966	0.896114	0.795015	0.899671	1.0428		0.991681	1.02473	1.03118	1.0018	0.98886
P56564	Excitatory amino acid transporter 1 OS=Mus musculus OX=10090 GN=Slc1a3 PE=1 SV=2	2	3	1.00302	1.05917	0.979508	1.02443	1.20673	0.960236	0.934093	1.15163	1.08148	1.10018	0.916879	1.01404	0.971391	1.03459	0.989336	0.992163	0.995791	0.997621	0.541991	0.751535	1.08184		1.03071	1.03841	1.06364	0.983179	0.993722
P56695	Wolframin OS=Mus musculus OX=10090 GN=Wfs1 PE=1 SV=1	2		0.904427		0.961749	1.00305			0.834011	0.904186			0.908397	0.902808			0.886792	0.945925			0.194655	0.454505	1.13104		0.904427	0.982184	0.86839	0.905598	0.915882
P56812	Programmed cell death protein 5 OS=Mus musculus OX=10090 GN=Pdcd5 PE=1 SV=3	5	3	0.960765	1.05325	0.60929	0.627481	0.599359	0.571429	1.08544	1.06791	1.1	1.00532	0.997455	0.74514	0.615085	0.852973	1.23216	1.20533	0.943603	1	5.06762e-05	0.00878794	1.80872	3	1.00595	0.601545	1.06404	0.790224	1.08803
P56873	Sjoegren syndrome/scleroderma autoantigen 1 homolog OS=Mus musculus OX=10090 GN=Sssca1 PE=1 SV=1	2	1	0.970825	1.25089	1.15301	1.23511	1.0641	1.22828	1.02522	1.1107	0.934259	1.04521	1.05259	1.17063	1.10273	1.06595	0.980312	1.12696	1.14478	1.01507	0.302532	0.566168	1.13745		1.10199	1.16803	1.02688	1.09703	1.06444
P56959	RNA-binding protein FUS OS=Mus musculus OX=10090 GN=Fus PE=1 SV=1	13	10	1.11066	0.906509	1.09836	1.01221	0.959936	0.874816	1.15134	0.897674	0.952778	1.01418	1.01781	1.01404	0.973992	0.895135	0.988515	1.00392	0.975589	0.992863	0.990318	0.996213	1.03023		1.00341	0.982979	0.999673	0.973961	0.990169
P56960	Exosome component 10 OS=Mus musculus OX=10090 GN=Exosc10 PE=1 SV=2	16	10	0.979879	0.960947	1.04098	0.960305	0.951923	0.939617	1.0179	0.893023	1.03056	1.06117	0.917727	0.975162	0.959688	0.942703	0.949139	0.977273	1.05724	1.07296	0.483669	0.709518	1.06771		0.970367	0.972415	0.998519	0.94858	1.0128
P57080	Ubiquitin carboxyl-terminal hydrolase 25 OS=Mus musculus OX=10090 GN=Usp25 PE=1 SV=2	5	2	0.922535	0.914793	0.983607	1.01374	0.876603	0.989691	0.907242	1.1107	0.940741	0.87766	1.00933	1.08855	0.960988	0.892973	0.926989	0.894201	0.904882	0.861221	0.43127	0.669323	1.09915		0.918656	0.964412	0.955056	0.985394	0.896508
P57716	Nicastrin OS=Mus musculus OX=10090 GN=Ncstn PE=1 SV=3	7	3	1.04628	1.0568	0.967213	1.02137	1.10897	1.02062	1.04882	1.08558	1.18519	1.16401	1.06531	1.06803	1.16905	1.08541	1.05086	1.0094	1.05556	1.07137	0.112445	0.344898	1.08869		1.05153	1.02831	1.11951	1.09615	1.04655
P57724	Poly(rC)-binding protein 4 OS=Mus musculus OX=10090 GN=Pcbp4 PE=1 SV=1	3	1	0.932596	0.968047	0.945355	0.946565	0.980769	0.991163	0.946298	0.932093	0.939815	0.953014	0.955047	0.954644	0.951886	0.931892	0.967186	0.965517	1.01263	0.988898	0.0499243	0.22713	1.04306		0.950156	0.965749	0.942773	0.948318	0.983372
P57746	V-type proton ATPase subunit D OS=Mus musculus OX=10090 GN=Atp6v1d PE=1 SV=1	2	1	0.779678	0.99645	0.886612	0.832061	0.934295	0.852725	0.922701	1.10605	1.00833	0.932624	0.936387	0.956803	1.0143	0.982703	0.759639	0.782132	0.939394	0.990484	0.187624	0.44847	1.14786		0.881425	0.875579	0.989775	0.972114	0.862275
P57759	Endoplasmic reticulum resident protein 29 OS=Mus musculus OX=10090 GN=Erp29 PE=1 SV=2	8	9	1.02414	1.03432	0.95082	1.08244	1.17147	1.12813	1.00651	1.14047	1.0287	1.00887	1.11111	1.14039	1.16125	1.06054	1.06809	1.01646	1.04461	0.922284	0.262865	0.524925	1.10519		1.02922	1.07994	1.04473	1.11768	1.0113
P57776	Elongation factor 1-delta OS=Mus musculus OX=10090 GN=Eef1d PE=1 SV=3	16	13	1.02314	1.01657	1.07377	1.05496	1.02724	1.09426	1.02522	1.00465	0.97963	0.971631	1.06107	1.03888	1.02991	1.00649	1.05168	1.04702	1.01094	1.04758	0.0155335	0.12249	1.06754		1.01985	1.06227	0.99506	1.0339	1.03917
P57780	Alpha-actinin-4 OS=Mus musculus OX=10090 GN=Actn4 PE=1 SV=1	75	73	0.95674	1.00828	1.04781	1.01221	1.02083	0.994109	0.956062	0.962791	0.967593	0.976064	0.991518	0.992441	1.0078	1.03784	0.940115	0.967085	0.962963	0.970658	0.00336357	0.0545253	1.06085		0.982174	1.01856	0.9656	1.00723	0.960131
P57784	U2 small nuclear ribonucleoprotein A' OS=Mus musculus OX=10090 GN=Snrpa1 PE=1 SV=2	7	8	0.981891	0.953846	1.07787	1.13588	0.948718	1.11782	1.06103	1.03535	1.16019	1.11348	1.03138	1.10043	0.945384	1.07027	1.11485	1.10345	1.19108	1.22125	0.042661	0.208498	1.19511		0.967767	1.06746	1.09145	1.03519	1.15659
P58006	Sestrin-1 OS=Mus musculus OX=10090 GN=Sesn1 PE=1 SV=3	3	2	1.01509	0.932544	1.08607	1.03053	1.09295	0.930781	0.912124	0.957209	0.969444	0.949468	0.903308	0.912527	0.984395	1.02162	0.839212	0.9279	0.861953	0.804124	0.00919082	0.0933116	1.20517	2	0.972942	1.03298	0.946817	0.954191	0.857126
P58021	Transmembrane 9 superfamily member 2 OS=Mus musculus OX=10090 GN=Tm9sf2 PE=1 SV=1	7	4	0.982897	0.952663	0.851093	0.89313	0.966346	0.961708	1.00244	0.976744	1.03889	1.03546	1.04411	0.901728	0.93238	0.939459	1.06973	1.02429	0.997475	1.05472	0.021105	0.144589	1.13023		0.967662	0.916784	1.01306	0.952956	1.03618
P58044	Isopentenyl-diphosphate Delta-isomerase 1 OS=Mus musculus OX=10090 GN=Idi1 PE=1 SV=1	11	6	1.01207	1.01538	0.923497	0.925191	0.926282	0.932253	0.988609	0.990698	0.95	1.00443	0.984733	0.969762	0.886866	0.932973	1.02297	0.990596	0.98569	0.961935	0.00775993	0.0863343	1.09379		1.01373	0.9268	0.983224	0.942818	0.99006
P58058	NAD kinase OS=Mus musculus OX=10090 GN=Nadk PE=1 SV=2	1	1	1.09759	0.918343	1.26366	1.18931	0.911859	1.0648	1.1009	0.884651	0.958333	0.85461	1.00763	1.08207	1.02861	1.04432	0.979491	0.975705	0.962963	0.997621	0.268577	0.53232	1.163		1.00397	1.09908	0.945041	1.04031	0.978867
P58059	28S ribosomal protein S21, mitochondrial OS=Mus musculus OX=10090 GN=Mrps21 PE=1 SV=1	1		1.15795		1.39481	1.15573			1.06998	0.895814			0.919423	1.15227			0.921247	1.00784			0.315265	0.579138	1.31765		1.15795	1.26965	0.97903	1.02928	0.96357
P58064	28S ribosomal protein S6, mitochondrial OS=Mus musculus OX=10090 GN=Mrps6 PE=1 SV=3	3	2	1.00805	0.975148	0.722678	0.780153	0.995192	0.901325	1.01383	0.786977	0.967593	1.04255	0.831213	0.7473	0.886866	0.92	1.06809	1.00705	1.05051	0.972244	0.0723415	0.276166	1.21403		0.991462	0.843292	0.947174	0.843749	1.02378
P58137	Acyl-coenzyme A thioesterase 8 OS=Mus musculus OX=10090 GN=Acot8 PE=1 SV=1	1		1.09457		1.00137	1.20916			1.12856	0.965581			1.02205	1.12203			1.1009	0.959248			0.956615	0.981157	1.07078		1.09457	1.10037	1.04389	1.07088	1.02764
P58196	Phospholipid scramblase 4 OS=Mus musculus OX=10090 GN=Plscr4 PE=2 SV=2	1		1.33702		0.909836	1.21374			1.19935	1.41023			0.943172	1.13499			1.21165	0.902821			0.53151	0.745059	1.29225		1.33702	1.05086	1.30052	1.03464	1.0459
P58252	Elongation factor 2 OS=Mus musculus OX=10090 GN=Eef2 PE=1 SV=2	82	86	1.03722	0.990533	1.11339	0.989313	1.10417	1.11193	0.957689	0.899535	0.99537	1.00621	1.07634	1.02268	1.13134	0.998919	1.03281	1.029	0.922559	1.0119	0.0670629	0.26546	1.11891		1.01361	1.07838	0.963781	1.05609	0.998025
P58281	Dynamin-like 120 kDa protein, mitochondrial OS=Mus musculus OX=10090 GN=Opa1 PE=1 SV=1	16	15	0.934608	1.00118	0.964481	0.955725	1.02724	0.921944	0.933279	0.944186	0.953704	0.993794	0.977099	0.948164	0.963589	1.06919	0.934372	0.96395	0.987374	0.9659	0.813379	0.910217	1.03394		0.967323	0.96661	0.955971	0.988421	0.962713
P58389	Serine/threonine-protein phosphatase 2A activator OS=Mus musculus OX=10090 GN=Ptpa PE=1 SV=1	8	6	0.935614	1.06982	0.851093	0.88855	0.945513	0.944035	0.956062	0.994419	0.972222	0.992021	0.979644	0.920086	0.985696	0.992432	1.02953	1.03683	0.98569	1.00079	0.0260393	0.163079	1.11758		1.00047	0.906418	0.978555	0.969025	1.013
P58404	Striatin-4 OS=Mus musculus OX=10090 GN=Strn4 PE=1 SV=2	5	1	1.01308	0.960947	1.10929	1.10229	0.804487	0.921944	0.973963	0.914419	0.966667	0.948582	1.0229	1.01404	0.96749	0.972973	0.988515	0.984326	0.920034	0.9318	0.920907	0.963172	1.04568		0.986668	0.975868	0.950626	0.994051	0.955679
P58462	Forkhead box protein P1 OS=Mus musculus OX=10090 GN=Foxp1 PE=1 SV=1	1	4	1.03521	0.975148	1.29918	1.12519	1.01923	1.20913	1.09764	0.917209	1.00741	0.864362	1.05937	1.12095	0.983095	1.06054	1.08039	0.862069	1.01684	1.0793	0.122865	0.361192	1.1973		1.00473	1.15854	0.967625	1.05485	1.00549
P58466	Carboxy-terminal domain RNA polymerase II polypeptide A small phosphatase 1 OS=Mus musculus OX=10090 GN=Ctdsp1 PE=1 SV=1	1		1.0503		0.995902	1.03817			0.913751	1.10326			1.03986	0.9946			0.920427	0.93652			0.613691	0.795849	1.13126		1.0503	1.01682	1.00404	1.01698	0.928439
P58468	Protein FAM207A OS=Mus musculus OX=10090 GN=Fam207a PE=1 SV=1	1		1.167		1.01093	0.932824			1.17168	0.772093			0.976251	0.964363			1.16079	1.06583			0.705769	0.85249	1.22696		1.167	0.971092	0.951131	0.970289	1.1123
P58501	PAX3- and PAX7-binding protein 1 OS=Mus musculus OX=10090 GN=Paxbp1 PE=1 SV=3	1	3	0.764588	1.08639	0.65847	0.774046	1.13301	1.09278	0.881204	0.673488	1.00463	1.01241	0.838846	0.601512	1.04681	0.972973	0.894176	1.05486	1.04293	0.92387	0.907976	0.954842	1.15318		0.911395	0.891288	0.881439	0.84669	0.976384
P58742	Aladin OS=Mus musculus OX=10090 GN=Aaas PE=1 SV=1	8	5	0.958753	0.969231	1.0765	1.04122	0.911859	1.00147	1.04231	1.02326	0.938889	0.951241	0.99067	1.03132	1.05462	0.967568	1.02789	1.01803	0.936027	0.967486	0.824069	0.915969	1.04823		0.963977	1.00585	0.98792	1.01047	0.986642
P58771	Tropomyosin alpha-1 chain OS=Mus musculus OX=10090 GN=Tpm1 PE=1 SV=1	24	25	1.0503	0.926627	0.780055	0.978626	0.907051	0.949926	1.27177	1.21488	1.41944	1.1445	1.14758	0.99568	0.759428	0.838919	1.43724	1.16536	1.44444	1.05313	0.00609751	0.0762123	1.4029	3	0.986528	0.900567	1.25869	0.923693	1.26341
P58774	Tropomyosin beta chain OS=Mus musculus OX=10090 GN=Tpm2 PE=1 SV=1	8	5	1.03018	0.971598	0.643443	0.90229	1.05449	1.01325	1.26363	1.37674	1.22778	1.12766	1.1883	0.940605	0.811443	0.917838	1.47006	1.31348	1.21633	0.979381	0.0355572	0.192173	1.40375	3	1.00046	0.887471	1.24578	0.955188	1.23152
P58801	Receptor-interacting serine/threonine-protein kinase 2 OS=Mus musculus OX=10090 GN=Ripk2 PE=1 SV=1	5	4	0.972837	1.06154	1.05738	1.06412	1.09295	1.07216	0.995118	0.956279	1.01019	0.97961	0.983036	0.987041	1.09233	1.03784	1.01313	1.02194	1.02862	1.00872	0.0396043	0.202249	1.08778		1.01622	1.07157	0.985096	1.02411	1.01807
P58802	TBC1 domain family member 10A OS=Mus musculus OX=10090 GN=Tbc1d10a PE=1 SV=1	2	2	0.984909	1.06272	0.95765	0.952672	1.12179	1.13402	0.964199	0.926512	1.01019	1.02394	0.932146	0.902808	1.17815	1.02703	0.987695	1.02194	0.953704	0.966693	0.827918	0.917085	1.05864		1.02308	1.03794	0.980444	1.00454	0.982173
P58854	Gamma-tubulin complex component 3 OS=Mus musculus OX=10090 GN=Tubgcp3 PE=1 SV=2	13	10	0.996982	1.03077	1.03962	0.989313	1.04487	1.02946	0.96013	0.908837	1	0.985816	0.942324	0.975162	1.06762	1.05297	0.937654	0.967868	1.0404	1.10389	0.515324	0.734362	1.06492		1.01373	1.02558	0.963059	1.00816	1.01041
P58871	182 kDa tankyrase-1-binding protein OS=Mus musculus OX=10090 GN=Tnks1bp1 PE=1 SV=2	28	20	0.982897	0.957396	1.0041	0.960305	1.10577	1.03387	1.02929	0.95814	0.97037	0.991135	0.949109	0.952484	1.013	1.00108	0.982773	1.01803	0.973906	0.93973	0.410689	0.653932	1.05628		0.970063	1.02466	0.986869	0.978506	0.978212
P58929	Glucocorticoid modulatory element-binding protein 2 OS=Mus musculus OX=10090 GN=Gmeb2 PE=2 SV=2	1	1	1.15392	0.919527	1.31011	1.22595	0.94391	0.818851	1.13995	0.973953	1.01111	1.04344	1.0687	1.15875	1.08843	1.03676	1.10747	1.04389	0.967172	1.01903	0.975263	0.989159	1.0555		1.03008	1.05555	1.04033	1.08725	1.03316
P59016	Vacuolar protein sorting-associated protein 33B OS=Mus musculus OX=10090 GN=Vps33b PE=1 SV=1	4		0.930584		0.875683	0.90229			0.927583	0.925581			0.946565	0.911447			0.943396	0.947492			0.123756	0.362815	1.06362		0.930584	0.888887	0.926582	0.92884	0.945442
P59017	Bcl-2-like protein 13 OS=Mus musculus OX=10090 GN=Bcl2l13 PE=1 SV=2	3	3	1.02918	0.997633	1.00273	1.06107	1.00481	0.936672	1.00895	0.99907	0.97963	0.970745	1.05937	1.01296	1.09103	0.980541	1.11813	1.05643	0.943603	0.9659	0.773313	0.886455	1.04611		1.01328	1.00034	0.989483	1.03511	1.01862
P59108	Copine-2 OS=Mus musculus OX=10090 GN=Cpne2 PE=1 SV=1	8	7	1.16398	0.976331	1.30874	1.31603	1.16506	1.21649	1.07486	1.02791	1.07407	1.08599	1.16455	1.2581	1.24447	1.18054	1.01477	0.935737	1.0404	1.01427	0.000299374	0.0160982	1.24933	2	1.06604	1.24996	1.06547	1.21125	1.00051
P59110	Sentrin-specific protease 1 OS=Mus musculus OX=10090 GN=Senp1 PE=2 SV=1	1		1.21932		0.963115	1.2916			1.12124	1.11349			0.988126	0.958963			1.20263	1.33307			0.336926	0.599584	1.30072		1.21932	1.11533	1.11736	0.973435	1.26617
P59114	Phosphorylated CTD-interacting factor 1 OS=Mus musculus OX=10090 GN=Pcif1 PE=1 SV=1	4	1	0.903421	0.872189	0.980874	0.928244	0.891026	1.16495	0.885273	1.02698	1.00556	0.99734	0.968617	0.942765	1.14304	1.04757	0.923708	0.935737	1.10101	0.922284	0.499936	0.721951	1.15199		0.887668	0.98598	0.977174	1.02259	0.967912
P59222	Scavenger receptor class F member 2 OS=Mus musculus OX=10090 GN=Scarf2 PE=1 SV=1	2	1	1.03722	1.12426	1.02732	0.981679	1.1234	1.19735	1.03173	1.00651	0.912963	1.01596	1.05259	0.991361	1.10013	1.06703	1.04594	0.975705	1.01347	0.996035	0.229008	0.494715	1.09004		1.07987	1.07921	0.990669	1.05203	1.00746
P59235	Nucleoporin Nup43 OS=Mus musculus OX=10090 GN=Nup43 PE=1 SV=2	2	1	0.916499	0.886391	0.923497	0.98626	0.791667	1.08984	0.930838	0.96093	1.00278	0.927305	0.95335	0.868251	0.938882	0.941622	1.04184	0.94906	1.00842	1.06027	0.365393	0.61946	1.12502		0.901319	0.941527	0.954989	0.924903	1.014
P59242	Cingulin OS=Mus musculus OX=10090 GN=Cgn PE=1 SV=1
P59279	Ras-related protein Rab-2B OS=Mus musculus OX=10090 GN=Rab2b PE=1 SV=1	1		1.01308		1.02049	1.05954			1.19447	1.19256			1.03053	0.99784			1.02379	1.12147			0.0502326	0.227538	1.1781		1.01308	1.03983	1.19351	1.01406	1.07152
P59325	Eukaryotic translation initiation factor 5 OS=Mus musculus OX=10090 GN=Eif5 PE=1 SV=1	11	11	0.93662	0.990533	0.89071	0.874809	1.00641	1.00884	0.903173	0.874419	0.938889	0.920213	0.939779	0.890929	1.02731	0.982703	1.02215	0.973354	0.987374	0.924663	0.446703	0.682837	1.07415		0.963199	0.943108	0.908863	0.958844	0.976253
P59326	YTH domain-containing family protein 1 OS=Mus musculus OX=10090 GN=Ythdf1 PE=1 SV=1	2		1.01006		1.04918	1.04275			0.983727	1.0186			1.08906	1.05616			1.06317	1.05016			0.0672289	0.265864	1.07139		1.01006	1.04596	1.00101	1.07248	1.05664
P59328	WD repeat and HMG-box DNA-binding protein 1 OS=Mus musculus OX=10090 GN=Wdhd1 PE=1 SV=2	12	14	1.00905	0.976331	1.01503	1.01527	0.955128	1.02504	0.988609	0.947907	0.997222	0.977837	0.972858	1.00864	0.990897	0.956757	0.97703	0.992947	0.98064	1.01665	0.651956	0.819262	1.02507		0.992558	1.00222	0.977715	0.982096	0.991697
P59438	Hermansky-Pudlak syndrome 5 protein homolog OS=Mus musculus OX=10090 GN=Hps5 PE=1 SV=2	3	2	0.937626	1.08284	0.907104	0.89771	1.05288	1.08395	0.955248	1.00558	1.02037	1.13032	1.01272	0.990281	1.04941	1.11784	0.964725	0.967085	1.03114	1.02776	0.792428	0.89845	1.06071		1.00762	0.981851	1.02594	1.04146	0.99717
P59481	VIP36-like protein OS=Mus musculus OX=10090 GN=Lman2l PE=1 SV=1	2	2	1.13078	1.16331	1.14891	1.23053	1.41987	1.37261	1.10415	1.11442	1.18056	1.12234	1.12553	1.11015	1.54616	1.30486	1.08942	1.09013	1.09175	1.11182	0.0972298	0.318122	1.17581		1.14693	1.28838	1.12998	1.26006	1.09574
P59672	Ankyrin repeat and SAM domain-containing protein 1A OS=Mus musculus OX=10090 GN=Anks1a PE=1 SV=3	2	3	0.88833	1.05562	1.14481	0.934351	1.10417	1.06186	0.924329	1.00279	1.01481	1.05674	0.940628	1.05076	1.10923	1.06703	0.899098	0.814263	1.00673	1.04362	0.34706	0.606748	1.13		0.96837	1.05824	0.998499	1.03999	0.936498
P59708	Splicing factor 3B subunit 6 OS=Mus musculus OX=10090 GN=Sf3b6 PE=1 SV=1	3	1	1.07746	1.07337	0.807377	0.90229	1.25962	1.07658	0.974776	0.892093	1.13241	1.06383	0.924512	0.920086	1.09623	1.16432	1.09024	1.1489	1.0968	1.0222	0.835999	0.921536	1.09192		1.07542	0.996958	1.01169	1.02077	1.0886
P59729	Ras and Rab interactor 3 OS=Mus musculus OX=10090 GN=Rin3 PE=1 SV=2	2	1	0.959759	1.01893	1.1612	1.17863	0.915064	0.995582	1.11229	1.06233	0.864815	0.955674	1.07888	1.15659	0.983095	1.02486	1.16489	1.13088	0.954545	0.933386	0.847299	0.927896	1.07078		0.988904	1.0567	0.994092	1.0589	1.04085
P59759	MKL/myocardin-like protein 2 OS=Mus musculus OX=10090 GN=Mkl2 PE=1 SV=1	3	6	1.01006	0.978698	0.984973	0.974046	0.913462	0.980854	0.982913	1.02605	0.933333	0.95656	0.979644	0.983801	0.96749	0.964324	0.982773	1.00705	0.962963	0.940523	0.82488	0.916408	1.03258		0.994256	0.962885	0.97411	0.973781	0.973019
P59997	Lysine-specific demethylase 2A OS=Mus musculus OX=10090 GN=Kdm2a PE=1 SV=2	1	2	1.17606	0.939645	1.13934	1.21527	0.998397	0.95729	1.12042	1.06791	1.01667	0.91578	1.06701	1.17171	1.04681	0.958919	0.988515	0.98511	0.914141	0.816812	0.277009	0.541632	1.1615		1.05123	1.07255	1.02736	1.05842	0.923423
P59999	Actin-related protein 2/3 complex subunit 4 OS=Mus musculus OX=10090 GN=Arpc4 PE=1 SV=3	6	3	1.06439	0.963314	0.974044	1.03817	1.09615	0.883652	1.06265	1.10419	1.03056	0.986702	1.03138	1.0054	1.23927	1.00865	1.0886	1.04937	1.06397	0.934179	0.774119	0.886906	1.07255		1.01259	0.994832	1.04514	1.067	1.03226
P60003	Transcription elongation factor 1 homolog OS=Mus musculus OX=10090 GN=Elof1 PE=1 SV=1	1	1	1.08451	1.09586	0.93306	0.917557	1.04006	0.95729	1.05126	0.882791	1.17685	1.23848	0.947413	0.941685	1.21456	1.09189	1.0041	1.05721	1.07071	1.10468	0.478682	0.706642	1.13457		1.09017	0.960863	1.07844	1.04294	1.05855
P60060	Protein transport protein Sec61 subunit gamma OS=Mus musculus OX=10090 GN=Sec61g PE=3 SV=1	1		1.02314		0.954918	1.05191			0.954434	0.968372			1.02714	0.87797			0.998359	1.16693			0.628335	0.803767	1.13661		1.02314	1.00224	0.961378	0.949631	1.07936
P60122	RuvB-like 1 OS=Mus musculus OX=10090 GN=Ruvbl1 PE=1 SV=1	20	13	1.11569	0.937278	1.10519	1.05954	1	1.09131	0.986981	0.914419	1.06111	1.01507	1.07888	1.03672	1.0091	1.01838	1.06563	1.05486	1.05471	1.0682	0.381151	0.63161	1.07077		1.0226	1.06323	0.992951	1.03543	1.06083
P60229	Eukaryotic translation initiation factor 3 subunit E OS=Mus musculus OX=10090 GN=Eif3e PE=1 SV=1	27	26	1.00402	0.994083	1.19945	1.11603	0.995192	1.00147	0.96013	0.911628	1.02222	0.97961	1.0246	1.0432	0.983095	0.998919	0.978671	0.946708	0.989899	0.983347	0.0833191	0.294204	1.11075		0.999041	1.07474	0.967579	1.01219	0.974513
P60335	Poly(rC)-binding protein 1 OS=Mus musculus OX=10090 GN=Pcbp1 PE=1 SV=1	24	24	1.05533	0.99645	1.02049	1.04275	0.953526	1.02504	1.06103	1.0614	1.06111	1.02039	1.06192	1.02592	1.04421	0.96973	1.05989	1.05172	1.0404	1.04837	0.345734	0.605657	1.04056		1.02547	1.00987	1.05083	1.02485	1.05007
P60469	Liprin-alpha-3 OS=Mus musculus OX=10090 GN=Ppfia3 PE=1 SV=2	1		0.837022		0.502732	0.830534			0.908869	0.988837			0.695505	0.708423			0.967186	0.855016			0.333156	0.595417	1.46712		0.837022	0.646171	0.94801	0.701934	0.909373
P60487	Pyridoxal phosphate phosphatase OS=Mus musculus OX=10090 GN=Pdxp PE=1 SV=1	2	1	0.997988	0.99645	1.20902	1.1374	1.01282	1.07658	1.0236	0.971163	1.08241	1.00089	1.06701	1.08747	1.05982	1.01622	0.9516	0.964734	1.06397	0.980174	0.0550827	0.237985	1.11869		0.997219	1.10658	1.01871	1.05731	0.989177
P60521	Gamma-aminobutyric acid receptor-associated protein-like 2 OS=Mus musculus OX=10090 GN=Gabarapl2 PE=1 SV=1	3	1	0.904427	1.04379	0.765027	0.870229	1.10096	0.886598	0.995118	1.11442	1.01204	0.844858	1.08906	0.927646	0.989597	0.942703	1.12551	1.07759	0.974747	0.899286	0.617572	0.798045	1.13096		0.971611	0.897847	0.986792	0.985296	1.01543
P60603	Reactive oxygen species modulator 1 OS=Mus musculus OX=10090 GN=Romo1 PE=2 SV=1	1	1	0.877264	1.15976	0.994536	0.89771	1.04808	1.07658	0.950366	0.936744	0.841667	0.995567	1.00339	0.892009	0.962289	1.12757	0.940115	1.06975	1.0404	1.20063	0.51936	0.736338	1.13917		1.00867	1.00184	0.929353	0.992709	1.05869
P60670	Nuclear protein localization protein 4 homolog OS=Mus musculus OX=10090 GN=Nploc4 PE=1 SV=3	19	13	0.924547	1.02012	1.02869	0.987786	0.985577	1.02062	0.940602	0.973023	1.00741	1.00355	0.993215	0.991361	0.942783	1.00324	0.938474	0.925549	1.00505	1.02934	0.772475	0.886444	1.03535		0.971158	1.00548	0.980772	0.982366	0.973626
P60710	Actin, cytoplasmic 1 OS=Mus musculus OX=10090 GN=Actb PE=1 SV=1	66	60	1.02817	1.04142	1.18443	1.16183	1.13942	1.1944	1.06428	1.0586	1.10185	1.07004	1.03817	1.06371	1.14824	1.02486	1.11813	1.12618	1.11532	1.14592	0.000827606	0.0255396	1.13052		1.03477	1.16983	1.07356	1.0677	1.12632
P60762	Mortality factor 4-like protein 1 OS=Mus musculus OX=10090 GN=Morf4l1 PE=1 SV=2	4	1	1.15493	0.843787	1.05464	1.00153	0.846154	0.997054	1.07242	0.902326	0.942593	0.876773	0.993215	1.00864	0.903771	0.922162	1.01313	1.03918	0.990741	1.05313	0.77571	0.887633	1.08259		0.987175	0.971593	0.945659	0.955897	1.02376
P60766	Cell division control protein 42 homolog OS=Mus musculus OX=10090 GN=Cdc42 PE=1 SV=2	7	10	1.01811	1.01538	1.00546	1.04427	1.13622	1.16495	0.995118	1.02512	0.969444	1.03812	1.05852	0.99892	1.10533	0.912432	1.0845	1.04781	1.04377	0.90801	0.517819	0.735555	1.07866		1.01675	1.08577	1.00659	1.0162	1.01871
P60824	Cold-inducible RNA-binding protein OS=Mus musculus OX=10090 GN=Cirbp PE=1 SV=1	2	1	0.930584	0.926627	0.846995	0.885496	0.982372	0.759941	0.96664	1.00744	1.02407	1.12766	0.982188	0.940605	0.96749	1.02486	1.01066	0.988245	0.981481	1.14671	0.0219374	0.147522	1.19047		0.928603	0.865029	1.02979	0.978315	1.02968
P60843	Eukaryotic initiation factor 4A-I OS=Mus musculus OX=10090 GN=Eif4a1 PE=1 SV=1	40	41	0.961771	0.998817	1.08333	1.02137	1.01603	1.00589	0.980472	0.945116	0.976852	0.944149	1.03817	1.0162	1.02601	1.03892	1.02051	0.967085	0.947811	0.982554	0.00581943	0.074166	1.07251		0.980119	1.03122	0.961496	1.02978	0.979129
P60867	40S ribosomal protein S20 OS=Mus musculus OX=10090 GN=Rps20 PE=1 SV=1	4	3	0.99497	1.02012	0.991803	0.899237	1.20994	0.945508	0.959317	0.702326	0.926852	0.949468	0.957591	0.87473	1.21196	1.0227	0.906481	0.873824	0.935185	1.01427	0.428238	0.668456	1.15034		1.00747	1.00504	0.877501	1.00942	0.93102
P60882	Multiple epidermal growth factor-like domains protein 8 OS=Mus musculus OX=10090 GN=Megf8 PE=1 SV=2
P60898	DNA-directed RNA polymerase II subunit RPB9 OS=Mus musculus OX=10090 GN=Polr2i PE=1 SV=1	2	1	0.876258	0.998817	0.834699	0.960305	0.908654	1.0324	0.963385	1.04837	1.0537	1.02926	0.969466	1.07775	1.16645	1.00973	1.12551	1.10815	1	1.13323	0.0441894	0.213235	1.1709		0.935532	0.931208	1.02303	1.05325	1.09035
P61021	Ras-related protein Rab-5B OS=Mus musculus OX=10090 GN=Rab5b PE=1 SV=1	4	5	0.971831	0.968047	1.18033	1.20916	0.991987	1.08984	1.08869	1.10326	1.11111	1.05674	1.04495	1.21382	1.12354	1.02378	1	0.992947	1.05051	1.05313	0.0808363	0.29162	1.14907		0.969937	1.11452	1.08975	1.09904	1.02377
P61022	Calcineurin B homologous protein 1 OS=Mus musculus OX=10090 GN=Chp1 PE=1 SV=2	4	3	1.27264	1.10414	1.35929	1.28702	1.23077	1.14286	1.13344	1.2186	1.07593	1.06738	1.17642	1.21814	1.3199	1.17297	1.14028	1.06191	1.03114	1.023	0.0214165	0.145527	1.17813		1.1854	1.25247	1.12225	1.22046	1.0631
P61025	Cyclin-dependent kinases regulatory subunit 1 OS=Mus musculus OX=10090 GN=Cks1b PE=3 SV=1	2	1	0.990946	1.08284	1.02049	0.844275	0.935897	0.913108	1.00732	0.974884	1.05185	1.16933	1	0.953564	0.938882	0.997838	1.03281	0.992163	1.06987	1.13957	0.0589757	0.246591	1.14132		1.03587	0.92632	1.04834	0.972199	1.05723
P61027	Ras-related protein Rab-10 OS=Mus musculus OX=10090 GN=Rab10 PE=1 SV=1	7	8	1.09859	1.04734	1.08197	1.16641	1.12981	1.16348	1.0415	1.10047	1.08148	1.03191	1.09669	1.09287	1.12224	0.977297	1.09188	1.06661	1.05135	0.988105	0.16627	0.424734	1.08212		1.07266	1.1349	1.06347	1.07076	1.04878
P61028	Ras-related protein Rab-8B OS=Mus musculus OX=10090 GN=Rab8b PE=1 SV=1	2	2	0.932596	1.01183	1.20628	1.40611	1.07692	1.14433	1.06835	1.25953	1.13241	0.98227	1.0017	1.29482	1.17945	0.989189	0.844135	0.814263	0.973064	0.972244	0.0188448	0.135298	1.33899	2	0.971407	1.20241	1.10609	1.10911	0.897994
P61079	Ubiquitin-conjugating enzyme E2 D3 OS=Mus musculus OX=10090 GN=Ube2d3 PE=1 SV=1	2	4	1.0996	0.978698	1.03552	1.03206	0.907051	0.92489	1.01465	1.01953	1.09907	1.09574	1.14334	1.04968	0.860858	0.941622	1.07465	0.983542	1.09343	1.03013	0.553417	0.758285	1.08572		1.03739	0.973075	1.05648	0.993139	1.04457
P61080	Ubiquitin-conjugating enzyme E2 D1 OS=Mus musculus OX=10090 GN=Ube2d1 PE=2 SV=1	1	1	1.02616	0.998817	1.00956	0.951145	0.940705	1.03535	0.973963	0.88	0.921296	1.04965	0.985581	0.949244	1.0026	1.02486	1.01723	0.983542	0.996633	1.05155	0.480609	0.707694	1.06104		1.01239	0.983399	0.95415	0.990185	1.01191
P61082	NEDD8-conjugating enzyme Ubc12 OS=Mus musculus OX=10090 GN=Ube2m PE=1 SV=1	4	8	1.01006	0.977515	1.04098	0.99542	1.14583	1.02651	0.941416	0.995349	0.966667	0.971631	1.07888	1.01836	1.08713	1.00865	0.978671	0.934953	0.978114	0.909596	0.0115688	0.105679	1.10616		0.993654	1.05071	0.968576	1.04767	0.949874
P61087	Ubiquitin-conjugating enzyme E2 K OS=Mus musculus OX=10090 GN=Ube2k PE=1 SV=3	8	9	1.02918	1.02367	1.06967	1.0855	1.0625	0.989691	1.05696	1.05023	1.16852	1.07713	1.09245	1.08855	0.810143	0.954595	1.01477	1.00392	1.10522	1.09913	0.455051	0.688852	1.11021		1.02642	1.05118	1.0872	0.979283	1.05473
P61089	Ubiquitin-conjugating enzyme E2 N OS=Mus musculus OX=10090 GN=Ube2n PE=1 SV=1	11	11	1.09658	1.0142	1.23087	1.23053	0.982372	1.09278	1.03255	1.03256	1.06111	1.03901	1.08651	1.13715	1.01821	1.02811	1.05168	1.00862	1.02862	0.978588	0.232498	0.496217	1.11087		1.05459	1.12922	1.04124	1.06643	1.01652
P61161	Actin-related protein 2 OS=Mus musculus OX=10090 GN=Actr2 PE=1 SV=1	21	16	1.01207	0.983432	1.06284	1.03817	1.05929	1.20029	0.994304	0.950698	0.942593	0.921986	1.01018	0.985961	1.24187	1.07135	0.991797	0.983542	0.929293	0.921491	0.0277756	0.16853	1.14316		0.997649	1.08833	0.952034	1.07292	0.956015
P61164	Alpha-centractin OS=Mus musculus OX=10090 GN=Actr1a PE=1 SV=1	13	11	1.03622	0.979882	1.05464	1.06107	1.00481	1.04566	0.972335	0.991628	1.06852	1.00798	1.0017	1.07019	0.977893	1.00757	0.973749	0.960031	1.05303	1.03648	0.702071	0.8495	1.03609		1.00766	1.04131	1.00948	1.01377	1.00504
P61202	COP9 signalosome complex subunit 2 OS=Mus musculus OX=10090 GN=Cops2 PE=1 SV=1	17	19	0.975855	1.01302	0.924863	0.912977	0.972756	0.952872	0.960944	0.911628	0.941667	0.970745	1.00254	0.901728	1.07542	1.01622	1.07465	1.02038	0.938552	0.970658	0.283583	0.550473	1.0629		0.994263	0.940576	0.945975	0.996979	0.999743
P61205	ADP-ribosylation factor 3 OS=Mus musculus OX=10090 GN=Arf3 PE=2 SV=2	10	21	1.11469	1.00473	1.22951	1.22901	1.07532	1.04271	1.00325	1.05581	1.03704	0.988475	1.04495	1.16199	1.05982	1.03351	0.960623	0.960815	1.01515	0.951626	0.0182125	0.133046	1.17408		1.05828	1.1409	1.0208	1.07389	0.971734
P61211	ADP-ribosylation factor-like protein 1 OS=Mus musculus OX=10090 GN=Arl1 PE=1 SV=1	10	8	1.0161	0.986982	1.19672	1.18168	1.09776	0.873343	0.997559	1.01581	0.946296	0.98227	1.01018	1.16307	1.0026	1.04216	0.937654	0.924765	0.934343	0.85567	0.0908338	0.308254	1.18256		1.00143	1.07906	0.985151	1.05261	0.912477
P61222	ATP-binding cassette sub-family E member 1 OS=Mus musculus OX=10090 GN=Abce1 PE=1 SV=1	19	22	0.988934	0.975148	1.09836	1.0458	1.04006	1.0324	1.01383	0.944186	0.999074	0.951241	1.09839	1.06371	1.05202	1.07676	1.01805	0.949843	0.962121	0.90801	0.00101868	0.0279186	1.11878		0.982017	1.05384	0.976625	1.07258	0.958705
P61226	Ras-related protein Rap-2b OS=Mus musculus OX=10090 GN=Rap2b PE=1 SV=1	7	1	1.0332	1.12189	0.986339	1.01374	1.03686	1.04271	1.01302	1.06233	1.07315	0.990248	1.07125	1.06587	1.05072	0.947027	1.08368	1.07524	0.98569	1.03093	0.71356	0.856125	1.05587		1.07663	1.01967	1.03412	1.03243	1.04314
P61255	60S ribosomal protein L26 OS=Mus musculus OX=10090 GN=Rpl26 PE=1 SV=1	4	6	1.14386	0.897041	1.0888	0.879389	0.684295	0.764359	1.12937	0.762791	0.852778	0.914007	0.93045	0.910367	0.70091	0.872432	1.09762	1.03997	0.984007	1.01745	0.263076	0.524925	1.22907		1.01296	0.841235	0.905226	0.848352	1.03394
P61290	Proteasome activator complex subunit 3 OS=Mus musculus OX=10090 GN=Psme3 PE=1 SV=1	8	5	1.03823	1.04024	1.08333	1.14962	1.21314	1.15317	1.06998	1.10791	1.07593	0.974291	1.12892	1.12311	1.25228	1.0173	1.07711	1.01411	0.998316	0.940523	0.0444109	0.213707	1.14165		1.03923	1.14889	1.05581	1.12735	1.00634
P61294	Ras-related protein Rab-6B OS=Mus musculus OX=10090 GN=Rab6b PE=1 SV=1
P61327	Protein mago nashi homolog OS=Mus musculus OX=10090 GN=Magoh PE=2 SV=1	6	6	1.1006	0.907692	1.08197	1.19542	0.990385	1.14138	1.03092	1.0214	1.21481	1.06383	1.16455	1.15227	0.882965	1.04324	1.05332	1.05251	1.18434	1.24346	0.665177	0.826797	1.13094		0.999505	1.09962	1.08007	1.05441	1.13038
P61358	60S ribosomal protein L27 OS=Mus musculus OX=10090 GN=Rpl27 PE=1 SV=2	7	7	0.964789	0.964497	0.808743	0.729771	0.844551	0.835052	1.11961	0.768372	0.95463	1.04699	0.938931	0.793737	0.812744	0.924324	1.12059	1.01803	1.02862	1.1364	0.0108559	0.103063	1.33787	1	0.964643	0.803219	0.962949	0.865012	1.0746
P61460	GATOR complex protein DEPDC5 OS=Mus musculus OX=10090 GN=Depdc5 PE=1 SV=2
P61514	60S ribosomal protein L37a OS=Mus musculus OX=10090 GN=Rpl37a PE=1 SV=2	4	4	1.04225	0.91716	1.0082	0.775573	0.822115	0.830633	1.05045	0.663256	0.866667	0.951241	0.899067	0.808855	0.923277	0.918919	0.995898	0.956113	0.94697	1.03807	0.404184	0.649565	1.15065		0.977708	0.854825	0.870562	0.886274	0.983606
P61588	Rho-related GTP-binding protein RhoE OS=Mus musculus OX=10090 GN=Rnd3 PE=1 SV=1	2		0.962777		1.24863	0.819847			1.06672	1.05581			0.862595	0.865011			1.11567	1.15517			0.525149	0.74041	1.31425		0.962777	1.01178	1.06125	0.863802	1.13525
P61600	N-alpha-acetyltransferase 20 OS=Mus musculus OX=10090 GN=Naa20 PE=1 SV=1	3	1	1.1499	0.866272	1	1.10534	0.900641	0.817378	1.13507	1.04279	0.897222	0.85461	1.16455	1.17927	0.856957	0.796757	1.22642	1.08542	0.837542	0.799366	0.997417	0.998494	1.05085		0.998061	0.949769	0.97605	0.984041	0.971622
P61620	Protein transport protein Sec61 subunit alpha isoform 1 OS=Mus musculus OX=10090 GN=Sec61a1 PE=1 SV=2	9	11	0.95674	0.991716	0.838798	0.856489	0.81891	0.880707	1.05452	0.952558	1.07407	1.07979	0.93469	0.845572	0.776333	0.872432	1.11895	1.09091	1.0564	1.11895	1.78838e-05	0.0045386	1.29181	1	0.974071	0.848421	1.03891	0.855361	1.096
P61750	ADP-ribosylation factor 4 OS=Mus musculus OX=10090 GN=Arf4 PE=1 SV=2	6	5	0.986922	1.01183	0.983607	0.970992	1.00481	1.05007	0.961758	0.973023	0.899074	0.901596	1	0.99568	1.17165	1.04216	0.97703	0.97884	0.888047	0.980967	0.0476747	0.220855	1.12516		0.9993	1.00192	0.933252	1.05006	0.955383
P61759	Prefoldin subunit 3 OS=Mus musculus OX=10090 GN=Vbp1 PE=1 SV=2	9	5	0.990946	1.0497	0.969945	1.0458	1.12981	1.17231	1.02685	1.10512	1.13796	1.0789	1.02375	1.02484	1.11183	0.95027	1.15833	1.1058	1.18855	1.03093	0.326062	0.589416	1.09744		1.0199	1.07662	1.08644	1.02609	1.11928
P61804	Dolichyl-diphosphooligosaccharide--protein glycosyltransferase subunit DAD1 OS=Mus musculus OX=10090 GN=Dad1 PE=1 SV=3	2	3	1.05936	1.03905	1.07104	1.10229	1.01603	1.01915	1.02766	1.13302	1.09537	1.02216	0.955895	0.890929	0.910273	0.858378	1.07711	1.06348	1.00926	1.11657	0.000396849	0.0178697	1.18309		1.04916	1.0515	1.06855	0.903183	1.06591
P61924	Coatomer subunit zeta-1 OS=Mus musculus OX=10090 GN=Copz1 PE=1 SV=1	7	5	0.992958	1.00237	1.15574	1.10687	1.08013	1.04566	1.00895	0.964651	0.975926	0.996454	1.07125	1.08207	1.12614	1.04216	0.977851	0.974138	0.960438	0.979381	7.44511e-05	0.00917949	1.12688		0.997651	1.09636	0.986344	1.07999	0.972923
P61957	Small ubiquitin-related modifier 2 OS=Mus musculus OX=10090 GN=Sumo2 PE=1 SV=1	3	2	1.04829	1.08639	0.952186	0.923664	0.945513	0.774669	1.00651	1.06512	1.08981	0.897163	1.06192	0.963283	1.21196	1.20973	1.07383	1.03605	0.811448	0.84774	0.0914307	0.309111	1.23524		1.06717	0.89589	1.01184	1.10664	0.935319
P61961	Ubiquitin-fold modifier 1 OS=Mus musculus OX=10090 GN=Ufm1 PE=1 SV=1	3	2	1.08753	1.08166	1.13251	1.21069	1.09936	0.926362	1.01221	0.991628	1.07407	1.09663	1.06701	1.13715	1.18075	1.08108	1.03856	1.02508	0.911616	1.10547	0.468602	0.700338	1.09613		1.08459	1.08705	1.04274	1.11558	1.01774
P61963	DDB1- and CUL4-associated factor 7 OS=Mus musculus OX=10090 GN=Dcaf7 PE=1 SV=1	4	4	1.04326	0.959763	1.02596	0.977099	0.902244	0.89838	1.00814	0.939535	0.957407	0.917553	0.97201	1.04104	0.841352	0.899459	0.985234	1.01176	1.0362	0.982554	0.465241	0.69828	1.07295		1.00064	0.94943	0.955081	0.935458	1.0037
P61965	WD repeat-containing protein 5 OS=Mus musculus OX=10090 GN=Wdr5 PE=1 SV=1	5	4	1.12173	0.968047	1.10109	1.10382	1.11218	1.18851	1.14402	1.09767	1.12778	1.09131	1.05683	1.08855	1.10403	0.989189	1.13372	1.19671	1.13805	1.12213	0.0778006	0.287056	1.10098		1.04206	1.12584	1.11499	1.05871	1.14729
P61967	AP-1 complex subunit sigma-1A OS=Mus musculus OX=10090 GN=Ap1s1 PE=1 SV=1	2	6	1.00402	1.09349	1.17077	1.10534	1.09455	1.01767	1.12693	0.924651	1.00463	1.08067	1.06955	0.979482	1.10403	1.05622	0.978671	0.905172	1.00253	1.03569	0.237267	0.500516	1.11887		1.0478	1.09573	1.03132	1.05132	0.979316
P61971	Nuclear transport factor 2 OS=Mus musculus OX=10090 GN=Nutf2 PE=1 SV=1	10	8	1.00704	1.04142	1.17896	1.19695	1.26282	1.16642	1.03906	1.16	1.07315	1.04167	1.06192	1.08315	1.21717	0.997838	1.05578	0.996082	1.06145	0.907216	0.0132044	0.11342	1.19694		1.02409	1.20072	1.07739	1.08717	1.00316
P61979	Heterogeneous nuclear ribonucleoprotein K OS=Mus musculus OX=10090 GN=Hnrnpk PE=1 SV=1	30	31	1.02616	0.943195	1.09699	1.14046	0.953526	1.00442	1.03173	1.03628	0.976852	0.984929	0.993215	1.06263	0.927178	0.964324	0.990976	1.03292	1.00673	1.07058	0.556432	0.760513	1.06347		0.983802	1.04624	1.00709	0.985606	1.02486
P61982	14-3-3 protein gamma OS=Mus musculus OX=10090 GN=Ywhag PE=1 SV=2	14	15	1.05835	1.05799	1.12705	1.1084	0.990385	1	0.963385	0.995349	1.03796	1.03635	1.04241	1.06371	1.02081	1.04108	0.981132	1.01959	1.04125	1.04996	0.480333	0.70747	1.05		1.05817	1.05466	1.00778	1.04189	1.02263
P62046	Leucine-rich repeat and calponin homology domain-containing protein 1 OS=Mus musculus OX=10090 GN=Lrch1 PE=1 SV=2		2		1.05444			1.14263	1.12813			0.983333	1.03812			1.18856	1.17838			1.0665	0.964314	0.0573487	0.243097	1.17133		1.05444	1.13536	1.01036	1.18346	1.01412
P62071	Ras-related protein R-Ras2 OS=Mus musculus OX=10090 GN=Rras2 PE=1 SV=1	7	8	1.04527	1.06036	0.972678	0.966412	1.00321	1.02062	1.00081	0.96093	1.02407	1.00266	1.00509	0.970842	1.20416	1.00757	1.02707	1.02351	1.01431	1.023	0.471305	0.701439	1.0629		1.05279	0.990481	0.996856	1.0431	1.02196
P62073	Mitochondrial import inner membrane translocase subunit Tim10 OS=Mus musculus OX=10090 GN=Timm10 PE=1 SV=1	1		1.00604		0.882514	0.945038			1.06509	0.950698			0.822731	0.993521			1.02953	1.04702			0.4517	0.685893	1.14837		1.00604	0.913241	1.00627	0.904102	1.03824
P62075	Mitochondrial import inner membrane translocase subunit Tim13 OS=Mus musculus OX=10090 GN=Timm13 PE=1 SV=1	4	4	1.02515	1.04852	0.713115	0.774046	0.753205	0.748159	1.07648	1.01674	1.08148	1.00089	0.952502	0.87149	0.737321	0.895135	1.14438	1.15282	1.08502	1.15147	1.58555e-06	0.00159851	1.51721	3	1.03677	0.746807	1.04329	0.860337	1.13307
P62082	40S ribosomal protein S7 OS=Mus musculus OX=10090 GN=Rps7 PE=2 SV=1	19	9	1.02314	0.888757	1.05464	0.870229	0.849359	0.81296	1.00488	0.76	0.868519	0.935284	0.926209	0.902808	0.811443	0.875676	0.92781	0.882445	0.924242	0.983347	0.78974	0.896896	1.08613		0.953584	0.892226	0.887489	0.877963	0.928773
P62137	Serine/threonine-protein phosphatase PP1-alpha catalytic subunit OS=Mus musculus OX=10090 GN=Ppp1ca PE=1 SV=1	16	11	0.996982	0.928994	1.06011	1.0855	1.02724	0.888071	0.995118	1.05953	1.04259	1.07004	1.02799	1.08423	0.820546	0.972973	0.996719	0.979624	0.948653	1.0571	0.699457	0.847235	1.08212		0.962388	1.01222	1.04142	0.971245	0.994749
P62141	Serine/threonine-protein phosphatase PP1-beta catalytic subunit OS=Mus musculus OX=10090 GN=Ppp1cb PE=1 SV=3	3	3	0.979879	0.952663	1.13934	1.14351	1.0016	0.889543	0.954434	1.10326	1.05	0.97695	1.03393	1.08531	0.993498	1.01405	0.940935	0.989812	0.924242	1.1023	0.772959	0.886444	1.07432		0.966175	1.03798	1.01946	1.03114	0.98696
P62192	26S proteasome regulatory subunit 4 OS=Mus musculus OX=10090 GN=Psmc1 PE=1 SV=1	27	20	0.963783	1.03432	1.06831	1.00153	1.04808	0.97349	0.978845	0.91907	0.975	0.999113	1.02629	0.9946	1.0026	1.02703	1.00328	0.967085	0.990741	0.983347	0.179733	0.440983	1.05645		0.998428	1.02216	0.967543	1.01253	0.986026
P62196	26S proteasome regulatory subunit 8 OS=Mus musculus OX=10090 GN=Psmc5 PE=1 SV=1	27	26	0.960765	1.00947	0.986339	0.957252	0.919872	0.930781	0.942229	0.897674	0.953704	0.93617	0.987277	0.955724	0.919376	0.979459	0.954881	0.952978	0.938552	0.98414	0.287932	0.555774	1.05644		0.984815	0.948215	0.932204	0.960092	0.957496
P62242	40S ribosomal protein S8 OS=Mus musculus OX=10090 GN=Rps8 PE=1 SV=2	15	13	0.997988	0.927811	0.97541	0.775573	0.886218	0.82327	0.96013	0.723721	0.872222	0.941489	0.854962	0.830454	0.960988	0.92973	0.890894	0.860502	0.934343	1.0111	0.615201	0.796957	1.1164		0.96226	0.861932	0.869132	0.892451	0.922507
P62245	40S ribosomal protein S15a OS=Mus musculus OX=10090 GN=Rps15a PE=1 SV=2	8	10	1.22435	0.92426	1.47541	1.20153	0.956731	1.00884	1.0594	0.780465	0.841667	0.937057	0.961832	1.12743	1.25098	1.08432	0.894176	0.90047	0.874579	0.99207	0.0972166	0.318122	1.27272		1.06377	1.14371	0.898627	1.10128	0.914236
P62254	Ubiquitin-conjugating enzyme E2 G1 OS=Mus musculus OX=10090 GN=Ube2g1 PE=1 SV=3	1	1	1.09054	1.05089	0.943989	1.55725	1.01603	1.17231	0.898291	1.04372	1.13333	1.05674	1.08906	1.40605	1.17685	1.17622	0.958162	0.80721	0.978114	1.04758	0.16528	0.422946	1.27883		1.07053	1.15032	1.02939	1.20661	0.943519
P62257	Ubiquitin-conjugating enzyme E2 H OS=Mus musculus OX=10090 GN=Ube2h PE=1 SV=1	4	3	1.02113	1.03787	1.11612	1.10534	0.983974	1.02356	1.00732	1.01209	1.08148	1.03014	1.05937	1.04104	1.10923	0.984865	1.04184	1.01646	1.0564	1.05075	0.929099	0.966331	1.02557		1.02946	1.05579	1.03235	1.04768	1.04125
P62259	14-3-3 protein epsilon OS=Mus musculus OX=10090 GN=Ywhae PE=1 SV=1	35	38	0.954728	1.01183	0.954918	0.98626	0.967949	0.964654	1.0057	1.09209	1.06389	1.03369	1.09075	1.01188	0.910273	0.948108	1.08778	1.04389	1.06229	1.0452	0.0506925	0.22806	1.09424		0.982867	0.968379	1.04834	0.987919	1.05964
P62264	40S ribosomal protein S14 OS=Mus musculus OX=10090 GN=Rps14 PE=1 SV=3	14	10	1.01509	1.0142	1.16257	1.00763	1.14744	0.920471	1.02848	0.892093	0.95	0.974291	1.0246	1.0486	1.11704	1.01838	0.938474	0.905172	0.936869	0.922284	0.0509071	0.228122	1.13944		1.01465	1.05467	0.959963	1.05144	0.925602
P62267	40S ribosomal protein S23 OS=Mus musculus OX=10090 GN=Rps23 PE=1 SV=3	6	7	1.04326	0.913609	1	0.899237	0.804487	0.840943	0.985354	0.817674	0.890741	0.942376	0.932146	0.921166	0.986996	0.96	0.967186	0.952194	0.959596	1.04203	0.24554	0.506792	1.1092		0.976285	0.883161	0.906853	0.949734	0.979605
P62270	40S ribosomal protein S18 OS=Mus musculus OX=10090 GN=Rps18 PE=1 SV=3	9	9	1.02012	0.931361	0.980874	0.859542	0.927885	0.896907	1.03987	0.777674	0.89537	0.994681	0.998304	0.925486	0.955787	0.941622	1.02543	1.01019	0.962963	1.0452	0.35869	0.61615	1.10408		0.974731	0.915231	0.921225	0.954921	1.01048
P62274	40S ribosomal protein S29 OS=Mus musculus OX=10090 GN=Rps29 PE=1 SV=2	1		1.08954		0.976776	0.970992			1.1904	1.10605			1.04071	0.99568			1.12469	1.24451			0.0562677	0.240612	1.21482		1.08954	0.97388	1.14745	1.01795	1.18309
P62281	40S ribosomal protein S11 OS=Mus musculus OX=10090 GN=Rps11 PE=1 SV=3	13	15	1.06338	0.905325	1.11885	0.920611	0.858974	0.904271	1.06347	0.769302	0.875	0.902482	0.951654	0.944924	0.938882	0.926486	0.973749	0.93652	0.917508	1.02934	0.783992	0.893433	1.09441		0.981175	0.945762	0.896534	0.940441	0.963349
P62301	40S ribosomal protein S13 OS=Mus musculus OX=10090 GN=Rps13 PE=1 SV=2	12	10	1.09256	0.891124	0.954918	0.699237	0.879808	0.913108	1.00163	0.666047	0.743519	0.85195	0.849025	0.790497	1.26528	1.00108	0.956522	0.915361	0.766835	0.941316	0.507149	0.727014	1.2238		0.986713	0.855805	0.806268	0.960216	0.891623
P62305	Small nuclear ribonucleoprotein E OS=Mus musculus OX=10090 GN=Snrpe PE=1 SV=1	2	2	1.08753	1.00237	0.905738	0.987786	0.831731	0.972018	0.981286	1.03535	1.03241	1.05496	1.06022	1.04644	0.916775	0.911351	1.13864	1.0721	1.03535	1.19191	0.020703	0.14301	1.20132	1	1.04408	0.922212	1.02563	0.981216	1.10787
P62307	Small nuclear ribonucleoprotein F OS=Mus musculus OX=10090 GN=Snrpf PE=1 SV=1	2		1.36519		2.04508	1.74198			1.04068	0.916279			1.05513	1.32937			0.940935	1.04937			0.0203864	0.141537	1.93288		1.36519	1.88746	0.976502	1.18434	0.993676
P62309	Small nuclear ribonucleoprotein G OS=Mus musculus OX=10090 GN=Snrpg PE=1 SV=1	3	3	0.959759	0.976331	0.897541	0.908397	1.10256	1.50074	0.996745	1.06977	0.988889	0.97961	0.998304	0.980562	1.21586	1.09514	1.04758	1.07288	0.909933	1.08961	0.858523	0.932663	1.11335		0.968009	1.07773	1.00813	1.0685	1.02744
P62311	U6 snRNA-associated Sm-like protein LSm3 OS=Mus musculus OX=10090 GN=Lsm3 PE=1 SV=2	2	2	1.10262	0.956213	1.01913	0.91145	0.951923	1.02946	1.03336	1.13953	1.06389	1.02305	0.935539	0.863931	0.957087	0.884324	0.97539	1.02508	1.03788	1.05472	0.0123367	0.10977	1.16995		1.02681	0.97677	1.064	0.909444	1.02283
P62313	U6 snRNA-associated Sm-like protein LSm6 OS=Mus musculus OX=10090 GN=Lsm6 PE=1 SV=1	3	3	1.08853	0.930178	0.937158	0.938931	0.959936	0.982327	0.968267	0.96	0.949074	0.960993	0.966921	0.939525	0.970091	0.953514	0.945037	0.972571	0.905724	0.920698	0.315287	0.579138	1.07543		1.00624	0.954413	0.959559	0.957436	0.935666
P62315	Small nuclear ribonucleoprotein Sm D1 OS=Mus musculus OX=10090 GN=Snrpd1 PE=1 SV=1	4	5	1.01006	0.953846	0.964481	0.993893	1.0625	1.09278	1.03011	1.0586	1.08241	0.996454	1.08906	1.04104	1.04811	1.01514	1.04348	1.02116	1.08418	1.06979	0.324112	0.587842	1.07419		0.981551	1.02713	1.0414	1.048	1.05437
P62317	Small nuclear ribonucleoprotein Sm D2 OS=Mus musculus OX=10090 GN=Snrpd2 PE=1 SV=1	12	7	1.07746	0.901775	0.95765	0.984733	1.09936	1.04124	1.10171	0.981395	1.05556	0.971631	0.995759	1.04428	1.06762	1.00324	1.0484	1.00078	0.994108	0.911182	0.832909	0.919381	1.04219		0.985713	1.0193	1.02618	1.0273	0.987362
P62320	Small nuclear ribonucleoprotein Sm D3 OS=Mus musculus OX=10090 GN=Snrpd3 PE=1 SV=1	4	2	1.12877	0.930178	1.07923	1.12366	0.975962	0.88218	1.03092	0.984186	1.10833	1.02926	1.01272	0.99568	0.970091	0.943784	0.990976	1.01646	1.05303	1.15067	0.748039	0.874485	1.07229		1.02468	1.01085	1.03723	0.980221	1.05108
P62322	U6 snRNA-associated Sm-like protein LSm5 OS=Mus musculus OX=10090 GN=Lsm5 PE=3 SV=2	3	2	1.03622	1.09822	1.05464	1.24427	1.1234	1.00295	1.05533	1.26512	1.10556	1.0789	1.19338	1.37905	1.20546	1.18811	0.961444	1.01254	0.988215	0.970658	0.00768728	0.0863343	1.26046	2	1.06677	1.1027	1.12336	1.23906	0.983022
P62325	Protein BTG1 OS=Mus musculus OX=10090 GN=Btg1 PE=1 SV=1	1		0.998994		1.04098	1.12672			1.13995	1.25581			1.04919	1.15119			1.07137	1.04702			0.238448	0.50108	1.19769		0.998994	1.083	1.19648	1.09901	1.05913
P62331	ADP-ribosylation factor 6 OS=Mus musculus OX=10090 GN=Arf6 PE=1 SV=2	9	6	0.969819	0.989349	0.934426	0.974046	0.945513	0.997054	0.976404	1.04372	0.99537	0.970745	0.991518	0.973002	0.973992	0.997838	0.972929	0.974922	1.00505	0.967486	0.409181	0.653101	1.03502		0.979535	0.962449	0.996153	0.984028	0.979988
P62334	26S proteasome regulatory subunit 10B OS=Mus musculus OX=10090 GN=Psmc6 PE=1 SV=1	22	18	0.94165	1.04734	0.976776	0.963359	1.03526	0.991163	0.974776	0.986047	1.01667	1.01064	1.03308	0.976242	1.03901	1.03027	1.01969	1.01254	0.987374	1.02538	0.705616	0.85249	1.0283		0.993089	0.991275	0.996883	1.01933	1.01114
P62340	TATA box-binding protein-like protein 1 OS=Mus musculus OX=10090 GN=Tbpl1 PE=1 SV=1	1	1	1.07847	0.981065	1.05874	0.894656	0.889423	0.904271	1.04475	1.04186	0.896296	0.87234	1.0916	1.07235	1.04551	1.05622	1.09926	1.13715	1.02273	0.947661	0.115679	0.350398	1.14132		1.02862	0.934251	0.960484	1.06628	1.04914
P62482	Voltage-gated potassium channel subunit beta-2 OS=Mus musculus OX=10090 GN=Kcnab2 PE=1 SV=1	5	4	1.06539	1.06627	0.909836	0.993893	0.908654	1.06186	1.00732	1.03349	0.94537	0.97961	1.01442	0.990281	1.01951	0.953514	0.988515	1.06191	1.04293	1.09596	0.117783	0.353185	1.1028		1.06583	0.966477	0.990906	0.994084	1.0466
P62488	DNA-directed RNA polymerase II subunit RPB7 OS=Mus musculus OX=10090 GN=Polr2g PE=1 SV=1	3	3	1.00805	0.91716	0.964481	0.960305	0.802885	0.936672	1.02766	0.993488	1.11759	1.02305	1.0229	0.969762	0.729519	0.895135	1.11895	1.16536	1.09596	1.16971	0.0137261	0.115438	1.26745	1	0.961531	0.913557	1.03944	0.897131	1.13707
P62492	Ras-related protein Rab-11A OS=Mus musculus OX=10090 GN=Rab11a PE=1 SV=3	2		0.885312		1.00546	1.06412			1.11798	1.12372			1.18745	1.14795			0.902379	0.979624			0.0110313	0.103354	1.31878		0.885312	1.03438	1.12085	1.16753	0.940208
P62500	TSC22 domain family protein 1 OS=Mus musculus OX=10090 GN=Tsc22d1 PE=1 SV=2	3	1	1.08048	0.926627	1.01093	0.851908	1.14263	1	0.837266	0.795349	1.01389	1.06117	1.01781	0.989201	1.12614	0.984865	1.03856	1.10188	0.955387	0.8295	0.72993	0.8658	1.11733		1.0006	0.995989	0.920024	1.02797	0.975866
P62627	Dynein light chain roadblock-type 1 OS=Mus musculus OX=10090 GN=Dynlrb1 PE=1 SV=3	6	3	1.06841	1.04615	0.808743	0.850382	1.05449	0.969072	1.05126	1.11349	1.03519	1.07624	1.05768	0.988121	1.0052	1.02703	1.05496	1.11285	0.920875	0.983347	0.0866453	0.299546	1.16715		1.05722	0.915599	1.06864	1.01918	1.01542
P62631	Elongation factor 1-alpha 2 OS=Mus musculus OX=10090 GN=Eef1a2 PE=1 SV=1	6	5	1.00805	1.00947	1.40301	1.23053	1.44391	1.04124	1.04963	1.01581	1.09444	1.03457	1.1145	1.27538	1.44343	1.14919	0.947498	0.881661	0.957071	0.947661	0.00212519	0.0424819	1.36048	2	1.00876	1.26929	1.04822	1.23916	0.932973
P62700	Protein yippee-like 5 OS=Mus musculus OX=10090 GN=Ypel5 PE=1 SV=1	1	1	0.968813	0.968047	0.934426	0.883969	1.01603	0.977909	1.02278	0.995349	1.00278	0.93883	1.03817	0.956803	1.01821	0.962162	1.11731	1.08464	0.925926	0.998414	0.431668	0.669585	1.08091		0.96843	0.951801	0.989436	0.993216	1.02881
P62702	40S ribosomal protein S4, X isoform OS=Mus musculus OX=10090 GN=Rps4x PE=1 SV=2	21	21	1.0674	0.91716	1.19399	0.912977	0.897436	0.801178	1.02929	0.84	0.84537	0.921986	0.938931	0.957883	0.962289	0.92973	0.893355	0.889498	0.917508	0.977002	0.867008	0.936241	1.09204		0.989434	0.94091	0.90604	0.947114	0.91869
P62715	Serine/threonine-protein phosphatase 2A catalytic subunit beta isoform OS=Mus musculus OX=10090 GN=Ppp2cb PE=1 SV=1	1	1	1.14185	2.2355	1.3306	0.964885	4.54487	3.13255	1.61107	1.94698	1.93981	3.25798	2.21289	1.21814	4.3498	2.43784	1.88515	1.01489	2.28535	1.45044	0.802856	0.90329	1.45706		1.59769	2.06769	2.11006	2.31224	1.58692
P62717	60S ribosomal protein L18a OS=Mus musculus OX=10090 GN=Rpl18a PE=1 SV=1	6	8	1.01207	0.857988	1.04372	0.891603	0.903846	0.852725	0.986168	0.775814	0.867593	0.883865	0.898219	0.866091	0.892068	0.88	0.966366	0.883229	0.909091	0.951626	0.710942	0.85511	1.06474		0.931851	0.920268	0.87519	0.884009	0.926984
P62737	Actin, aortic smooth muscle OS=Mus musculus OX=10090 GN=Acta2 PE=1 SV=1	1		0.993964		0.837432	1.01527			1.05045	1.02791			1.0933	0.87473			1.21411	1.08856			0.469857	0.701439	1.24678		0.993964	0.922072	1.03912	0.977927	1.14962
P62743	AP-2 complex subunit sigma OS=Mus musculus OX=10090 GN=Ap2s1 PE=1 SV=1	4	5	0.996982	1.14675	0.748634	0.858015	1.30449	1.1458	1	0.877209	1.19167	1.26064	0.96268	0.87689	1.19376	1.24649	1.0968	1.04232	1.117	1.08247	0.946278	0.975871	1.0954		1.06924	0.989871	1.07143	1.05866	1.0843
P62746	Rho-related GTP-binding protein RhoB OS=Mus musculus OX=10090 GN=Rhob PE=1 SV=1	3	1	1.04427	0.939645	1.19945	1.18779	0.985577	1.06186	0.986981	1.1293	0.860185	1.03812	0.922816	1.13175	0.860858	0.652973	1.12387	0.978056	1.06987	0.823156	0.335793	0.598481	1.2624		0.990575	1.10502	0.998826	0.875333	0.991912
P62748	Hippocalcin-like protein 1 OS=Mus musculus OX=10090 GN=Hpcal1 PE=1 SV=2	9	6	1.1499	1.05444	1.03005	1.15573	1.17949	1.05891	1.06753	1.21209	1.05833	1.08067	1.1179	1.11123	1.11183	1.09405	1.0968	1.05564	0.931818	0.942109	0.1731	0.432528	1.10421		1.10113	1.10425	1.10296	1.10872	1.00408
P62751	60S ribosomal protein L23a OS=Mus musculus OX=10090 GN=Rpl23a PE=1 SV=1	12	11	0.969819	0.894675	0.825137	0.749618	0.782051	0.789396	1	0.791628	0.896296	0.944149	0.892282	0.827214	0.781534	0.84973	0.961444	0.909875	0.986532	1.06661	0.00472833	0.0662537	1.24604	1	0.931489	0.786093	0.904697	0.836734	0.979503
P62754	40S ribosomal protein S6 OS=Mus musculus OX=10090 GN=Rps6 PE=1 SV=1	16	10	1.04024	0.867456	1.3224	0.993893	0.75	0.742268	1.02278	0.844651	0.837037	0.899823	0.928753	0.987041	0.73342	0.87027	0.938474	0.931818	0.895623	0.963521	0.963442	0.984525	1.08613		0.949928	0.924872	0.898133	0.874602	0.932041
P62774	Myotrophin OS=Mus musculus OX=10090 GN=Mtpn PE=1 SV=2	6	5	0.996982	1.06627	0.907104	0.887023	0.972756	0.969072	1.01953	1.02326	0.966667	0.962766	1.08821	1.0486	0.864759	1.04865	1.06563	1.03213	0.973906	0.959556	0.340918	0.602828	1.10482		1.03105	0.933229	0.992648	1.00858	1.00689
P62806	Histone H4 OS=Mus musculus OX=10090 GN=Hist1h4a PE=1 SV=2	9	8	1.0493	0.798817	1.25683	1.1313	1.09615	1.52135	1.15622	0.855814	1.03333	0.874113	1.06277	1.13175	0.79844	1.07676	1.02379	1.21473	1.1532	1.30056	0.0827788	0.293548	1.3554		0.91553	1.24091	0.972316	1.00841	1.16864
P62814	V-type proton ATPase subunit B, brain isoform OS=Mus musculus OX=10090 GN=Atp6v1b2 PE=1 SV=1	26	26	0.998994	1.02249	0.964481	0.938931	1.02564	1.00147	0.986168	1.03535	1.02037	1.08599	0.955895	0.965443	1.03641	1.02703	0.989336	1	0.989899	0.998414	0.359369	0.616408	1.05018		1.01067	0.982066	1.03135	0.995549	0.9944
P62821	Ras-related protein Rab-1A OS=Mus musculus OX=10090 GN=Rab1A PE=1 SV=3	22	16	1.05734	1.03432	1.09699	1.12824	1.02244	1.10751	1.03092	1.12279	1.08426	1.06028	1.07209	1.10475	1.18596	1.03027	1.05332	1.02194	1.05471	1.03489	0.364293	0.619321	1.05348		1.04577	1.08805	1.07404	1.0968	1.04113
P62827	GTP-binding nuclear protein Ran OS=Mus musculus OX=10090 GN=Ran PE=1 SV=3	17	14	1.08853	0.99645	1.4153	1.14504	1.00801	1.10162	0.913751	0.871628	0.936111	0.930851	0.975403	1.00972	1.3225	1.04216	0.913043	0.928683	0.921717	0.940523	0.0208028	0.14336	1.26897	2	1.04147	1.15822	0.912729	1.07939	0.925937
P62830	60S ribosomal protein L23 OS=Mus musculus OX=10090 GN=Rpl23 PE=1 SV=1	15	14	1	0.884024	0.945355	0.862595	0.820513	0.826215	1.00732	0.802791	0.889815	0.87766	0.938083	0.86933	0.795839	0.852973	1	0.962382	0.931818	1.0222	0.111675	0.344065	1.13477		0.940225	0.862274	0.891455	0.862575	0.978485
P62835	Ras-related protein Rap-1A OS=Mus musculus OX=10090 GN=Rap1a PE=1 SV=1	1	2	0.981891	1.01302	0.654372	0.80458	1.04167	1.02209	1.04719	1.1107	1.12963	1.11348	1.12977	0.912527	1.01951	1.08865	1.30025	1.22179	1.11364	1.01586	0.0578258	0.243922	1.33812		0.997333	0.865273	1.09979	1.03426	1.15784
P62838	Ubiquitin-conjugating enzyme E2 D2 OS=Mus musculus OX=10090 GN=Ube2d2 PE=1 SV=1	1		0.988934		0.718579	0.772519			1.06916	1.05767			0.849873	0.866091			1.0845	0.967085			0.00808212	0.0874527	1.42727		0.988934	0.745061	1.0634	0.857943	1.02411
P62843	40S ribosomal protein S15 OS=Mus musculus OX=10090 GN=Rps15 PE=1 SV=2	10	11	1.0161	0.933728	0.919399	0.763359	1.02724	0.904271	1.01546	0.768372	0.930556	0.939716	0.907549	0.848812	1.08322	0.970811	0.964725	0.959248	0.956229	0.997621	0.740333	0.871059	1.08399		0.974042	0.898568	0.908852	0.94871	0.969316
P62849	40S ribosomal protein S24 OS=Mus musculus OX=10090 GN=Rps24 PE=1 SV=1	8	10	1.06237	0.862722	1.17896	0.970992	0.971154	0.948454	0.988609	0.743256	0.817593	0.847518	0.93045	0.965443	0.981795	0.921081	0.902379	0.895768	0.845118	0.915147	0.0946897	0.31368	1.19962		0.957358	1.01334	0.844719	0.949368	0.889197
P62852	40S ribosomal protein S25 OS=Mus musculus OX=10090 GN=Rps25 PE=1 SV=1	7	9	1.11268	0.910059	0.867486	0.780153	0.676282	0.671576	1.13263	0.773023	0.901852	0.890071	0.945717	0.806695	0.812744	0.814054	1.12387	1.08307	0.936869	1.12213	0.00890784	0.0921899	1.42842	1	1.00628	0.744588	0.915609	0.842887	1.06359
P62855	40S ribosomal protein S26 OS=Mus musculus OX=10090 GN=Rps26 PE=1 SV=3	4	4	1.02414	0.979882	1.08607	0.894656	1.02083	0.899853	1.01465	0.88093	0.952778	0.934397	0.918575	0.979482	1.08322	0.964324	0.908121	0.86442	0.921717	0.969865	0.48097	0.707694	1.09452		1.00177	0.971985	0.944484	0.984608	0.91526
P62858	40S ribosomal protein S28 OS=Mus musculus OX=10090 GN=Rps28 PE=1 SV=1	3	3	0.997988	0.988166	0.692623	0.807634	0.705128	0.419735	1.02197	1.05023	1.13148	0.930851	1.01781	0.866091	0.747724	0.967568	1.06317	1.06897	0.802189	0.837431	0.015382	0.12166	1.61649	3	0.993065	0.637879	1.03113	0.893642	0.934755
P62862	40S ribosomal protein S30 OS=Mus musculus OX=10090 GN=Fau PE=1 SV=1	1	1	0.943662	0.978698	0.711749	0.647328	0.785256	0.826215	1.91863	0.941395	1.05463	1.11525	0.78117	0.642549	0.863459	0.891892	2.49631	2.43182	1.53535	2.21649	4.42678e-05	0.00861303	2.88328	1	0.96102	0.739416	1.20728	0.7885	2.13195
P62869	Elongin-B OS=Mus musculus OX=10090 GN=Elob PE=1 SV=1	6	5	0.890342	0.979882	0.784153	0.873282	1.05449	0.907216	0.976404	1.05116	1.09352	1.08067	1.13401	0.976242	0.862159	0.989189	1.12387	1.02116	1.12542	0.953212	0.145869	0.396541	1.17085		0.93404	0.899657	1.04943	0.985736	1.05336
P62874	Guanine nucleotide-binding protein G(I)/G(S)/G(T) subunit beta-1 OS=Mus musculus OX=10090 GN=Gnb1 PE=1 SV=3	5	13	0.957746	0.990533	0.968579	0.951145	0.955128	0.945508	0.963385	0.974884	0.953704	1.01684	0.966073	0.902808	0.994798	0.913514	1.01313	1.02821	0.978114	0.997621	0.0795891	0.289714	1.06417		0.974002	0.955052	0.976911	0.943548	1.0041
P62876	DNA-directed RNA polymerases I, II, and III subunit RPABC5 OS=Mus musculus OX=10090 GN=Polr2l PE=3 SV=1	1	1	1.04728	0.937278	1.02732	1.05191	0.996795	1.21208	0.985354	0.894884	1.28981	0.953014	1.03223	0.926566	1.06242	0.928649	1.16653	1.1779	1.16077	1.1475	0.181145	0.441809	1.18012		0.990755	1.06894	1.02034	0.985599	1.16312
P62878	E3 ubiquitin-protein ligase RBX1 OS=Mus musculus OX=10090 GN=Rbx1 PE=1 SV=1	1	1	1.38229	0.919527	2.2541	1.94962	1.33974	1.6377	1.00732	0.825116	0.714815	0.753546	1.12892	1.53132	2.82315	1.42054	0.64233	0.847962	0.731481	0.712133	0.000604526	0.021516	2.41446	2	1.12741	1.76216	0.817988	1.62267	0.729835
P62880	Guanine nucleotide-binding protein G(I)/G(S)/G(T) subunit beta-2 OS=Mus musculus OX=10090 GN=Gnb2 PE=1 SV=3	19	11	0.990946	1.00592	1.09426	1.00611	0.963141	0.930781	0.970708	0.938605	0.950926	1.00975	0.950806	0.953564	0.971391	0.947027	0.962264	0.960031	0.992424	1.02855	0.555206	0.759748	1.04474		0.998403	0.996726	0.967126	0.955651	0.985429
P62889	60S ribosomal protein L30 OS=Mus musculus OX=10090 GN=Rpl30 PE=1 SV=2	4	8	1.00503	0.944379	0.934426	0.899237	0.940705	0.877761	1.08544	0.892093	0.962963	0.972518	0.949109	0.923326	0.953186	0.939459	0.995898	1.00078	0.981481	1.0119	0.102799	0.328224	1.0929		0.974233	0.912667	0.975844	0.9412	0.997455
P62897	Cytochrome c, somatic OS=Mus musculus OX=10090 GN=Cycs PE=1 SV=2	9	6	0.935614	1.09704	1.01776	0.870229	0.724359	0.438881	1.07242	1.01023	0.992593	0.874113	0.997455	0.949244	0.602081	0.87027	1.08203	1.03448	0.637205	0.759715	0.446391	0.682837	1.3908		1.01312	0.728442	0.984648	0.839257	0.857973
P62900	60S ribosomal protein L31 OS=Mus musculus OX=10090 GN=Rpl31 PE=1 SV=1	6	11	0.966801	0.895858	0.719945	0.60458	0.657051	0.653903	1.00244	0.733953	0.886111	0.950355	0.857506	0.727862	0.652796	0.801081	1.02707	0.938088	0.952862	1.05075	0.000418351	0.0179553	1.50705	1	0.930654	0.657607	0.887208	0.755849	0.991046
P62908	40S ribosomal protein S3 OS=Mus musculus OX=10090 GN=Rps3 PE=1 SV=1	24	25	1.00402	0.95503	1.07923	0.984733	0.979167	0.939617	0.986168	0.910698	0.953704	0.922872	0.986429	0.99568	0.979194	0.992432	0.938474	0.909091	0.944444	0.995242	0.233026	0.496661	1.05461		0.97922	0.994399	0.94291	0.988414	0.946311
P62911	60S ribosomal protein L32 OS=Mus musculus OX=10090 GN=Rpl32 PE=1 SV=2	6	5	1.00905	0.969231	0.879781	0.682443	0.68109	0.692194	1.03499	0.706047	0.893519	1.01418	0.834606	0.730022	0.706112	0.816216	1.02215	0.960815	1.02441	1.2276	0.00516485	0.0694637	1.44528	1	0.988942	0.729404	0.902085	0.769793	1.0542
P62915	Transcription initiation factor IIB OS=Mus musculus OX=10090 GN=Gtf2b PE=1 SV=1	11	7	0.978873	1.02249	0.941257	0.955725	1.04167	0.989691	0.958503	0.981395	1.02778	1.0328	0.994063	0.960043	1.02731	1.00432	0.962264	0.956113	1.01094	1.02141	0.936468	0.970555	1.01947		1.00044	0.981335	0.999628	0.996139	0.987263
P62918	60S ribosomal protein L8 OS=Mus musculus OX=10090 GN=Rpl8 PE=1 SV=2	11	9	1.03622	0.884024	0.984973	0.812214	0.836538	0.885125	1.04882	0.779535	0.883333	1.03103	0.946565	0.87905	1.39662	0.957838	1.02379	0.980408	0.957912	1.06186	0.492999	0.7159	1.17081		0.9571	0.877296	0.92893	1.02715	1.0052
P62960	Nuclease-sensitive element-binding protein 1 OS=Mus musculus OX=10090 GN=Ybx1 PE=1 SV=3	5	2	0.949698	0.933728	0.699454	0.717557	0.948718	0.888071	1.10415	0.91907	0.985185	0.970745	0.966921	0.773218	0.894668	0.957838	1.11321	1.04389	1.03872	1.03093	0.0173739	0.130349	1.30975	3	0.941679	0.806399	0.992544	0.894668	1.05618
P62962	Profilin-1 OS=Mus musculus OX=10090 GN=Pfn1 PE=1 SV=2	21	22	1.0674	1.0284	1.19399	1.21832	1.15224	1.15758	1.02197	1.04837	1.03333	1.02039	1.13825	1.16199	1.17555	1.05405	1.02215	0.970219	0.978114	0.968279	1.04853e-05	0.00322119	1.19887		1.04772	1.18022	1.03096	1.13145	0.98445
P62983	Ubiquitin-40S ribosomal protein S27a OS=Mus musculus OX=10090 GN=Rps27a PE=1 SV=2	11	14	0.920523	1.07574	0.972678	0.949618	1.14423	0.91458	1.07567	0.906047	0.960185	1.01596	1.20187	0.971922	1.02081	1.10054	1.08285	1.01097	0.853535	0.923077	0.607597	0.792316	1.11062		0.99511	0.991547	0.98745	1.07031	0.963701
P62996	Transformer-2 protein homolog beta OS=Mus musculus OX=10090 GN=Tra2b PE=1 SV=1	2	1	0.95674	0.886391	1.01913	1.05038	0.972756	1.14138	1.07811	1.03814	0.963889	0.962766	0.977947	1.12851	0.96619	0.860541	0.938474	0.960031	1.00842	1.18081	0.526901	0.741146	1.13382		0.920894	1.04413	1.00952	0.978732	1.01773
P63001	Ras-related C3 botulinum toxin substrate 1 OS=Mus musculus OX=10090 GN=Rac1 PE=1 SV=1	6	5	1.1831	1.02604	1.1571	1.15115	1.11058	1.12813	1.05452	1.0586	1.00648	1.02482	1.03223	0.992441	1.12744	0.987027	1.10747	1.09561	1.05219	0.975416	0.0965911	0.316921	1.09996		1.10177	1.13659	1.03588	1.0333	1.05637
P63005	Platelet-activating factor acetylhydrolase IB subunit alpha OS=Mus musculus OX=10090 GN=Pafah1b1 PE=1 SV=2	17	13	0.93159	0.982249	0.980874	0.914504	0.995192	1.00442	0.925142	0.905116	0.893519	0.930851	0.961832	0.901728	1.0104	0.996757	0.949959	0.94906	0.901515	0.906423	0.133184	0.376463	1.0652		0.956584	0.973095	0.913533	0.966751	0.926458
P63011	Ras-related protein Rab-3A OS=Mus musculus OX=10090 GN=Rab3a PE=1 SV=1	1		1.11469		0.810109	0.890076			0.786819	1.0214			0.929601	1.00972			0.88187	0.917712			0.391622	0.641565	1.31271		1.11469	0.849152	0.896467	0.968832	0.899613
P63013	Paired mesoderm homeobox protein 1 OS=Mus musculus OX=10090 GN=Prrx1 PE=1 SV=1	1	2	0.93159	0.971598	1.15164	1.28092	1.24519	1.16642	1.00488	0.973023	0.94537	0.975177	1.08567	1.22894	1.04681	1.08973	0.90566	1	1.01515	0.954005	6.5186e-05	0.00884862	1.27168	2	0.951383	1.20985	0.974386	1.11072	0.967747
P63017	Heat shock cognate 71 kDa protein OS=Mus musculus OX=10090 GN=Hspa8 PE=1 SV=1	82	84	1.12676	1.02959	1.21585	1.25802	1.15705	1.20913	1.09276	1.1014	1.11481	1.02926	1.1866	1.18359	1.25228	1.05838	1.10172	1.05799	1.06818	1.03727	0.00838492	0.0894749	1.13455		1.07708	1.20948	1.08405	1.16805	1.06604
P63024	Vesicle-associated membrane protein 3 OS=Mus musculus OX=10090 GN=Vamp3 PE=1 SV=1	2	2	0.95674	1.07219	0.943989	1.00153	1.17468	1.24006	1.02197	1.18047	1.02593	1.04078	0.960984	1.0432	1.09753	1.00216	0.92863	0.883229	1.0362	0.990484	0.339553	0.601716	1.13096		1.01282	1.0833	1.06535	1.02473	0.957858
P63028	Translationally-controlled tumor protein OS=Mus musculus OX=10090 GN=Tpt1 PE=1 SV=1	15	13	1.08249	1.05799	1.26913	1.2916	1.19071	1.19735	1.03662	1.00744	0.975926	1.00355	1.22477	1.18251	1.30689	1.10919	1.09106	1.01411	0.925926	0.954005	0.000113288	0.0107655	1.24351	2	1.07017	1.23642	1.00565	1.20372	0.994293
P63034	Cytohesin-2 OS=Mus musculus OX=10090 GN=Cyth2 PE=1 SV=2	1	1	1.02616	0.942012	1.19262	1.03969	1.08173	0.927835	1.00488	1.17581	0.766667	0.909574	1.08567	1.03132	1.18466	0.738378	0.959803	0.908307	0.726431	0.992863	0.648091	0.817567	1.18611		0.983185	1.05621	0.952741	0.994809	0.890481
P63037	DnaJ homolog subfamily A member 1 OS=Mus musculus OX=10090 GN=Dnaja1 PE=1 SV=1	19	14	0.969819	0.946746	1.02596	0.951145	0.964744	1.1134	0.959317	0.899535	0.912037	0.867908	0.986429	0.937365	1.04551	1.02919	0.992617	0.954545	0.925926	0.900872	0.0615708	0.252026	1.113		0.958213	1.01184	0.90911	0.998734	0.942876
P63038	60 kDa heat shock protein, mitochondrial OS=Mus musculus OX=10090 GN=Hspd1 PE=1 SV=1	76	74	1.06539	1.03905	1.06967	1.11908	1.13301	1.13255	1.05289	1.06605	1.05926	1.03546	1.14249	1.09503	1.21977	1.06703	1.10418	1.06661	1.03956	1.03172	0.0420715	0.207525	1.07364		1.05214	1.11327	1.05335	1.12962	1.06015
P63044	Vesicle-associated membrane protein 2 OS=Mus musculus OX=10090 GN=Vamp2 PE=1 SV=2	5	2	1.02213	1.21893	0.948087	1.03359	1.38141	1.25184	1.0594	1.16465	1.08519	1.05408	1.01187	0.985961	1.47464	1.13946	1.08778	1.06426	1.0463	1.04917	0.920101	0.962824	1.07459		1.1162	1.14095	1.08995	1.13787	1.06175
P63073	Eukaryotic translation initiation factor 4E OS=Mus musculus OX=10090 GN=Eif4e PE=1 SV=1	6	6	1.00604	1.00237	0.991803	0.977099	1.05769	1.14286	1.01546	0.99907	1.03426	1.03369	1.02375	0.99784	1.02341	1.03351	1.02789	0.973354	1.05892	1.05551	0.874704	0.938355	1.036		1.0042	1.04035	1.02051	1.01954	1.02834
P63082	V-type proton ATPase 16 kDa proteolipid subunit OS=Mus musculus OX=10090 GN=Atp6v0c PE=1 SV=1	3	2	1.03622	1.20355	1.24727	1.27939	0.977564	1.11782	1.83971	1.3507	1.16574	1.47961	1.02969	1.09827	1.16775	0.96	2.06645	1.90752	1.23653	1.64711	0.00800798	0.0874527	1.58634	1	1.11675	1.14913	1.43884	1.06111	1.68328
P63085	Mitogen-activated protein kinase 1 OS=Mus musculus OX=10090 GN=Mapk1 PE=1 SV=3	25	7	1.01408	1.07456	1.01913	1.05038	1.17788	1.05449	1.00325	1.03907	1.01019	1.00887	1.03562	1.03672	1.13654	0.984865	1.00574	1.00313	0.989057	0.957177	0.165977	0.424333	1.08621		1.04388	1.07382	1.01525	1.04702	0.988587
P63087	Serine/threonine-protein phosphatase PP1-gamma catalytic subunit OS=Mus musculus OX=10090 GN=Ppp1cc PE=1 SV=1	2		1.06237		1.0724	1.0687			1.10415	1.0186			1.06955	1.027			1.15505	1.13401			0.224929	0.490479	1.092		1.06237	1.07055	1.06051	1.04806	1.14448
P63101	14-3-3 protein zeta/delta OS=Mus musculus OX=10090 GN=Ywhaz PE=1 SV=1	27	28	1.02817	1.04852	1.02732	1.08702	1.12179	1.16053	1.01302	1.07814	1.05278	1.03901	1.07718	1.03672	1.20936	1.11243	1.07055	1.05408	1.06229	1.00397	0.218733	0.483614	1.06629		1.03829	1.09807	1.04547	1.10712	1.04739
P63139	Nuclear transcription factor Y subunit beta OS=Mus musculus OX=10090 GN=Nfyb PE=1 SV=1	1		1.16901		1.03825	1.22595			1.0773	1.21023			1.14758	1.36069			1	1.08072			0.534889	0.746746	1.20203		1.16901	1.12821	1.14183	1.2496	1.03958
P63147	Ubiquitin-conjugating enzyme E2 B OS=Mus musculus OX=10090 GN=Ube2b PE=1 SV=1	1	1	0.996982	0.978698	0.943989	0.964885	1.21154	1.09426	0.939788	1.00186	1.13796	1.05319	1.05598	1.06048	1.26138	1.13405	0.983593	0.934169	1.11869	0.908803	0.314501	0.57863	1.14434		0.987798	1.04827	1.03067	1.12502	0.983116
P63154	Crooked neck-like protein 1 OS=Mus musculus OX=10090 GN=Crnkl1 PE=1 SV=1	8	4	1.0674	0.939645	1.09426	0.993893	0.911859	0.997054	1.02929	0.941395	1.00741	0.976064	1.00679	0.957883	0.790637	0.987027	1.00984	1.04702	1.04209	0.981761	0.50644	0.726874	1.09494		1.00149	0.997188	0.987981	0.931406	1.01984
P63158	High mobility group protein B1 OS=Mus musculus OX=10090 GN=Hmgb1 PE=1 SV=2	11	11	1.11972	0.973964	1.13251	1.23511	1.10737	0.904271	0.93572	1.12	0.964815	0.920213	1.21204	1.15983	1.07152	1.09297	0.971288	0.961599	0.877104	0.776368	0.0376973	0.197168	1.26843	2	1.0443	1.08789	0.982141	1.13274	0.893028
P63163	Small nuclear ribonucleoprotein-associated protein N OS=Mus musculus OX=10090 GN=Snrpn PE=1 SV=1	8	7	1.11268	0.973964	0.960383	1.00611	0.910256	0.852725	1.10659	1.01023	1.03241	1.04167	1.02205	1.02268	0.814044	0.921081	1.06563	1.11285	1.02189	1.11737	0.0450394	0.214693	1.15916		1.04101	0.930605	1.04712	0.940891	1.07872
P63166	Small ubiquitin-related modifier 1 OS=Mus musculus OX=10090 GN=Sumo1 PE=1 SV=1	2	2	0.963783	1.00237	0.913934	0.900763	0.839744	0.989691	1.17982	1.15256	1.15556	1.02039	1.07549	0.983801	0.782835	0.87027	1.17884	1.10266	1.06566	1.07692	0.00756437	0.0854536	1.23727	3	0.982885	0.90948	1.12528	0.921424	1.10516
P63168	Dynein light chain 1, cytoplasmic OS=Mus musculus OX=10090 GN=Dynll1 PE=1 SV=1	9	8	1.06539	0.969231	1.01503	1.04427	0.910256	0.980854	1.09032	1.08651	1.08981	1.02216	1.02036	1.02808	0.841352	0.904865	1.12305	1.15047	1.14057	1.00159	0.0418612	0.207224	1.16597		1.01617	0.986314	1.0718	0.945333	1.10223
P63242	Eukaryotic translation initiation factor 5A-1 OS=Mus musculus OX=10090 GN=Eif5a PE=1 SV=2	18	17	0.944668	0.977515	0.923497	0.943511	1.03526	1.01178	1.02034	1.01209	1.02593	0.95656	1.10178	1.0162	0.890767	1	1.05414	1.01176	1.01347	0.927835	0.880795	0.941785	1.04411		0.960951	0.977416	1.00334	0.999331	1.00072
P63276	40S ribosomal protein S17 OS=Mus musculus OX=10090 GN=Rps17 PE=1 SV=2	18	16	1.00805	0.984615	1.09153	0.948092	0.955128	0.933726	0.969081	0.788837	0.933333	0.972518	0.939779	0.929806	1.02471	0.996757	0.926989	0.908307	0.945286	1.08644	0.607709	0.792316	1.09158		0.996263	0.980148	0.912684	0.971968	0.964315
P63280	SUMO-conjugating enzyme UBC9 OS=Mus musculus OX=10090 GN=Ube2i PE=1 SV=1	5	3	1.02314	1.0213	0.95765	1.05191	1.02564	1.18999	1.02197	1.01674	1.07778	1.0594	1.03478	1.01512	1.06502	1.13081	1.0443	1.01567	1.0564	1.08565	0.945318	0.975156	1.03749		1.02222	1.05301	1.04366	1.06054	1.0502
P63321	Ras-related protein Ral-A OS=Mus musculus OX=10090 GN=Rala PE=1 SV=1	6	4	1.02113	0.989349	0.941257	0.922137	0.987179	1	1.00732	0.928372	0.955556	0.994681	0.960136	0.890929	0.985696	0.939459	1.01148	1.03683	0.995791	1.01745	0.0685974	0.268945	1.07619		1.00511	0.962111	0.970974	0.943407	1.01528
P63323	40S ribosomal protein S12 OS=Mus musculus OX=10090 GN=Rps12 PE=1 SV=2	9	7	0.98994	1.0568	1.09836	1.0458	1.02885	0.916053	0.98454	1.02512	0.947222	0.941489	0.996607	0.983801	1.03381	0.96973	0.980312	0.97884	0.935185	0.99207	0.485293	0.711015	1.05299		1.02283	1.02004	0.974021	0.995705	0.971357
P63325	40S ribosomal protein S10 OS=Mus musculus OX=10090 GN=Rps10 PE=1 SV=1	9	6	1.04024	0.956213	1.05874	0.90229	0.923077	0.880707	1.01953	0.888372	0.878704	0.966312	0.950806	0.914687	0.931079	0.931892	0.980312	0.995298	0.98569	1.03965	0.30682	0.570798	1.07289		0.997343	0.938753	0.936458	0.932028	0.999969
P63328	Serine/threonine-protein phosphatase 2B catalytic subunit alpha isoform OS=Mus musculus OX=10090 GN=Ppp3ca PE=1 SV=1	11	12	1.12072	0.995266	1.02596	1.0458	0.983974	1.10309	1.06509	1.16837	1.10926	1.07535	1.11196	1.09179	1.14824	1.05946	1.05414	1.03448	1.04882	1.02855	0.150656	0.403201	1.06254		1.05613	1.03883	1.1038	1.10239	1.04145
P63330	Serine/threonine-protein phosphatase 2A catalytic subunit alpha isoform OS=Mus musculus OX=10090 GN=Ppp2ca PE=1 SV=1	26	21	1.05433	1.0213	1.09699	1.13435	1.23397	1.17084	0.999186	1.07163	1.0537	1.01862	1.06361	1.09179	1.15995	1.07351	1.01231	0.981191	1.01094	0.945282	0.000566492	0.0206663	1.17314		1.03768	1.15795	1.03539	1.09659	0.987048
P67778	Prohibitin OS=Mus musculus OX=10090 GN=Phb PE=1 SV=1	10	12	1.06036	0.986982	1.12295	1.12061	1.14583	1.13108	0.96013	1.01023	1.0713	1.04078	1.00424	1.00648	1.04941	0.994595	1.07629	1.05172	1.01347	1.0119	0.0024034	0.0448199	1.11506		1.02301	1.13007	1.01978	1.01347	1.03799
P67871	Casein kinase II subunit beta OS=Mus musculus OX=10090 GN=Csnk2b PE=1 SV=1	11	6	1.00905	1.03077	1.10519	1.08855	1.12179	1.17084	0.996745	1.01953	0.97037	0.992908	0.988974	1.02484	1.08713	0.908108	1.05824	1.05408	1.08165	0.935765	0.0373435	0.196373	1.12711		1.01985	1.12118	0.994737	1.00015	1.03081
P67984	60S ribosomal protein L22 OS=Mus musculus OX=10090 GN=Rpl22 PE=1 SV=2	7	3	1.01911	0.959763	1.05874	0.925191	0.923077	0.877761	1.01058	0.876279	0.911111	0.925532	0.95335	0.961123	0.976593	0.904865	0.916325	0.891066	0.917508	1.04441	0.842822	0.92564	1.0639		0.988994	0.943863	0.929595	0.948598	0.940503
P68033	Actin, alpha cardiac muscle 1 OS=Mus musculus OX=10090 GN=Actc1 PE=1 SV=1	29	20	0.974849	0.992899	0.903005	0.948092	1	1.01178	1.06916	1.07256	1.11574	1.06028	1.00339	0.981641	0.847854	0.943784	1.11485	1.08229	1.12879	1.13402	0.000704277	0.0232252	1.18316		0.983833	0.964733	1.07923	0.942225	1.1148
P68037	Ubiquitin-conjugating enzyme E2 L3 OS=Mus musculus OX=10090 GN=Ube2l3 PE=1 SV=1	12	14	1.02716	0.976331	0.864754	0.972519	1.02083	0.972018	1.06672	1.11535	1.06204	1.09131	1.07379	0.970842	0.980494	0.971892	1.15669	1.10031	1.05135	1.023	0.0157932	0.12311	1.13379		1.00142	0.955773	1.08365	0.99835	1.08165
P68040	Receptor of activated protein C kinase 1 OS=Mus musculus OX=10090 GN=Rack1 PE=1 SV=3	36	37	1.01811	0.992899	1.03005	0.99084	0.99359	0.989691	0.964199	0.907907	0.967593	0.941489	0.988974	0.958963	0.9987	0.997838	0.971288	0.931034	0.930976	0.975416	0.00999791	0.0982455	1.06395		1.00543	1.0009	0.944994	0.985985	0.951942
P68181	cAMP-dependent protein kinase catalytic subunit beta OS=Mus musculus OX=10090 GN=Prkacb PE=1 SV=2	3	2	0.977867	1.14911	0.84153	0.778626	0.847756	0.982327	0.995118	0.901395	1.01574	0.983156	0.918575	0.854212	0.782835	1.09946	0.986874	0.945141	0.989057	0.979381	0.127586	0.368855	1.23336		1.06004	0.859471	0.972857	0.90653	0.974951
P68254	14-3-3 protein theta OS=Mus musculus OX=10090 GN=Ywhaq PE=1 SV=1	17	11	0.93662	1.04142	0.909836	0.981679	1.05449	1.0324	1.00895	1.16186	1.13796	1.0922	1.05004	0.971922	0.910273	0.978378	1.1329	1.0768	1.13552	1.0801	0.0198226	0.139571	1.1327		0.987631	0.993015	1.09866	0.976403	1.10598
P68368	Tubulin alpha-4A chain OS=Mus musculus OX=10090 GN=Tuba4a PE=1 SV=1	8	12	0.95171	1.03195	1.03279	0.940458	1.05128	0.979381	0.909683	0.84093	0.949074	0.945922	0.949109	0.942765	1.03641	0.985946	0.960623	0.934169	0.959596	0.949247	0.0831874	0.293926	1.09851		0.99102	1.00001	0.910335	0.977859	0.950849
P68369	Tubulin alpha-1A chain OS=Mus musculus OX=10090 GN=Tuba1a PE=1 SV=1	60		1.00402		1.10246	1.05496			0.949552	0.934884			0.975403	1.02052			0.934372	0.944357			0.0176307	0.131096	1.14808		1.00402	1.07845	0.94219	0.997706	0.939352
P68372	Tubulin beta-4B chain OS=Mus musculus OX=10090 GN=Tubb4b PE=1 SV=1	40	57	0.978873	1.02959	1.0123	0.967939	0.972756	1.00295	0.954434	0.936744	0.951852	0.953014	0.965225	0.953564	1.0052	1.00541	0.973749	0.977273	0.951178	1.00238	0.0757863	0.28212	1.05788		1.00391	0.988802	0.948984	0.982072	0.975976
P68373	Tubulin alpha-1C chain OS=Mus musculus OX=10090 GN=Tuba1c PE=1 SV=1	4	57	0.947686	1.02959	1.08197	1.10534	0.975962	1.01767	0.99105	1.06047	0.948148	0.951241	0.991518	1.11015	1.06762	1.02919	0.936833	0.958464	0.936027	1.01507	0.116818	0.352567	1.09117		0.987788	1.04397	0.98671	1.04869	0.961071
P68404	Protein kinase C beta type OS=Mus musculus OX=10090 GN=Prkcb PE=1 SV=4	2	1	1.09054	1.05207	1.23634	1.01374	1.47596	0.964654	1.02522	1.01488	0.948148	0.922872	0.92112	0.801296	1.31469	1.21081	0.729286	1.0815	0.914983	0.816019	0.262938	0.524925	1.31937		1.07113	1.15579	0.976817	1.04112	0.876012
P68433	Histone H3.1 OS=Mus musculus OX=10090 GN=Hist1h3a PE=1 SV=2		2		0.817751			0.958333	1.39028			0.887037	0.79344			0.868661	0.972973			0.953704	1.07851	0.338304	0.60112	1.41152		0.817751	1.15428	0.838934	0.919339	1.01419
P68510	14-3-3 protein eta OS=Mus musculus OX=10090 GN=Ywhah PE=1 SV=2	17	20	1.12475	1.04142	1.26776	1.25649	1.09135	1.15169	1.01953	0.966512	0.956481	0.961879	1.02714	1.12311	1.31209	1.09946	0.970468	1.0047	0.970539	0.940523	0.00212429	0.0424819	1.22468	2	1.08228	1.18953	0.975778	1.13579	0.971293
P69566	Ran-binding protein 9 OS=Mus musculus OX=10090 GN=Ranbp9 PE=1 SV=1	5	3	0.993964	0.952663	1.02869	1.07939	1.05288	0.818851	0.961758	1.06419	1.08241	1.08777	1.04071	1.14687	0.984395	1.24865	0.963905	0.984326	1.05471	0.898493	0.316392	0.580311	1.13099		0.973094	0.98915	1.04774	1.10056	0.973768
P70122	Ribosome maturation protein SBDS OS=Mus musculus OX=10090 GN=Sbds PE=1 SV=4	11	11	1.13078	0.940828	1.09563	1.10229	0.979167	1.10162	1.01546	1.0186	1.01574	0.989362	1.12129	1.10259	0.957087	1.03027	1.01313	0.983542	0.989057	0.934972	0.32767	0.590859	1.09042		1.03144	1.06835	1.00972	1.05077	0.979759
P70168	Importin subunit beta-1 OS=Mus musculus OX=10090 GN=Kpnb1 PE=1 SV=2	42	37	1.00905	1.02722	1.02459	1.02748	1.0016	0.992636	0.983727	0.954419	1.01852	1.01241	1.03478	1	0.960988	0.979459	1.05086	1.00157	1.01684	1.04837	0.259518	0.521447	1.03756		1.0181	1.01147	0.991939	0.993431	1.0292
P70180	Atrial natriuretic peptide receptor 3 OS=Mus musculus OX=10090 GN=Npr3 PE=1 SV=3	2	4	1.09658	1.03077	0.887978	0.859542	0.689103	0.689249	1.05126	1.08465	1.08611	0.987589	1.04241	0.988121	0.754226	0.782703	1.20427	1.0384	1.04966	1.08089	0.00360647	0.0557935	1.40652	1	1.06317	0.775947	1.05163	0.883053	1.09139
P70188	Kinesin-associated protein 3 OS=Mus musculus OX=10090 GN=Kifap3 PE=1 SV=1	2	1	0.924547	1.29467	0.885246	0.815267	0.817308	1.05155	0.930838	0.88	1.22222	1.42465	0.892282	0.910367	0.853056	1.07784	0.923708	0.980408	0.97138	1.27676	0.359498	0.616448	1.23282		1.09407	0.887451	1.09283	0.929635	1.02946
P70191	TNF receptor-associated factor 5 OS=Mus musculus OX=10090 GN=Traf5 PE=1 SV=1	1	1	1.0664	1.13254	1.03689	1.4916	0.934295	0.995582	1.03662	1.07721	1.11204	0.974291	1.0916	1.1987	0.815345	0.914595	0.941756	1.04859	1.12037	1.12054	0.87471	0.938355	1.10573		1.09897	1.09518	1.04877	0.993886	1.0552
P70193	Leucine-rich repeats and immunoglobulin-like domains protein 1 OS=Mus musculus OX=10090 GN=Lrig1 PE=1 SV=2	1		1.14588		1.12705	1.12977			1.0594	1.40837			1.23494	1.2959			1.05086	0.971787			0.394102	0.642983	1.25185		1.14588	1.12841	1.22149	1.26505	1.01055
[truncated: 4,695 more rows]

## Sheet: PCAScores
rownames.pca.res.componentScores.	PC1	PC2	PC3	PC4	PC5
R1 Abundance.Ratio.127N.126	-16.37	22.7097	10.3796	19.0984	8.73157
[truncated: 17 more rows]

## Sheet: PCALoadings
rownames.ld.	PC1	PC2	PC3	PC4	PC5
[truncated: 4,367 more rows]
