# Supplementary material for: Amyloid β Induces Early Changes in the Ribosomal Machinery, Cytoskeletal Organization and Oxidative Phosphorylation in Retinal Photoreceptor Cells
Source: Front Mol Neurosci. 2019 Feb 22;12:24. doi: 10.3389/fnmol.2019.00024 (PMC6395395; doi:10.3389/fnmol.2019.00024)
Supplement: Supplementary file 2 [file Table_2.XLSX]

## Sheet: Proteins in 4 Clusters
Accession	Description	Anova	Anova.adj	Max Fold Change	Clusters	Means.Control	Means.T1_5um_6h	Means.T2_5um_24h	Means.T3_25um_6h	Means.T4_25um_24h
A2AIV2	Protein virilizer homolog OS=Mus musculus OX=10090 GN=Virma PE=1 SV=1	0.0491443	0.224457	1.25393	1	1.04756	0.986516	1.1145	0.960918	1.20492
B1AR13	CDGSH iron-sulfur domain-containing protein 3, mitochondrial OS=Mus musculus OX=10090 GN=Cisd3 PE=1 SV=1	0.00210411	0.0424819	1.27194	1	0.988394	0.78047	0.937074	0.852687	0.992709
B2RVL6	Zinc finger CCHC domain-containing protein 24 OS=Mus musculus OX=10090 GN=Zcchc24 PE=1 SV=1	0.0401481	0.203601	1.22956	1	1.02106	0.837333	0.928201	0.879633	1.02955
C0HKG5	Ribonuclease T2-A OS=Mus musculus OX=10090 GN=Rnaset2a PE=1 SV=1	0.00082488	0.0255396	1.34245	1	1.07016	0.862108	1.12881	0.977047	1.15734
E9Q7G0	Nuclear mitotic apparatus protein 1 OS=Mus musculus OX=10090 GN=Numa1 PE=1 SV=1	0.0277135	0.168504	1.32874	1	0.99308	1.0404	1.11111	0.942621	1.2525
F6ZDS4	Nucleoprotein TPR OS=Mus musculus OX=10090 GN=Tpr PE=1 SV=1	0.000253618	0.0146571	1.23015	1	1.00393	1.01062	1.09656	0.949312	1.1678
O08784	Treacle protein OS=Mus musculus OX=10090 GN=Tcof1 PE=1 SV=1	0.00220595	0.0434823	1.30513	1	1.01419	1.11132	1.23513	1.07444	1.32365
O35691	Pinin OS=Mus musculus OX=10090 GN=Pnn PE=1 SV=4	0.0067104	0.0805802	1.25362	1	0.96937	1.06689	0.990487	0.972557	1.21522
O54784	Death-associated protein kinase 3 OS=Mus musculus OX=10090 GN=Dapk3 PE=1 SV=1	0.000816663	0.0255396	1.44595	1	0.832312	0.709486	0.90572	0.818733	1.02588
O54962	Barrier-to-autointegration factor OS=Mus musculus OX=10090 GN=Banf1 PE=1 SV=1	4.71779e-05	0.00878794	3.30467	1	0.979366	0.613431	0.878742	0.589182	1.94706
O70133	ATP-dependent RNA helicase A OS=Mus musculus OX=10090 GN=Dhx9 PE=1 SV=2	0.0176066	0.131084	1.35613	1	0.963735	0.933618	0.989438	0.870274	1.1802
O88291	DBIRD complex subunit ZNF326 OS=Mus musculus OX=10090 GN=Znf326 PE=1 SV=1	0.00819331	0.0880743	1.36117	1	1.03322	1.04282	1.17349	0.954956	1.29986
O88322	Nidogen-2 OS=Mus musculus OX=10090 GN=Nid2 PE=1 SV=2	7.32281e-06	0.00305309	1.25619	1	0.99907	0.87287	1.02876	0.892979	1.09649
O88441	Metaxin-2 OS=Mus musculus OX=10090 GN=Mtx2 PE=1 SV=1	0.000229869	0.0140688	1.34887	1	0.989815	0.964888	1.13027	0.931277	1.25618
O88532	Zinc finger RNA-binding protein OS=Mus musculus OX=10090 GN=Zfr PE=1 SV=2	0.000314703	0.0161133	1.35006	1	0.948542	0.893782	1.06569	0.877124	1.18417
O88569	Heterogeneous nuclear ribonucleoproteins A2/B1 OS=Mus musculus OX=10090 GN=Hnrnpa2b1 PE=1 SV=2	0.00178862	0.0388111	1.28009	1	0.947679	0.962137	1.01795	0.937404	1.19996
P07091	Protein S100-A4 OS=Mus musculus OX=10090 GN=S100a4 PE=1 SV=1	0.00050867	0.0196532	1.3998	1	1.06696	0.762221	1.00191	0.812306	0.992185
P11276	Fibronectin OS=Mus musculus OX=10090 GN=Fn1 PE=1 SV=4	0.00988076	0.0974223	1.24224	1	0.915178	0.938293	1.03091	0.936519	1.13687
P12023	Amyloid-beta A4 protein OS=Mus musculus OX=10090 GN=App PE=1 SV=3	0.00328077	0.0536411	1.27159	1	0.922309	0.777441	0.980134	0.845486	0.988585
P14733	Lamin-B1 OS=Mus musculus OX=10090 GN=Lmnb1 PE=1 SV=3	0.00255894	0.0466997	1.48278	1	0.958467	0.983034	1.17233	0.941658	1.39627
P16254	Signal recognition particle 14 kDa protein OS=Mus musculus OX=10090 GN=Srp14 PE=1 SV=1	0.00091876	0.0265485	1.40505	1	0.992351	0.797738	0.98978	0.870538	1.12086
P16406	Glutamyl aminopeptidase OS=Mus musculus OX=10090 GN=Enpep PE=1 SV=1	1.60194e-05	0.00445264	1.39767	1	1.01949	0.837804	1.17098	0.895089	1.08251
P16546	Spectrin alpha chain, non-erythrocytic 1 OS=Mus musculus OX=10090 GN=Sptan1 PE=1 SV=4	0.000910566	0.0265485	1.20687	1	0.960564	0.939895	1.03766	0.911281	1.0998
P20152	Vimentin OS=Mus musculus OX=10090 GN=Vim PE=1 SV=3	0.00293703	0.0504446	1.70129	1	0.896985	1.14996	1.29136	0.919048	1.52603
P22315	Ferrochelatase, mitochondrial OS=Mus musculus OX=10090 GN=Fech PE=1 SV=2	0.00807395	0.0874527	1.25628	1	0.986665	0.821361	0.905343	0.901668	1.03186
P35550	rRNA 2'-O-methyltransferase fibrillarin OS=Mus musculus OX=10090 GN=Fbl PE=1 SV=2	0.00809312	0.0874527	1.41555	1	0.933518	0.864336	1.00146	0.813667	1.15179
P41105	60S ribosomal protein L28 OS=Mus musculus OX=10090 GN=Rpl28 PE=1 SV=2	0.0116564	0.106144	1.24564	1	0.949427	0.791483	0.892828	0.824221	0.985906
P41731	CD63 antigen OS=Mus musculus OX=10090 GN=Cd63 PE=1 SV=2	0.0059065	0.0745075	1.47191	1	0.835649	0.672142	0.989334	0.731804	0.954148
P43276	Histone H1.5 OS=Mus musculus OX=10090 GN=Hist1h1b PE=1 SV=2	0.000116194	0.0107655	1.9142	1	1.10846	0.891415	1.26561	0.90136	1.70634
P47915	60S ribosomal protein L29 OS=Mus musculus OX=10090 GN=Rpl29 PE=1 SV=2	4.88225e-07	0.00142488	4.65805	1	1.07953	0.404924	1.22281	0.554128	1.88616
P53569	CCAAT/enhancer-binding protein zeta OS=Mus musculus OX=10090 GN=Cebpz PE=1 SV=2	0.0114495	0.105245	1.46027	1	1.08668	0.986574	1.08489	0.865612	1.26403
P53986	Monocarboxylate transporter 1 OS=Mus musculus OX=10090 GN=Slc16a1 PE=1 SV=1	0.00203808	0.0418324	1.20032	1	0.943914	0.840392	0.97648	0.896074	1.00874
P56382	ATP synthase subunit epsilon, mitochondrial OS=Mus musculus OX=10090 GN=Atp5e PE=1 SV=2	0.0146781	0.11916	1.36612	1	1.01426	0.758052	0.905298	0.810974	1.03559
P61358	60S ribosomal protein L27 OS=Mus musculus OX=10090 GN=Rpl27 PE=1 SV=2	0.0108559	0.103063	1.33787	1	0.964643	0.803219	0.962949	0.865012	1.0746
P61620	Protein transport protein Sec61 subunit alpha isoform 1 OS=Mus musculus OX=10090 GN=Sec61a1 PE=1 SV=2	1.78838e-05	0.0045386	1.29181	1	0.974071	0.848421	1.03891	0.855361	1.096
P62305	Small nuclear ribonucleoprotein E OS=Mus musculus OX=10090 GN=Snrpe PE=1 SV=1	0.020703	0.14301	1.20132	1	1.04408	0.922212	1.02563	0.981216	1.10787
P62488	DNA-directed RNA polymerase II subunit RPB7 OS=Mus musculus OX=10090 GN=Polr2g PE=1 SV=1	0.0137261	0.115438	1.26745	1	0.961531	0.913557	1.03944	0.897131	1.13707
P62751	60S ribosomal protein L23a OS=Mus musculus OX=10090 GN=Rpl23a PE=1 SV=1	0.00472833	0.0662537	1.24604	1	0.931489	0.786093	0.904697	0.836734	0.979503
P62852	40S ribosomal protein S25 OS=Mus musculus OX=10090 GN=Rps25 PE=1 SV=1	0.00890784	0.0921899	1.42842	1	1.00628	0.744588	0.915609	0.842887	1.06359
P62862	40S ribosomal protein S30 OS=Mus musculus OX=10090 GN=Fau PE=1 SV=1	4.42678e-05	0.00861303	2.88328	1	0.96102	0.739416	1.20728	0.7885	2.13195
P62900	60S ribosomal protein L31 OS=Mus musculus OX=10090 GN=Rpl31 PE=1 SV=1	0.000418351	0.0179553	1.50705	1	0.930654	0.657607	0.887208	0.755849	0.991046
P62911	60S ribosomal protein L32 OS=Mus musculus OX=10090 GN=Rpl32 PE=1 SV=2	0.00516485	0.0694637	1.44528	1	0.988942	0.729404	0.902085	0.769793	1.0542
P63082	V-type proton ATPase 16 kDa proteolipid subunit OS=Mus musculus OX=10090 GN=Atp6v0c PE=1 SV=1	0.00800798	0.0874527	1.58634	1	1.11675	1.14913	1.43884	1.06111	1.68328
P70180	Atrial natriuretic peptide receptor 3 OS=Mus musculus OX=10090 GN=Npr3 PE=1 SV=3	0.00360647	0.0557935	1.40652	1	1.06317	0.775947	1.05163	0.883053	1.09139
P70288	Histone deacetylase 2 OS=Mus musculus OX=10090 GN=Hdac2 PE=1 SV=1	0.0442033	0.213235	1.22224	1	1.05733	1.05942	1.08079	0.991317	1.21163
P83882	60S ribosomal protein L36a OS=Mus musculus OX=10090 GN=Rpl36a PE=1 SV=2	0.0003322	0.0167022	1.81923	1	0.913549	0.591583	0.903617	0.742863	1.07623
P84089	Enhancer of rudimentary homolog OS=Mus musculus OX=10090 GN=Erh PE=1 SV=1	0.00298841	0.0504686	1.85717	1	1.06858	0.884634	1.07634	0.734553	1.36419
P84104	Serine/arginine-rich splicing factor 3 OS=Mus musculus OX=10090 GN=Srsf3 PE=1 SV=1	0.000447122	0.0185483	1.30235	1	0.920113	0.844573	1.04616	0.942925	1.09993
Q00PI9	Heterogeneous nuclear ribonucleoprotein U-like protein 2 OS=Mus musculus OX=10090 GN=Hnrnpul2 PE=1 SV=2	0.000305212	0.0160982	1.24009	1	0.965056	0.926207	1.01149	0.912081	1.13106
Q02013	Aquaporin-1 OS=Mus musculus OX=10090 GN=Aqp1 PE=1 SV=3	0.0153343	0.121623	1.30067	1	1.02081	1.09578	1.20707	0.928035	1.17106
Q05793	Basement membrane-specific heparan sulfate proteoglycan core protein OS=Mus musculus OX=10090 GN=Hspg2 PE=1 SV=1	0.000182846	0.0132809	1.20808	1	0.981658	0.903813	1.04613	0.935124	1.09187
Q05CL8	La-related protein 7 OS=Mus musculus OX=10090 GN=Larp7 PE=1 SV=2	0.00700373	0.0812739	1.22422	1	0.959593	0.851586	0.945737	0.880125	1.04253
Q07231	Zinc finger and SCAN domain-containing protein 21 OS=Mus musculus OX=10090 GN=Zscan21 PE=2 SV=2	0.0337855	0.1859	1.56155	1	0.953092	0.946356	0.943823	0.789462	1.23279
Q08288	Cell growth-regulating nucleolar protein OS=Mus musculus OX=10090 GN=Lyar PE=1 SV=2	0.00258279	0.0468115	1.54787	1	0.89846	0.685115	0.935056	0.775958	1.06047
Q0P678	Zinc finger CCCH domain-containing protein 18 OS=Mus musculus OX=10090 GN=Zc3h18 PE=1 SV=1	0.0426333	0.208498	1.28863	1	1.01059	1.07395	1.21577	1.06987	1.30228
Q3THE2	Myosin regulatory light chain 12B OS=Mus musculus OX=10090 GN=Myl12b PE=1 SV=2	0.00039876	0.0178697	1.20361	1	1.00056	0.909271	1.06456	0.935878	1.09441
Q3U9G9	Lamin-B receptor OS=Mus musculus OX=10090 GN=Lbr PE=1 SV=2	0.00464624	0.0655532	1.23565	1	0.988448	0.964523	1.05491	0.91399	1.12938
Q3UHC7	Disabled homolog 2-interacting protein OS=Mus musculus OX=10090 GN=Dab2ip PE=1 SV=1	0.00343883	0.0549931	1.27796	1	0.947844	0.817052	0.984415	0.810717	1.03606
Q3UQ28	Peroxidasin homolog OS=Mus musculus OX=10090 GN=Pxdn PE=1 SV=2	0.000493804	0.0193305	1.22778	1	0.952471	0.826391	0.973459	0.880742	1.01463
Q5SVD0	Refilin-B OS=Mus musculus OX=10090 GN=Rflnb PE=1 SV=1	7.23211e-05	0.00917949	1.28517	1	0.987785	0.930837	1.09362	0.951909	1.19628
Q5SYD0	Unconventional myosin-Id OS=Mus musculus OX=10090 GN=Myo1d PE=1 SV=1	0.00144052	0.0350346	1.26913	1	0.966151	0.892318	1.04735	0.882042	1.11943
Q5XJE5	RNA polymerase-associated protein LEO1 OS=Mus musculus OX=10090 GN=Leo1 PE=1 SV=2	9.99856e-06	0.00322119	1.46439	1	0.984785	0.934193	1.19715	1.00583	1.36802
Q60749	KH domain-containing, RNA-binding, signal transduction-associated protein 1 OS=Mus musculus OX=10090 GN=Khdrbs1 PE=1 SV=2	0.00390738	0.058333	1.40389	1	0.963783	0.838515	0.992539	0.804339	1.1292
Q61391	Neprilysin OS=Mus musculus OX=10090 GN=Mme PE=1 SV=3	0.00232155	0.0440689	1.27391	1	0.967265	0.904041	1.15167	0.939707	1.10527
Q61879	Myosin-10 OS=Mus musculus OX=10090 GN=Myh10 PE=1 SV=2	0.00664595	0.0800603	1.27686	1	0.887447	0.828026	0.92413	0.797092	1.01778
Q62261	Spectrin beta chain, non-erythrocytic 1 OS=Mus musculus OX=10090 GN=Sptbn1 PE=1 SV=2	8.30045e-05	0.00931726	1.21715	1	0.942153	0.907537	1.03922	0.899069	1.0943
Q62433	Protein NDRG1 OS=Mus musculus OX=10090 GN=Ndrg1 PE=1 SV=1	0.00622847	0.0768617	1.30808	1	1.0302	0.965872	1.17405	0.97836	1.26343
Q64012	RNA-binding protein Raly OS=Mus musculus OX=10090 GN=Raly PE=1 SV=3	0.00229148	0.0440689	1.67086	1	1.0057	0.963268	1.0876	0.888635	1.48478
Q640Q5	PAN2-PAN3 deadenylation complex subunit Pan3 OS=Mus musculus OX=10090 GN=Pan3 PE=1 SV=3	0.000814702	0.0255396	1.26742	1	0.965326	0.761645	0.904237	0.810088	0.945035
Q6NV83	U2 snRNP-associated SURP motif-containing protein OS=Mus musculus OX=10090 GN=U2surp PE=1 SV=3	0.0195406	0.137979	1.21986	1	1.00838	0.912765	1.0171	0.902861	1.10137
Q6P069	Sorcin OS=Mus musculus OX=10090 GN=Sri PE=1 SV=1	0.000309145	0.0161114	1.24927	1	1.0273	0.889253	1.11091	0.95248	1.10186
Q6P5H2	Nestin OS=Mus musculus OX=10090 GN=Nes PE=1 SV=1	0.000994504	0.0277979	1.26912	1	0.945626	1.05915	1.13547	0.950987	1.20011
Q6ZWV7	60S ribosomal protein L35 OS=Mus musculus OX=10090 GN=Rpl35 PE=1 SV=1	0.00677542	0.0810413	1.34936	1	1.01081	0.75369	0.882088	0.847229	1.017
Q7TMR0	Lysosomal Pro-X carboxypeptidase OS=Mus musculus OX=10090 GN=Prcp PE=1 SV=2	0.00018728	0.0132809	1.5024	1	0.923419	0.846059	1.27112	1.03528	1.06796
Q80U93	Nuclear pore complex protein Nup214 OS=Mus musculus OX=10090 GN=Nup214 PE=1 SV=2	4.01509e-06	0.00223229	1.36482	1	0.954506	0.92532	1.12986	0.874377	1.19336
Q8BG67	Protein EFR3 homolog A OS=Mus musculus OX=10090 GN=Efr3a PE=1 SV=1	0.0321726	0.180569	1.2037	1	0.997228	0.835526	0.994618	0.904154	1.00572
Q8BGH2	Sorting and assembly machinery component 50 homolog OS=Mus musculus OX=10090 GN=Samm50 PE=1 SV=1	0.00779538	0.0863343	1.46085	1	0.963121	0.97442	1.12306	0.846406	1.23647
Q8BHE8	m-AAA protease-interacting protein 1, mitochondrial OS=Mus musculus OX=10090 GN=Maip1 PE=1 SV=1	0.00846257	0.0897072	1.24075	1	0.922729	0.829788	0.984698	0.876239	1.02956
Q8BJ90	Zinc finger protein 771 OS=Mus musculus OX=10090 GN=Znf771 PE=2 SV=1	0.0112942	0.104311	1.40064	1	0.916466	0.735202	0.858606	0.734145	1.02827
Q8BP67	60S ribosomal protein L24 OS=Mus musculus OX=10090 GN=Rpl24 PE=1 SV=2	0.0193147	0.137062	1.2439	1	0.940541	0.806616	0.902454	0.854742	1.00335
Q8BVY0	Ribosomal L1 domain-containing protein 1 OS=Mus musculus OX=10090 GN=Rsl1d1 PE=1 SV=1	0.0351355	0.190423	1.32978	1	0.918908	0.878261	0.959926	0.869668	1.15647
Q8BXQ2	GPI transamidase component PIG-T OS=Mus musculus OX=10090 GN=Pigt PE=1 SV=2	0.0114909	0.10546	1.24997	1	0.967375	0.864027	0.984301	0.829848	1.03729
Q8C2Q3	RNA-binding protein 14 OS=Mus musculus OX=10090 GN=Rbm14 PE=1 SV=1	0.000337649	0.0167022	1.55791	1	0.977138	0.863605	1.08035	0.815263	1.2701
Q8C6B9	Active regulator of SIRT1 OS=Mus musculus OX=10090 GN=Rps19bp1 PE=1 SV=1	0.000877258	0.0261386	1.54492	1	1.07141	0.77721	1.06274	0.836813	1.20073
Q8C7H1	Methylmalonic aciduria type A homolog, mitochondrial OS=Mus musculus OX=10090 GN=Mmaa PE=1 SV=1	0.00919299	0.0933116	1.23769	1	0.994941	0.803869	0.896301	0.852033	0.956443
Q8C854	Myelin expression factor 2 OS=Mus musculus OX=10090 GN=Myef2 PE=1 SV=1	0.0132521	0.11342	1.36673	1	0.969628	0.883033	1.01424	0.855075	1.16865
Q8CAQ8	MICOS complex subunit Mic60 OS=Mus musculus OX=10090 GN=Immt PE=1 SV=1	0.00393935	0.0586582	1.4602	1	0.936954	0.991216	1.08863	0.863745	1.26124
Q8CCN5	Breast carcinoma-amplified sequence 3 homolog OS=Mus musculus OX=10090 GN=Bcas3 PE=1 SV=2	0.0287108	0.170831	1.22225	1	0.999418	0.865873	1.0468	0.925022	1.05832
Q8CH18	Cell division cycle and apoptosis regulator protein 1 OS=Mus musculus OX=10090 GN=Ccar1 PE=1 SV=1	3.66072e-05	0.00736815	1.25254	1	0.992749	0.879311	1.03393	0.918577	1.10137
Q8CH25	SAFB-like transcription modulator OS=Mus musculus OX=10090 GN=Sltm PE=1 SV=1	0.00920807	0.0933116	1.46162	1	1.00081	0.821405	0.99209	0.835431	1.20058
Q8CHH9	Septin-8 OS=Mus musculus OX=10090 GN=Sept8 PE=1 SV=4	0.00637775	0.0778805	1.23649	1	0.940394	0.820078	0.982272	0.854474	1.01402
Q8CHY3	Dymeclin OS=Mus musculus OX=10090 GN=Dym PE=1 SV=1	0.0186284	0.134587	1.20966	1	0.876944	0.790156	0.938082	0.825331	0.955822
Q8JZU2	Tricarboxylate transport protein, mitochondrial OS=Mus musculus OX=10090 GN=Slc25a1 PE=1 SV=1	0.00781827	0.0863343	1.23714	1	0.973209	0.830296	0.980293	0.83167	1.0272
Q8JZX4	Splicing factor 45 OS=Mus musculus OX=10090 GN=Rbm17 PE=1 SV=1	0.0248122	0.158804	1.28049	1	1.07438	0.998106	1.14378	0.975959	1.24971
Q8K1Z0	Ubiquinone biosynthesis protein COQ9, mitochondrial OS=Mus musculus OX=10090 GN=Coq9 PE=1 SV=1	0.0308521	0.176207	1.21221	1	0.992813	0.925713	1.05518	0.870459	1.01483
Q8K215	LYR motif-containing protein 4 OS=Mus musculus OX=10090 GN=Lyrm4 PE=1 SV=1	0.000364421	0.0172937	1.46435	1	1.00013	0.798964	1.03579	0.86328	1.16997
Q8K284	General transcription factor 3C polypeptide 1 OS=Mus musculus OX=10090 GN=Gtf3c1 PE=1 SV=2	0.0187457	0.134752	1.32176	1	1.02918	1.0567	1.07856	0.94286	1.24623
Q8K2A1	PTB domain-containing engulfment adapter protein 1 OS=Mus musculus OX=10090 GN=Gulp1 PE=1 SV=1	5.37414e-05	0.00878794	1.28904	1	0.907544	0.771415	0.945681	0.817385	0.994388
Q8K2A8	Dol-P-Man:Man(5)GlcNAc(2)-PP-Dol alpha-1,3-mannosyltransferase OS=Mus musculus OX=10090 GN=Alg3 PE=1 SV=2	0.0226491	0.150597	1.21278	1	1.01343	0.873451	0.957106	0.857625	1.04011
Q8K310	Matrin-3 OS=Mus musculus OX=10090 GN=Matr3 PE=1 SV=1	0.00465206	0.0655532	1.27437	1	0.971638	0.985375	1.03314	0.914592	1.16553
Q8K4B0	Metastasis-associated protein MTA1 OS=Mus musculus OX=10090 GN=Mta1 PE=1 SV=1	0.0243795	0.156894	1.23044	1	1.04949	1.08712	1.07527	1.04698	1.28825
Q8K4P0	pre-mRNA 3' end processing protein WDR33 OS=Mus musculus OX=10090 GN=Wdr33 PE=1 SV=1	0.0299276	0.173728	1.29192	1	0.968463	0.989256	1.04437	0.908187	1.1733
Q8R035	Peptidyl-tRNA hydrolase ICT1, mitochondrial OS=Mus musculus OX=10090 GN=Mrpl58 PE=1 SV=1	0.00926379	0.0935514	1.25153	1	0.936188	0.870353	0.99876	0.931558	1.08927
Q8R081	Heterogeneous nuclear ribonucleoprotein L OS=Mus musculus OX=10090 GN=Hnrnpl PE=1 SV=2	0.00290508	0.0503173	1.30417	1	0.959057	1.0072	1.06506	0.951618	1.24107
Q8R332	Nucleoporin p58/p45 OS=Mus musculus OX=10090 GN=Nup58 PE=1 SV=1	0.0452523	0.214921	1.32064	1	1.00006	0.812662	1.05711	0.800457	0.988836
Q8R480	Nuclear pore complex protein Nup85 OS=Mus musculus OX=10090 GN=Nup85 PE=1 SV=1	0.0182349	0.133046	1.2163	1	0.997771	1.00712	1.05966	0.923628	1.12341
Q8VE70	Programmed cell death protein 10 OS=Mus musculus OX=10090 GN=Pdcd10 PE=1 SV=1	0.000353033	0.0171329	1.26347	1	1.01739	1.04334	1.14289	0.951085	1.20167
Q8VHG2	Angiomotin OS=Mus musculus OX=10090 GN=Amot PE=1 SV=3	0.00635275	0.0778805	1.33012	1	0.996595	0.878765	1.03165	0.853769	1.13562
Q8VHR5	Transcriptional repressor p66-beta OS=Mus musculus OX=10090 GN=Gatad2b PE=1 SV=1	0.0125759	0.110884	1.393	1	1.10294	1.03145	1.08429	0.960362	1.33779
Q91V04	Translocating chain-associated membrane protein 1 OS=Mus musculus OX=10090 GN=Tram1 PE=1 SV=3	0.0104152	0.100986	1.36377	1	0.977635	0.879918	1.03533	0.865482	1.18032
Q91V09	WD repeat-containing protein 13 OS=Mus musculus OX=10090 GN=Wdr13 PE=1 SV=1	0.00513982	0.0693126	1.22281	1	0.94265	0.840127	0.957224	0.898759	1.02731
Q91VM5	RNA binding motif protein, X-linked-like-1 OS=Mus musculus OX=10090 GN=Rbmxl1 PE=1 SV=1	0.000217512	0.0138439	1.82842	1	0.99612	0.77235	1.09573	0.834526	1.41218
Q91YU8	Suppressor of SWI4 1 homolog OS=Mus musculus OX=10090 GN=Ppan PE=1 SV=2	0.00174001	0.0386177	1.48537	1	0.866754	0.874422	1.08225	0.825213	1.22575
Q921L5	Conserved oligomeric Golgi complex subunit 2 OS=Mus musculus OX=10090 GN=Cog2 PE=1 SV=2	0.000686044	0.023014	1.22305	1	0.96347	0.792915	0.969778	0.888428	0.967608
Q921X9	Protein disulfide-isomerase A5 OS=Mus musculus OX=10090 GN=Pdia5 PE=1 SV=1	0.000703805	0.0232252	1.24084	1	0.954022	0.822517	0.946008	0.874123	1.02061
Q921Z5	Tumor necrosis factor alpha-induced protein 8 OS=Mus musculus OX=10090 GN=Tnfaip8 PE=1 SV=1	0.00190632	0.0403158	1.51584	1	1.06757	0.902104	1.16964	0.799025	1.2112
Q922Q1	Mitochondrial amidoxime reducing component 2 OS=Mus musculus OX=10090 GN=Marc2 PE=1 SV=1	0.000411216	0.0179125	1.2018	1	1.02134	0.881057	0.982214	0.876285	1.05312
Q923T9	Calcium/calmodulin-dependent protein kinase type II subunit gamma OS=Mus musculus OX=10090 GN=Camk2g PE=1 SV=1	0.000207789	0.0138439	1.21183	1	0.932297	0.80707	0.887704	0.864521	0.978029
Q99KG3	RNA-binding protein 10 OS=Mus musculus OX=10090 GN=Rbm10 PE=1 SV=1	0.00618361	0.0765128	1.32556	1	0.942176	0.876329	1.0101	0.818601	1.0851
Q99LY9	NADH dehydrogenase [ubiquinone] iron-sulfur protein 5 OS=Mus musculus OX=10090 GN=Ndufs5 PE=1 SV=3	0.0171016	0.128636	1.20565	1	0.931369	0.849096	0.959228	0.873604	1.02371
Q99MJ9	ATP-dependent RNA helicase DDX50 OS=Mus musculus OX=10090 GN=Ddx50 PE=2 SV=1	1.74839e-05	0.0045386	1.28197	1	0.975914	0.862609	0.961293	0.870041	1.10584
Q99N95	39S ribosomal protein L3, mitochondrial OS=Mus musculus OX=10090 GN=Mrpl3 PE=1 SV=1	0.000157203	0.0126639	1.42949	1	1.00724	0.757987	0.928741	0.854691	1.08354
Q9CR51	V-type proton ATPase subunit G 1 OS=Mus musculus OX=10090 GN=Atp6v1g1 PE=1 SV=3	0.000158381	0.0126639	2.15865	1	0.941618	0.602215	1.14565	0.650631	1.29997
Q9CRB2	H/ACA ribonucleoprotein complex subunit 2 OS=Mus musculus OX=10090 GN=Nhp2 PE=1 SV=1	0.000177668	0.0132809	1.63124	1	0.968664	0.789565	1.05634	0.851484	1.28797
Q9CRB9	MICOS complex subunit Mic19 OS=Mus musculus OX=10090 GN=Chchd3 PE=1 SV=1	0.00129948	0.0326943	1.3897	1	0.957741	0.967007	1.07699	0.85774	1.192
Q9CX11	rRNA-processing protein UTP23 homolog OS=Mus musculus OX=10090 GN=Utp23 PE=2 SV=1	0.0286171	0.170621	1.25867	1	0.881702	0.83926	1.01789	0.848889	1.05635
Q9CXZ1	NADH dehydrogenase [ubiquinone] iron-sulfur protein 4, mitochondrial OS=Mus musculus OX=10090 GN=Ndufs4 PE=1 SV=3	0.000667636	0.0227681	1.68454	1	0.999602	0.701525	1.04867	0.730799	1.18174
Q9CY57	Chromatin target of PRMT1 protein OS=Mus musculus OX=10090 GN=Chtop PE=1 SV=2	0.0408339	0.205506	1.21172	1	1.01209	1.08019	1.17293	1.02419	1.22637
Q9CY58	Plasminogen activator inhibitor 1 RNA-binding protein OS=Mus musculus OX=10090 GN=Serbp1 PE=1 SV=2	5.01292e-05	0.00878794	1.46147	1	0.949197	0.860177	1.10202	0.912142	1.25712
Q9CY73	39S ribosomal protein L44, mitochondrial OS=Mus musculus OX=10090 GN=Mrpl44 PE=1 SV=3	0.00226901	0.0440689	1.28515	1	1.00732	0.910614	0.998728	0.882097	1.13363
Q9CZX8	40S ribosomal protein S19 OS=Mus musculus OX=10090 GN=Rps19 PE=1 SV=3	1.50682e-07	0.000879533	2.66677	1	1.02857	0.520665	1.10829	0.640198	1.38849
Q9D020	Cytosolic 5'-nucleotidase 3A OS=Mus musculus OX=10090 GN=Nt5c3a PE=1 SV=4	0.0290159	0.171241	1.22763	1	1.01329	0.881823	0.981215	0.968226	1.08256
Q9D0E1	Heterogeneous nuclear ribonucleoprotein M OS=Mus musculus OX=10090 GN=Hnrnpm PE=1 SV=3	0.00509563	0.0693126	1.42622	1	0.933518	0.937387	1.00858	0.891111	1.27092
Q9D1P0	39S ribosomal protein L13, mitochondrial OS=Mus musculus OX=10090 GN=Mrpl13 PE=1 SV=1	0.00613058	0.076462	1.29793	1	1.00112	0.83332	0.930688	0.854444	1.08159
Q9D1R9	60S ribosomal protein L34 OS=Mus musculus OX=10090 GN=Rpl34 PE=1 SV=2	0.0239718	0.155643	1.28865	1	0.944678	0.765604	0.871804	0.785794	0.986593
Q9D3B1	Very-long-chain (3R)-3-hydroxyacyl-CoA dehydratase 2 OS=Mus musculus OX=10090 GN=Hacd2 PE=1 SV=1	0.0373168	0.196373	1.29823	1	0.954782	0.877423	1.07163	0.920602	1.13909
Q9D5V6	Synapse-associated protein 1 OS=Mus musculus OX=10090 GN=Syap1 PE=1 SV=1	0.0124131	0.109947	1.24009	1	1.00184	0.884053	1.03057	0.967794	1.09631
Q9D773	39S ribosomal protein L2, mitochondrial OS=Mus musculus OX=10090 GN=Mrpl2 PE=1 SV=1	0.0193625	0.137159	1.26352	1	0.97943	0.830692	0.991966	0.90003	1.0496
Q9D7N6	39S ribosomal protein L30, mitochondrial OS=Mus musculus OX=10090 GN=Mrpl30 PE=1 SV=1	0.0347812	0.189246	1.3572	1	1.02953	0.849563	0.917419	0.799744	1.08542
Q9D8T7	SRA stem-loop-interacting RNA-binding protein, mitochondrial OS=Mus musculus OX=10090 GN=Slirp PE=1 SV=2	0.0111892	0.103675	1.35057	1	1.03981	0.769909	0.992571	0.933101	0.999726
Q9DAM7	Transmembrane protein 263 OS=Mus musculus OX=10090 GN=Tmem263 PE=1 SV=1	0.0124833	0.110402	1.28098	1	0.959059	0.788405	0.957813	0.834856	1.00993
Q9DCA5	Ribosome biogenesis protein BRX1 homolog OS=Mus musculus OX=10090 GN=Brix1 PE=1 SV=3	0.00158427	0.03648	1.49558	1	0.937789	0.897373	0.94688	0.744939	1.11411
Q9DCU6	39S ribosomal protein L4, mitochondrial OS=Mus musculus OX=10090 GN=Mrpl4 PE=1 SV=1	0.0186305	0.134587	1.31678	1	0.942301	0.782055	0.952222	0.788277	1.0298
Q9EPV8	Ubiquitin-like protein 5 OS=Mus musculus OX=10090 GN=Ubl5 PE=1 SV=1	0.00227596	0.0440689	1.43448	1	0.988307	0.812106	1.09823	0.974977	1.16495
Q9ERG0	LIM domain and actin-binding protein 1 OS=Mus musculus OX=10090 GN=Lima1 PE=1 SV=3	0.00272136	0.0481351	1.4582	1	0.947367	1.00068	1.0999	0.870308	1.26908
Q9ERR7	Selenoprotein F OS=Mus musculus OX=10090 GN=Selenof PE=1 SV=3	0.0286771	0.170804	1.21965	1	0.96879	0.85208	1.03924	0.876801	1.02281
Q9ERU9	E3 SUMO-protein ligase RanBP2 OS=Mus musculus OX=10090 GN=Ranbp2 PE=1 SV=2	0.00421202	0.061618	1.3063	1	0.992868	0.961966	1.07111	0.896646	1.17129
Q9ESX5	H/ACA ribonucleoprotein complex subunit 4 OS=Mus musculus OX=10090 GN=Dkc1 PE=1 SV=4	0.00828322	0.0888771	1.37839	1	0.900121	0.851293	0.988655	0.828543	1.14205
Q9JIX8	Apoptotic chromatin condensation inducer in the nucleus OS=Mus musculus OX=10090 GN=Acin1 PE=1 SV=3	0.0149715	0.120204	1.32103	1	0.998498	1.101	1.11572	1.00345	1.31904
Q9QX47	Protein SON OS=Mus musculus OX=10090 GN=Son PE=1 SV=2	0.00047716	0.0189747	1.5589	1	0.840843	0.868589	1.05464	0.82148	1.28061
Q9QXS1	Plectin OS=Mus musculus OX=10090 GN=Plec PE=1 SV=3	0.00573799	0.073288	1.37005	1	0.926098	1.05114	1.11542	0.919677	1.26
Q9QYB5	Gamma-adducin OS=Mus musculus OX=10090 GN=Add3 PE=1 SV=2	7.78819e-05	0.00917949	1.3111	1	0.963195	0.806298	1.03231	0.852947	1.05713
Q9QYC0	Alpha-adducin OS=Mus musculus OX=10090 GN=Add1 PE=1 SV=2	0.00192025	0.0404638	1.23251	1	0.959931	0.861201	1.01399	0.865879	1.06144
Q9R118	Serine protease HTRA1 OS=Mus musculus OX=10090 GN=Htra1 PE=1 SV=2	9.66521e-06	0.00322119	1.27347	1	1.00469	0.845562	0.987265	0.88571	1.0768
Q9WUM4	Coronin-1C OS=Mus musculus OX=10090 GN=Coro1c PE=1 SV=2	0.0045896	0.0654999	1.23149	1	0.948095	0.98101	1.02315	0.913276	1.12469
Q9WV68	Peroxisomal 2,4-dienoyl-CoA reductase OS=Mus musculus OX=10090 GN=Decr2 PE=1 SV=1	0.0180108	0.132072	1.20289	1	0.977501	0.888024	1.02039	0.911815	1.0682
Q9WVJ9	EGF-containing fibulin-like extracellular matrix protein 2 OS=Mus musculus OX=10090 GN=Efemp2 PE=1 SV=1	0.00254885	0.0466997	1.23604	1	1.02382	0.833998	0.987124	0.891063	1.03086
Q9Z204	Heterogeneous nuclear ribonucleoproteins C1/C2 OS=Mus musculus OX=10090 GN=Hnrnpc PE=1 SV=1	0.00216289	0.0429415	1.59803	1	0.955345	1.00034	1.08161	0.919957	1.47012
P00416	Cytochrome c oxidase subunit 3 OS=Mus musculus OX=10090 GN=mt-Co3 PE=1 SV=2	0.0145739	0.118877	1.41977	2	1.05366	1.16003	1.05487	0.95139	0.817053
P14069	Protein S100-A6 OS=Mus musculus OX=10090 GN=S100a6 PE=1 SV=3	0.0220069	0.147558	1.65599	2	1.16422	1.36966	0.827092	1.11266	0.881429
Q9CR20	Immediate early response 3-interacting protein 1 OS=Mus musculus OX=10090 GN=Ier3ip1 PE=3 SV=1	0.0199269	0.1398	1.22567	2	1.11376	1.25174	1.02127	1.06444	1.02629
Q9QUI0	Transforming protein RhoA OS=Mus musculus OX=10090 GN=Rhoa PE=1 SV=1	0.016249	0.125623	1.21089	2	1.02042	1.1876	1.00661	0.980764	0.993604
Q9D3P8	Plasminogen receptor (KT) OS=Mus musculus OX=10090 GN=Plgrkt PE=1 SV=1	0.00598138	0.0750823	1.25283	2	1.01899	1.08453	0.865664	0.980895	0.890794
O35166	Golgi SNAP receptor complex member 2 OS=Mus musculus OX=10090 GN=Gosr2 PE=1 SV=2	0.00176761	0.0386244	1.36326	2	1.17393	1.34305	0.985178	1.13258	1.01663
P58006	Sestrin-1 OS=Mus musculus OX=10090 GN=Sesn1 PE=1 SV=3	0.00919082	0.0933116	1.20517	2	0.972942	1.03298	0.946817	0.954191	0.857126
Q8BLY2	Probable threonine--tRNA ligase 2, cytoplasmic OS=Mus musculus OX=10090 GN=Tarsl2 PE=1 SV=1	0.0299418	0.173728	1.34308	2	1.05661	1.10142	0.89607	1.04785	0.820068
O54988	STE20-like serine/threonine-protein kinase OS=Mus musculus OX=10090 GN=Slk PE=1 SV=2	0.0393483	0.20147	1.24908	2	1.01459	1.15774	0.941985	1.00752	0.926874
B2RUR8	OTU domain-containing protein 7B OS=Mus musculus OX=10090 GN=Otud7b PE=1 SV=1	0.00170618	0.0383036	1.20325	2	1.03105	1.1057	1.02193	1.04063	0.918922
Q9D7S9	Charged multivesicular body protein 5 OS=Mus musculus OX=10090 GN=Chmp5 PE=1 SV=1	0.0012648	0.03218	1.29014	2	1.09863	1.26776	1.03506	1.11178	0.982653
Q8R2U4	N-terminal Xaa-Pro-Lys N-methyltransferase 1 OS=Mus musculus OX=10090 GN=Ntmt1 PE=1 SV=3	0.0139903	0.116345	1.27671	2	1.01647	1.16085	0.99738	1.02977	0.90925
Q8CD92	Tetratricopeptide repeat protein 27 OS=Mus musculus OX=10090 GN=Ttc27 PE=1 SV=2	0.000436611	0.0183345	1.25166	2	1.01784	1.14019	0.935263	1.03803	0.910936
Q8CIV8	Tubulin-specific chaperone E OS=Mus musculus OX=10090 GN=Tbce PE=1 SV=1	0.0448574	0.214441	1.20547	2	0.984101	1.04973	0.909724	1.00409	0.870808
Q60648	Ganglioside GM2 activator OS=Mus musculus OX=10090 GN=Gm2a PE=1 SV=2	0.0362236	0.19405	1.53732	2	1.10562	1.05073	0.954838	1.13407	0.737691
Q3THS6	S-adenosylmethionine synthase isoform type-2 OS=Mus musculus OX=10090 GN=Mat2a PE=1 SV=2	0.00222126	0.0434983	1.20589	2	1.07844	1.14779	0.951818	1.10679	0.964882
Q9JKK7	Tropomodulin-2 OS=Mus musculus OX=10090 GN=Tmod2 PE=1 SV=2	0.00684844	0.0812042	1.65059	2	1.08061	1.56296	0.962831	1.11206	0.946908
Q01149	Collagen alpha-2(I) chain OS=Mus musculus OX=10090 GN=Col1a2 PE=1 SV=2	0.0130683	0.113174	1.31057	2	1.13205	1.24134	1.02324	1.16562	0.947175
P16125	L-lactate dehydrogenase B chain OS=Mus musculus OX=10090 GN=Ldhb PE=1 SV=2	0.000139327	0.0116179	1.32478	2	1.05652	1.21326	0.915816	1.09248	0.957912
Q8BXV2	BRI3-binding protein OS=Mus musculus OX=10090 GN=Bri3bp PE=1 SV=1	0.0362369	0.19405	1.23438	2	0.991009	1.19954	1.03519	1.02481	0.971775
P01942	Hemoglobin subunit alpha OS=Mus musculus OX=10090 GN=Hba PE=1 SV=2	0.00203886	0.0418324	1.60502	2	1.05876	1.49501	0.939296	1.09494	0.931462
Q91VY9	Zinc finger protein 622 OS=Mus musculus OX=10090 GN=Znf622 PE=1 SV=1	0.000398524	0.0178697	1.30507	2	1.00278	1.17524	0.900519	1.03743	0.922993
A6H611	Mitochondrial intermediate peptidase OS=Mus musculus OX=10090 GN=Mipep PE=1 SV=1	0.00804618	0.0874527	1.38873	2	0.9674	1.07504	0.915223	1.00151	0.774115
P62827	GTP-binding nuclear protein Ran OS=Mus musculus OX=10090 GN=Ran PE=1 SV=3	0.0208028	0.14336	1.26897	2	1.04147	1.15822	0.912729	1.07939	0.925937
P35505	Fumarylacetoacetase OS=Mus musculus OX=10090 GN=Fah PE=1 SV=2	0.0037962	0.0574053	1.23147	2	1.07964	1.14556	0.989944	1.12506	0.930239
Q60960	Importin subunit alpha-5 OS=Mus musculus OX=10090 GN=Kpna1 PE=1 SV=2	0.00186511	0.0397322	1.37222	2	1.07635	1.23211	1.00934	1.12664	0.897898
P68510	14-3-3 protein eta OS=Mus musculus OX=10090 GN=Ywhah PE=1 SV=2	0.00212429	0.0424819	1.22468	2	1.08228	1.18953	0.975778	1.13579	0.971293
Q8VCH8	UBX domain-containing protein 4 OS=Mus musculus OX=10090 GN=Ubxn4 PE=1 SV=1	0.00771263	0.0863343	1.30458	2	1.10668	1.26313	1.00637	1.16599	0.96823
Q9D1J1	Adaptin ear-binding coat-associated protein 2 OS=Mus musculus OX=10090 GN=Necap2 PE=1 SV=1	0.00818584	0.0880743	1.24074	2	1.10848	1.13315	1.04357	1.16988	0.942896
P17742	Peptidyl-prolyl cis-trans isomerase A OS=Mus musculus OX=10090 GN=Ppia PE=1 SV=2	0.00018612	0.0132809	1.21521	2	1.04394	1.11714	0.94617	1.10395	0.9193
Q9CQS5	Serine/threonine-protein kinase RIO2 OS=Mus musculus OX=10090 GN=Riok2 PE=1 SV=1	0.000250428	0.0146175	1.29223	2	1.02686	1.17713	0.967264	1.09233	0.910931
Q923B0	Gamma-glutamylaminecyclotransferase OS=Mus musculus OX=10090 GN=Ggact PE=1 SV=1	0.0112931	0.104311	1.27495	2	1.08826	1.20083	1.12844	1.16002	0.941866
P11688	Integrin alpha-5 OS=Mus musculus OX=10090 GN=Itga5 PE=1 SV=3	0.00122021	0.0316549	1.21641	2	1.10536	1.2866	1.11669	1.18139	1.0577
Q01320	DNA topoisomerase 2-alpha OS=Mus musculus OX=10090 GN=Top2a PE=1 SV=2	0.026081	0.163079	1.26315	2	1.04715	1.15171	0.911776	1.12096	0.928655
Q923Q2	StAR-related lipid transfer protein 13 OS=Mus musculus OX=10090 GN=Stard13 PE=1 SV=5	0.0388597	0.200021	1.21176	2	1.02022	1.14907	0.976099	1.09575	0.948268
P52480	Pyruvate kinase PKM OS=Mus musculus OX=10090 GN=Pkm PE=1 SV=4	1.64315e-06	0.00159851	1.21619	2	1.00835	1.1343	0.972876	1.08321	0.932662
Q99P31	Hsp70-binding protein 1 OS=Mus musculus OX=10090 GN=Hspbp1 PE=1 SV=1	0.00339126	0.0545974	1.22177	2	1.05022	1.23445	1.06805	1.12868	1.01038
P55065	Phospholipid transfer protein OS=Mus musculus OX=10090 GN=Pltp PE=1 SV=1	0.02405	0.155804	1.25659	2	1.16884	1.26978	1.13467	1.25988	1.0105
P06151	L-lactate dehydrogenase A chain OS=Mus musculus OX=10090 GN=Ldha PE=1 SV=3	0.000215924	0.0138439	1.22415	2	1.08566	1.276	1.08429	1.17083	1.04235
Q8VDF2	E3 ubiquitin-protein ligase UHRF1 OS=Mus musculus OX=10090 GN=Uhrf1 PE=1 SV=2	0.0300076	0.173937	1.333	2	0.95927	1.23892	0.929426	1.03555	1.08173
Q9D6N1	Carbonic anhydrase 13 OS=Mus musculus OX=10090 GN=Ca13 PE=1 SV=1	0.00205859	0.0418745	1.31289	2	1.07467	1.22125	1.03785	1.16096	0.930198
Q8BZA9	Fructose-2,6-bisphosphatase TIGAR OS=Mus musculus OX=10090 GN=Tigar PE=1 SV=1	0.000620659	0.021824	1.21525	2	0.961071	1.09079	0.970185	1.03857	0.897584
Q7TSV4	Phosphoglucomutase-2 OS=Mus musculus OX=10090 GN=Pgm2 PE=1 SV=1	9.97575e-05	0.0104137	1.22598	2	1.04426	1.17582	1.02943	1.13033	0.959087
Q8JZR0	Long-chain-fatty-acid--CoA ligase 5 OS=Mus musculus OX=10090 GN=Acsl5 PE=1 SV=1	0.000674813	0.0227681	1.32688	2	1.03116	1.23371	0.95234	1.11619	0.929781
Q8VCE2	GPN-loop GTPase 1 OS=Mus musculus OX=10090 GN=Gpn1 PE=1 SV=1	0.00268213	0.0477886	1.32507	2	1.03984	1.26743	1.06219	1.12648	0.956501
P63158	High mobility group protein B1 OS=Mus musculus OX=10090 GN=Hmgb1 PE=1 SV=2	0.0376973	0.197168	1.26843	2	1.0443	1.08789	0.982141	1.13274	0.893028
P80318	T-complex protein 1 subunit gamma OS=Mus musculus OX=10090 GN=Cct3 PE=1 SV=1	1.49889e-05	0.0043745	1.22658	2	1.01186	1.15824	0.962901	1.09785	0.944283
P50295	Arylamine N-acetyltransferase 2 OS=Mus musculus OX=10090 GN=Nat2 PE=1 SV=1	0.0114268	0.105202	1.27384	2	0.970254	1.06836	0.956431	1.0534	0.838696
P19221	Prothrombin OS=Mus musculus OX=10090 GN=F2 PE=1 SV=1	0.0111681	0.103675	1.26253	2	0.964014	1.1386	0.951233	1.04783	0.901843
Q9D6L8	Peptidyl-prolyl cis-trans isomerase-like 3 OS=Mus musculus OX=10090 GN=Ppil3 PE=1 SV=1	0.0169562	0.128623	1.21045	2	1.03603	1.14268	1.02317	1.12892	0.944012
P70372	ELAV-like protein 1 OS=Mus musculus OX=10090 GN=Elavl1 PE=1 SV=2	0.0456615	0.215462	1.20192	2	1.03376	1.24249	1.06054	1.12785	1.1094
Q8BW10	RNA-binding protein NOB1 OS=Mus musculus OX=10090 GN=Nob1 PE=1 SV=1	0.0146153	0.118877	1.2467	2	1.00249	1.13006	0.959354	1.09764	0.906445
Q8BWY3	Eukaryotic peptide chain release factor subunit 1 OS=Mus musculus OX=10090 GN=Etf1 PE=1 SV=4	0.000205367	0.0138439	1.21283	2	1.01109	1.10076	0.91927	1.11492	0.951331
P23780	Beta-galactosidase OS=Mus musculus OX=10090 GN=Glb1 PE=1 SV=1	0.00145681	0.035138	1.625	2	1.25084	1.22805	1.00603	1.38114	0.849929
P81117	Nucleobindin-2 OS=Mus musculus OX=10090 GN=Nucb2 PE=1 SV=2	0.00906979	0.0925531	1.20523	2	0.979551	1.1175	1.00707	1.08428	0.927205
P27546	Microtubule-associated protein 4 OS=Mus musculus OX=10090 GN=Map4 PE=1 SV=3	0.000323479	0.0164187	1.24942	2	1.02123	1.21656	1.07591	1.13054	0.973702
Q9JI46	Diphosphoinositol polyphosphate phosphohydrolase 1 OS=Mus musculus OX=10090 GN=Nudt3 PE=1 SV=1	0.0191472	0.136296	1.20477	2	1.05353	1.16054	1.0646	1.16649	0.968228
Q63810	Calcineurin subunit B type 1 OS=Mus musculus OX=10090 GN=Ppp3r1 PE=1 SV=3	0.000460329	0.0188726	1.29514	2	0.980986	1.24909	1.1138	1.08711	0.964444
Q69ZQ2	Pre-mRNA-splicing factor ISY1 homolog OS=Mus musculus OX=10090 GN=Isy1 PE=1 SV=2	0.00778968	0.0863343	1.37695	2	1.11311	1.42296	1.06353	1.23365	1.03341
Q9EQG7	Ectonucleotide pyrophosphatase/phosphodiesterase family member 5 OS=Mus musculus OX=10090 GN=Enpp5 PE=1 SV=3	0.0454245	0.215167	1.21066	2	1.02702	1.05946	1.10222	1.13881	0.940655
Q8BYC6	Serine/threonine-protein kinase TAO3 OS=Mus musculus OX=10090 GN=Taok3 PE=1 SV=2	0.0290933	0.171241	1.41594	2	1.03456	1.40041	0.992338	1.14783	0.989036
Q8CB44	GRAM domain-containing protein 4 OS=Mus musculus OX=10090 GN=Gramd4 PE=1 SV=1	0.0134513	0.114545	1.243	2	0.908699	1.09113	0.904948	1.00827	0.877821
Q6ZQL4	WD repeat-containing protein 43 OS=Mus musculus OX=10090 GN=Wdr43 PE=2 SV=2	0.025729	0.162182	1.4136	2	1.00289	1.27733	0.903595	1.11286	0.996518
Q80V26	Inositol monophosphatase 3 OS=Mus musculus OX=10090 GN=Impad1 PE=1 SV=1	0.00521373	0.0697994	1.23206	2	1.11112	1.20855	1.09026	1.2345	1.00198
C0HKE4	Histone H2A type 1-E OS=Mus musculus OX=10090 GN=Hist1h2ae PE=1 SV=1	0.0226713	0.150597	1.70576	2	1.03689	1.55646	0.912473	1.15247	1.05674
Q8BJW5	Nucleolar protein 11 OS=Mus musculus OX=10090 GN=Nol11 PE=2 SV=1	0.00302997	0.0506008	1.49863	2	1.09223	1.52263	1.01601	1.21437	1.08111
P97465	Docking protein 1 OS=Mus musculus OX=10090 GN=Dok1 PE=1 SV=2	0.0232799	0.15291	1.20934	2	0.943579	1.09952	0.928739	1.05573	0.909191
Q9CQD1	Ras-related protein Rab-5A OS=Mus musculus OX=10090 GN=Rab5a PE=1 SV=1	0.00251772	0.0465061	1.28613	2	1.03211	1.15327	1.07021	1.15528	0.89826
Q8C6B2	Rhotekin OS=Mus musculus OX=10090 GN=Rtkn PE=1 SV=3	0.0290479	0.171241	1.21526	2	0.953427	1.03986	0.961394	1.07031	0.880723
Q8BUE4	Apoptosis-inducing factor 2 OS=Mus musculus OX=10090 GN=Aifm2 PE=1 SV=1	0.0109314	0.103089	1.27386	2	1.01188	1.1732	1.03773	1.13607	0.920983
P63028	Translationally-controlled tumor protein OS=Mus musculus OX=10090 GN=Tpt1 PE=1 SV=1	0.000113288	0.0107655	1.24351	2	1.07017	1.23642	1.00565	1.20372	0.994293
Q9JHZ2	Progressive ankylosis protein OS=Mus musculus OX=10090 GN=Ankh PE=2 SV=1	0.000358097	0.0171329	1.30535	2	1.01449	1.22406	1.03313	1.14162	0.937725
Q91VM9	Inorganic pyrophosphatase 2, mitochondrial OS=Mus musculus OX=10090 GN=Ppa2 PE=1 SV=1	0.00153068	0.0360528	1.29155	2	1.12762	1.31086	1.08113	1.26945	1.01495
Q80Y14	Glutaredoxin-related protein 5, mitochondrial OS=Mus musculus OX=10090 GN=Glrx5 PE=1 SV=2	0.00205893	0.0418745	1.20546	2	1.06038	1.15457	1.06087	1.19393	0.990432
Q9DCS2	Methyltransferase-like 26 OS=Mus musculus OX=10090 GN=Mettl26 PE=1 SV=1	0.00153797	0.0360528	1.2073	2	1.03061	1.20759	1.04453	1.16062	1.00024
P98078	Disabled homolog 2 OS=Mus musculus OX=10090 GN=Dab2 PE=1 SV=2	0.000110894	0.0107655	1.20072	2	0.996094	1.17473	1.01186	1.12242	0.978352
P30412	Peptidyl-prolyl cis-trans isomerase C OS=Mus musculus OX=10090 GN=Ppic PE=1 SV=1	0.00554844	0.0722907	1.2159	2	1.01692	1.16576	1.07515	1.14652	0.958762
Q9DBR3	Armadillo repeat-containing protein 8 OS=Mus musculus OX=10090 GN=Armc8 PE=1 SV=2	0.00155788	0.0362285	1.25183	2	0.980831	1.22016	0.995606	1.10619	0.974699
Q9CZD3	Glycine--tRNA ligase OS=Mus musculus OX=10090 GN=Gars PE=1 SV=1	0.00450282	0.064419	1.27413	2	1.02205	1.16078	0.911041	1.15489	0.922004
Q8K183	Pyridoxal kinase OS=Mus musculus OX=10090 GN=Pdxk PE=1 SV=1	0.00905397	0.0925531	1.20561	2	1.03461	1.10796	1.06022	1.17024	0.970661
P70195	Proteasome subunit beta type-7 OS=Mus musculus OX=10090 GN=Psmb7 PE=1 SV=1	0.0341945	0.187235	1.59446	2	1.08874	1.58003	1.05002	1.23153	0.990952
Q62393	Tumor protein D52 OS=Mus musculus OX=10090 GN=Tpd52 PE=1 SV=2	0.0306456	0.176035	1.23267	2	1.08865	1.24518	1.07117	1.23311	1.01015
Q5U4D9	THO complex subunit 6 homolog OS=Mus musculus OX=10090 GN=Thoc6 PE=1 SV=1	0.0177227	0.131445	1.24837	2	0.919608	1.14801	1.03577	1.04268	0.928648
P59108	Copine-2 OS=Mus musculus OX=10090 GN=Cpne2 PE=1 SV=1	0.000299374	0.0160982	1.24933	2	1.06604	1.24996	1.06547	1.21125	1.00051
Q3UZ39	Leucine-rich repeat flightless-interacting protein 1 OS=Mus musculus OX=10090 GN=Lrrfip1 PE=1 SV=2	0.000298361	0.0160982	1.21959	2	0.978519	1.17795	1.06163	1.11284	0.965861
Q8R2N2	U3 small nucleolar RNA-associated protein 4 homolog OS=Mus musculus OX=10090 GN=Utp4 PE=2 SV=3	0.000188849	0.0132809	1.63412	2	1.23704	1.54916	0.94801	1.4085	1.08234
P23198	Chromobox protein homolog 3 OS=Mus musculus OX=10090 GN=Cbx3 PE=1 SV=2	1.91143e-05	0.0045807	1.2613	2	1.029	1.26146	1.06554	1.17199	1.00013
P61028	Ras-related protein Rab-8B OS=Mus musculus OX=10090 GN=Rab8b PE=1 SV=1	0.0188448	0.135298	1.33899	2	0.971407	1.20241	1.10609	1.10911	0.897994
P17182	Alpha-enolase OS=Mus musculus OX=10090 GN=Eno1 PE=1 SV=3	0.000357254	0.0171329	1.26653	2	1.05699	1.25002	1.0373	1.20815	0.986967
Q9JJV2	Profilin-2 OS=Mus musculus OX=10090 GN=Pfn2 PE=1 SV=3	0.00148373	0.035494	1.22773	2	1.00797	1.19615	1.05331	1.15392	0.974285
Q8BFS6	Serine/threonine-protein phosphatase CPPED1 OS=Mus musculus OX=10090 GN=Cpped1 PE=1 SV=1	0.0056985	0.0732092	1.38389	2	1.04791	1.13723	0.967493	1.20215	0.868679
Q99PM9	Uridine-cytidine kinase 2 OS=Mus musculus OX=10090 GN=Uck2 PE=1 SV=1	0.000772904	0.0248571	1.26593	2	1.0004	1.09604	0.949649	1.15217	0.910135
Q04899	Cyclin-dependent kinase 18 OS=Mus musculus OX=10090 GN=Cdk18 PE=1 SV=1	0.0252612	0.160358	1.39275	2	0.92942	1.22471	0.915646	1.07457	0.879344
Q8VCG3	WD repeat-containing protein 74 OS=Mus musculus OX=10090 GN=Wdr74 PE=2 SV=1	0.0298691	0.173728	1.30015	2	0.935301	1.17907	0.978635	1.08488	0.906876
Q99LT0	Protein dpy-30 homolog OS=Mus musculus OX=10090 GN=Dpy30 PE=1 SV=1	0.0120126	0.10804	1.84102	2	1.17854	1.23916	0.742778	1.36747	0.78775
P62322	U6 snRNA-associated Sm-like protein LSm5 OS=Mus musculus OX=10090 GN=Lsm5 PE=3 SV=2	0.00768728	0.0863343	1.26046	2	1.06677	1.1027	1.12336	1.23906	0.983022
P0DOJ6	Large T antigen OS=Mus musculus polyomavirus 1 OX=1891730 PE=3 SV=1	0.0139852	0.116345	1.41418	2	1.05531	1.33088	0.968834	1.22735	0.941092
Q8CBQ5	Phosphatidylinositol 4-kinase type 2-beta OS=Mus musculus OX=10090 GN=Pi4k2b PE=1 SV=1	0.0251513	0.160096	1.2869	2	1.03252	1.28563	1.11585	1.20391	0.999017
P63013	Paired mesoderm homeobox protein 1 OS=Mus musculus OX=10090 GN=Prrx1 PE=1 SV=1	6.5186e-05	0.00884862	1.27168	2	0.951383	1.20985	0.974386	1.11072	0.967747
P18242	Cathepsin D OS=Mus musculus OX=10090 GN=Ctsd PE=1 SV=1	0.0185172	0.134267	1.53647	2	1.11879	1.25289	1.01966	1.30648	0.850313
Q9WTN0	Geranylgeranyl pyrophosphate synthase OS=Mus musculus OX=10090 GN=Ggps1 PE=1 SV=1	0.0023283	0.0440689	1.3753	2	0.989702	1.25325	0.996751	1.15644	0.911258
P09926	Surfeit locus protein 2 OS=Mus musculus OX=10090 GN=Surf2 PE=1 SV=1	0.0343085	0.187684	1.20568	2	1.00679	1.19748	0.993201	1.18131	1.04223
P34022	Ran-specific GTPase-activating protein OS=Mus musculus OX=10090 GN=Ranbp1 PE=1 SV=2	0.00230621	0.0440689	1.22651	2	1.00969	1.12982	0.99932	1.1867	0.967542
P10854	Histone H2B type 1-M OS=Mus musculus OX=10090 GN=Hist1h2bm PE=1 SV=2	0.0014108	0.0346002	1.37318	2	0.984181	1.35146	1.00064	1.1606	1.10774
Q80X41	Serine/threonine-protein kinase VRK1 OS=Mus musculus OX=10090 GN=Vrk1 PE=1 SV=2	0.0258655	0.162696	1.22428	2	0.971068	1.06697	0.961645	1.14693	0.936818
Q9CQL7	MORF4 family-associated protein 1 OS=Mus musculus OX=10090 GN=Mrfap1 PE=1 SV=1	0.00297292	0.0504446	1.42657	2	1.00868	1.27211	1.02566	1.19444	0.891728
Q5SV85	Synergin gamma OS=Mus musculus OX=10090 GN=Synrg PE=1 SV=1	0.0248841	0.159089	1.46447	2	0.989168	1.37396	1.05756	1.17404	0.938195
Q6X893	Choline transporter-like protein 1 OS=Mus musculus OX=10090 GN=Slc44a1 PE=1 SV=3	0.0142018	0.117583	1.33635	2	1.00563	1.33459	1.08248	1.19434	0.998681
Q8R2U6	Diphosphoinositol polyphosphate phosphohydrolase 2 OS=Mus musculus OX=10090 GN=Nudt4 PE=1 SV=1	0.0154411	0.121961	1.46641	2	0.955033	1.15198	1.0218	1.14861	0.785575
A2AMM0	Caveolae-associated protein 4 OS=Mus musculus OX=10090 GN=Cavin4 PE=1 SV=1	0.00304966	0.0506018	1.2481	2	0.941852	1.17553	1.01059	1.13511	0.984572
P50428	Arylsulfatase A OS=Mus musculus OX=10090 GN=Arsa PE=1 SV=2	0.00859521	0.09056	1.47747	2	1.07494	1.10931	1.03259	1.29933	0.879427
P07146	Anionic trypsin-2 OS=Mus musculus OX=10090 GN=Prss2 PE=1 SV=1	0.00176564	0.0386244	1.51817	2	1.01794	1.35565	0.985318	1.23153	0.892952
Q91VC4	Plasmalemma vesicle-associated protein OS=Mus musculus OX=10090 GN=Plvap PE=1 SV=1	0.00018093	0.0132809	1.60033	2	0.904534	1.39371	0.978322	1.09468	0.870886
Q3SXD3	HD domain-containing protein 2 OS=Mus musculus OX=10090 GN=Hddc2 PE=1 SV=1	0.0310523	0.176487	1.21031	2	0.89439	1.04759	0.959785	1.08248	0.930314
Q8R2T8	General transcription factor 3C polypeptide 5 OS=Mus musculus OX=10090 GN=Gtf3c5 PE=2 SV=2	0.00778183	0.0863343	1.30796	2	0.927616	1.21328	1.01651	1.12823	0.988033
P97821	Dipeptidyl peptidase 1 OS=Mus musculus OX=10090 GN=Ctsc PE=1 SV=1	0.0490344	0.224207	1.28261	2	1.03859	1.18	1.17349	1.27395	0.993251
Q00780	Collagen alpha-1(VIII) chain OS=Mus musculus OX=10090 GN=Col8a1 PE=1 SV=3	7.9402e-05	0.00917949	1.47933	2	0.996464	1.09335	0.95887	1.2237	0.827197
P62631	Elongation factor 1-alpha 2 OS=Mus musculus OX=10090 GN=Eef1a2 PE=1 SV=1	0.00212519	0.0424819	1.36048	2	1.00876	1.26929	1.04822	1.23916	0.932973
Q8VE62	Polyadenylate-binding protein-interacting protein 1 OS=Mus musculus OX=10090 GN=Paip1 PE=1 SV=1	0.00233205	0.0440689	1.29595	2	1.03509	1.23885	1.03371	1.27539	0.984133
P48377	MHC class II regulatory factor RFX1 OS=Mus musculus OX=10090 GN=Rfx1 PE=1 SV=2	0.00693168	0.0812042	1.35695	2	1.02391	1.17951	1.02994	1.26277	0.930594
P51569	Alpha-galactosidase A OS=Mus musculus OX=10090 GN=Gla PE=1 SV=1	0.00105161	0.0286835	1.37076	2	1.00436	1.16329	1.063	1.24211	0.906149
P50429	Arylsulfatase B OS=Mus musculus OX=10090 GN=Arsb PE=1 SV=3	0.000941797	0.026816	1.58365	2	1.05364	1.11405	0.993116	1.31155	0.828182
Q6DG52	Protein Churchill OS=Mus musculus OX=10090 GN=Churc1 PE=3 SV=1	0.00382349	0.0576685	1.33328	2	0.944138	1.24702	1.02379	1.17612	0.935303
P12265	Beta-glucuronidase OS=Mus musculus OX=10090 GN=Gusb PE=1 SV=2	0.00147994	0.035494	1.45088	2	1.01169	1.16474	1.05359	1.26087	0.869039
Q9ERN0	Secretory carrier-associated membrane protein 2 OS=Mus musculus OX=10090 GN=Scamp2 PE=1 SV=1	0.000213973	0.0138439	1.2971	2	1.07341	1.35525	1.10419	1.35352	1.04483
Q99M71	Mammalian ependymin-related protein 1 OS=Mus musculus OX=10090 GN=Epdr1 PE=1 SV=1	0.000306133	0.0160982	1.607	2	1.0821	1.40242	1.01131	1.36956	0.872695
Q80XC2	tRNA (adenine(58)-N(1))-methyltransferase catalytic subunit TRMT61A OS=Mus musculus OX=10090 GN=Trmt61a PE=1 SV=1	0.0177565	0.131471	1.41438	2	0.939724	1.14726	1.06877	1.19591	0.845532
P08228	Superoxide dismutase [Cu-Zn] OS=Mus musculus OX=10090 GN=Sod1 PE=1 SV=2	0.0018114	0.0390152	1.55055	2	1.0043	1.22627	0.962332	1.29395	0.83451
Q8R0F8	Acylpyruvase FAHD1, mitochondrial OS=Mus musculus OX=10090 GN=Fahd1 PE=1 SV=2	0.00964225	0.0959988	1.47741	2	1.02884	1.30271	1.01366	1.32718	0.898312
Q922X9	Protein arginine N-methyltransferase 7 OS=Mus musculus OX=10090 GN=Prmt7 PE=1 SV=1	0.0034971	0.0550205	1.40178	2	0.944262	1.1068	0.994549	1.22826	0.876217
P02535	Keratin, type I cytoskeletal 10 OS=Mus musculus OX=10090 GN=Krt10 PE=1 SV=3	0.00180934	0.0390152	1.80736	2	0.919646	1.47782	0.982291	1.19641	0.817667
Q6GSS7	Histone H2A type 2-A OS=Mus musculus OX=10090 GN=Hist2h2aa1 PE=1 SV=3	0.00808912	0.0874527	2.03126	2	1.16386	1.77816	0.8754	1.54576	0.883044
Q05769	Prostaglandin G/H synthase 2 OS=Mus musculus OX=10090 GN=Ptgs2 PE=1 SV=1	0.000586949	0.0211483	1.35603	2	1.04178	1.41268	1.13373	1.39697	1.07742
Q6IFZ6	Keratin, type II cytoskeletal 1b OS=Mus musculus OX=10090 GN=Krt77 PE=1 SV=1	0.00484449	0.0673269	2.10118	2	0.983048	1.73599	1.02777	1.33378	0.8262
Q3TTY5	Keratin, type II cytoskeletal 2 epidermal OS=Mus musculus OX=10090 GN=Krt2 PE=1 SV=1	0.0039013	0.058333	2.50716	2	0.920539	1.96781	0.984492	1.27378	0.784875
P06797	Cathepsin L1 OS=Mus musculus OX=10090 GN=Ctsl PE=1 SV=2	0.00173592	0.0386177	2.02222	2	1.05448	1.23554	0.965797	1.47932	0.731536
P81069	GA-binding protein subunit beta-2 OS=Mus musculus OX=10090 GN=Gabpb2 PE=1 SV=2	0.0274489	0.167945	1.42925	2	0.896099	1.28075	1.03471	1.27304	0.946599
P62878	E3 ubiquitin-protein ligase RBX1 OS=Mus musculus OX=10090 GN=Rbx1 PE=1 SV=1	0.000604526	0.021516	2.41446	2	1.12741	1.76216	0.817988	1.62267	0.729835
Q8VED5	Keratin, type II cytoskeletal 79 OS=Mus musculus OX=10090 GN=Krt79 PE=1 SV=2	0.00785201	0.0864758	2.28252	2	0.971788	1.77681	0.910326	1.4185	0.778444
Q8BLR2	Copine-4 OS=Mus musculus OX=10090 GN=Cpne4 PE=1 SV=1	0.00884668	0.0918967	1.98618	2	0.917858	1.35463	0.862851	1.34635	0.682029
Q3UV17	Keratin, type II cytoskeletal 2 oral OS=Mus musculus OX=10090 GN=Krt76 PE=1 SV=1	0.0035424	0.0554343	2.15505	2	0.935965	1.89783	1.00653	1.3823	0.880643
P04104	Keratin, type II cytoskeletal 1 OS=Mus musculus OX=10090 GN=Krt1 PE=1 SV=4	0.00269188	0.0477886	2.58879	2	0.928778	1.96934	0.990137	1.39548	0.76072
Q922U2	Keratin, type II cytoskeletal 5 OS=Mus musculus OX=10090 GN=Krt5 PE=1 SV=1	0.00275452	0.0482857	3.03135	2	0.856357	2.0635	0.93987	1.38511	0.680722
Q62136	Tyrosine-protein phosphatase non-receptor type 21 OS=Mus musculus OX=10090 GN=Ptpn21 PE=1 SV=1	0.0363353	0.194306	1.77394	2	0.689703	1.16879	0.734455	1.22349	0.693819
P54227	Stathmin OS=Mus musculus OX=10090 GN=Stmn1 PE=1 SV=2	4.20682e-06	0.00223229	2.33301	3	1.11813	0.537729	1.17656	0.65783	1.25453
Q9CQZ1	Heat shock factor-binding protein 1 OS=Mus musculus OX=10090 GN=Hsbp1 PE=1 SV=1	0.00188446	0.0399985	2.23632	3	1.07526	0.491786	0.773398	0.74507	1.09979
P15864	Histone H1.2 OS=Mus musculus OX=10090 GN=Hist1h1c PE=1 SV=2	1.96192e-05	0.0045807	2.22657	3	1.11686	0.716497	1.18655	0.79029	1.59533
P43274	Histone H1.4 OS=Mus musculus OX=10090 GN=Hist1h1e PE=1 SV=2	2.42731e-05	0.00539624	2.2131	3	1.05554	0.696827	1.17549	0.794621	1.54215
Q9EQS3	c-Myc-binding protein OS=Mus musculus OX=10090 GN=Mycbp PE=1 SV=5	0.000407908	0.0179019	1.82532	3	1.09773	0.656845	0.92065	0.829757	1.19895
Q8CHP5	Partner of Y14 and mago OS=Mus musculus OX=10090 GN=Pym1 PE=1 SV=2	3.77099e-06	0.00223229	1.87353	3	0.987979	0.634343	1.06637	0.758488	1.18846
P56812	Programmed cell death protein 5 OS=Mus musculus OX=10090 GN=Pdcd5 PE=1 SV=3	5.06762e-05	0.00878794	1.80872	3	1.00595	0.601545	1.06404	0.790224	1.08803
Q3UHX2	28 kDa heat- and acid-stable phosphoprotein OS=Mus musculus OX=10090 GN=Pdap1 PE=1 SV=1	0.00145547	0.035138	1.5148	3	1.06805	0.787575	1.1502	0.849301	1.19302
Q9Z1P6	NADH dehydrogenase [ubiquinone] 1 alpha subcomplex subunit 7 OS=Mus musculus OX=10090 GN=Ndufa7 PE=1 SV=3	0.00052439	0.0197475	1.55296	3	1.11287	0.818832	1.08139	0.893654	1.27161
Q9JLR1	Protein transport protein Sec61 subunit alpha isoform 2 OS=Mus musculus OX=10090 GN=Sec61a2 PE=2 SV=3	0.00679845	0.0811504	1.3739	3	0.943778	0.830468	0.935489	0.773505	1.06272
O54879	High mobility group protein B3 OS=Mus musculus OX=10090 GN=Hmgb3 PE=1 SV=3	0.0174777	0.130593	1.372	3	1.00459	0.738176	0.99461	0.833474	1.01278
P62075	Mitochondrial import inner membrane translocase subunit Tim13 OS=Mus musculus OX=10090 GN=Timm13 PE=1 SV=1	1.58555e-06	0.00159851	1.51721	3	1.03677	0.746807	1.04329	0.860337	1.13307
Q6NZB0	DnaJ homolog subfamily C member 8 OS=Mus musculus OX=10090 GN=Dnajc8 PE=1 SV=2	5.76196e-05	0.00878794	1.40006	3	0.952204	0.700846	0.972857	0.800785	0.981223
Q9D937	Uncharacterized protein C11orf98 homolog OS=Mus musculus OX=10090 PE=1 SV=1	0.000129547	0.0112091	1.52171	3	0.946807	0.691487	1.05224	0.797694	1.01932
Q9CQN7	39S ribosomal protein L41, mitochondrial OS=Mus musculus OX=10090 GN=Mrpl41 PE=1 SV=1	2.49612e-05	0.00539624	1.54295	3	0.955206	0.720337	0.986664	0.804844	1.11145
Q9DCT8	Cysteine-rich protein 2 OS=Mus musculus OX=10090 GN=Crip2 PE=1 SV=1	9.08399e-05	0.0100044	1.31958	3	1.01621	0.800059	1.0137	0.863224	1.05574
P31786	Acyl-CoA-binding protein OS=Mus musculus OX=10090 GN=Dbi PE=1 SV=2	0.00707728	0.0816405	1.49831	3	1.06127	0.710768	1.06038	0.917736	1.06495
Q3UGS4	Mapk-regulated corepressor-interacting protein 1 OS=Mus musculus OX=10090 GN=Mcrip1 PE=1 SV=1	0.000530258	0.0198405	2.41398	3	0.864162	0.500088	1.08702	0.747443	1.2072
Q61823	Programmed cell death protein 4 OS=Mus musculus OX=10090 GN=Pdcd4 PE=1 SV=1	0.00258784	0.0468115	1.21298	3	1.00138	0.825556	0.958823	0.868062	0.983263
Q99N84	28S ribosomal protein S18b, mitochondrial OS=Mus musculus OX=10090 GN=Mrps18b PE=1 SV=1	0.00134587	0.0335719	1.41618	3	0.999458	0.758908	1.01634	0.870684	1.07475
Q4VAA2	Protein CDV3 OS=Mus musculus OX=10090 GN=Cdv3 PE=1 SV=2	0.000392715	0.0178697	1.35696	3	1.09673	0.827704	1.12317	0.957078	1.07828
Q920E5	Farnesyl pyrophosphate synthase OS=Mus musculus OX=10090 GN=Fdps PE=1 SV=1	0.000470324	0.018933	1.20968	3	0.979326	0.809574	0.928496	0.859578	0.966633
Q9D600	DNA replication complex GINS protein PSF2 OS=Mus musculus OX=10090 GN=Gins2 PE=1 SV=1	0.00609096	0.0762123	1.51029	3	1.00593	0.789745	1.10383	0.886189	1.19274
Q9D1J3	SAP domain-containing ribonucleoprotein OS=Mus musculus OX=10090 GN=Sarnp PE=1 SV=3	0.0179633	0.132072	1.29646	3	1.08743	0.89321	1.10509	0.960518	1.15802
Q9D855	Cytochrome b-c1 complex subunit 7 OS=Mus musculus OX=10090 GN=Uqcrb PE=1 SV=3	0.00119182	0.0311958	1.60062	3	1.00096	0.759384	1.11951	0.888931	1.21548
P08207	Protein S100-A10 OS=Mus musculus OX=10090 GN=S100a10 PE=1 SV=2	0.000593135	0.0212401	1.29588	3	1.01406	0.822764	1.01023	0.908345	1.0662
Q921S7	39S ribosomal protein L37, mitochondrial OS=Mus musculus OX=10090 GN=Mrpl37 PE=1 SV=1	0.000821809	0.0255396	1.24061	3	0.938587	0.84157	0.944266	0.844098	1.04406
P62858	40S ribosomal protein S28 OS=Mus musculus OX=10090 GN=Rps28 PE=1 SV=1	0.015382	0.12166	1.61649	3	0.993065	0.637879	1.03113	0.893642	0.934755
Q8R164	Valacyclovir hydrolase OS=Mus musculus OX=10090 GN=Bphl PE=1 SV=1	0.00851577	0.0900481	1.20474	3	1.01466	0.851741	1.02613	0.915741	1.02221
Q61508	Extracellular matrix protein 1 OS=Mus musculus OX=10090 GN=Ecm1 PE=1 SV=2	0.00356456	0.055632	1.21286	3	0.997392	0.843769	1.02338	0.910144	1.01221
Q9DBL1	Short/branched chain specific acyl-CoA dehydrogenase, mitochondrial OS=Mus musculus OX=10090 GN=Acadsb PE=1 SV=1	0.0131962	0.11342	1.21273	3	0.985176	0.824697	0.963318	0.900325	1.00014
Q61207	Prosaposin OS=Mus musculus OX=10090 GN=Psap PE=1 SV=2	0.0148471	0.119475	1.22618	3	1.0199	0.831774	0.933033	0.934446	0.949964
P97315	Cysteine and glycine-rich protein 1 OS=Mus musculus OX=10090 GN=Csrp1 PE=1 SV=3	0.0134353	0.114545	1.23856	3	0.940548	0.811622	0.970074	0.862541	1.00525
Q9CQ86	Migration and invasion enhancer 1 OS=Mus musculus OX=10090 GN=Mien1 PE=1 SV=1	0.00706705	0.0816405	1.37427	3	0.926952	0.76144	1.03238	0.856189	1.04643
Q99K43	Protein regulator of cytokinesis 1 OS=Mus musculus OX=10090 GN=Prc1 PE=1 SV=2	0.0220186	0.147558	1.38723	3	0.881002	0.8712	1.00845	0.816002	1.13198
Q61792	LIM and SH3 domain protein 1 OS=Mus musculus OX=10090 GN=Lasp1 PE=1 SV=1	7.35858e-05	0.00917949	1.37897	3	0.989114	0.833601	1.11102	0.916378	1.14951
P01887	Beta-2-microglobulin OS=Mus musculus OX=10090 GN=B2m PE=1 SV=2	0.00532853	0.0707913	1.41952	3	0.940811	0.718064	1.01931	0.874158	0.958936
Q2TPA8	Hydroxysteroid dehydrogenase-like protein 2 OS=Mus musculus OX=10090 GN=Hsdl2 PE=1 SV=1	0.0110849	0.103675	1.45226	3	0.897278	0.712786	1.03515	0.835122	0.992392
Q9CR21	Acyl carrier protein, mitochondrial OS=Mus musculus OX=10090 GN=Ndufab1 PE=1 SV=1	0.00996973	0.0981338	1.53055	3	0.902969	0.71546	0.942673	0.843685	1.09505
P55302	Alpha-2-macroglobulin receptor-associated protein OS=Mus musculus OX=10090 GN=Lrpap1 PE=1 SV=1	0.0229052	0.151757	1.24826	3	1.02799	0.886064	1.10604	0.961447	1.06018
P58771	Tropomyosin alpha-1 chain OS=Mus musculus OX=10090 GN=Tpm1 PE=1 SV=1	0.00609751	0.0762123	1.4029	3	0.986528	0.900567	1.25869	0.923693	1.26341
Q9D8M7	PHD finger protein 10 OS=Mus musculus OX=10090 GN=Phf10 PE=1 SV=4	0.0145501	0.118877	1.33166	3	1.09131	0.896129	1.08477	1.02271	1.19334
P46735	Unconventional myosin-Ib OS=Mus musculus OX=10090 GN=Myo1b PE=1 SV=3	0.00124371	0.0319803	1.2571	3	0.955255	0.81563	0.978056	0.895234	1.02533
P63166	Small ubiquitin-related modifier 1 OS=Mus musculus OX=10090 GN=Sumo1 PE=1 SV=1	0.00756437	0.0854536	1.23727	3	0.982885	0.90948	1.12528	0.921424	1.10516
Q9DCS9	NADH dehydrogenase [ubiquinone] 1 beta subcomplex subunit 10 OS=Mus musculus OX=10090 GN=Ndufb10 PE=1 SV=3	5.88055e-05	0.00878794	1.27993	3	1.00848	0.853723	1.06042	0.946066	1.0927
Q99J87	Probable ATP-dependent RNA helicase DHX58 OS=Mus musculus OX=10090 GN=Dhx58 PE=1 SV=2	0.0269681	0.165872	1.24955	3	0.98447	0.787859	0.900465	0.925819	0.929492
P17665	Cytochrome c oxidase subunit 7C, mitochondrial OS=Mus musculus OX=10090 GN=Cox7c PE=1 SV=1	0.00782437	0.0863343	1.30302	3	0.987749	0.860091	1.01607	0.929696	1.12071
Q8JZY2	COMM domain-containing protein 10 OS=Mus musculus OX=10090 GN=Commd10 PE=1 SV=1	0.00756888	0.0854536	1.22337	3	1.03457	0.922669	1.03881	0.976344	1.12877
Q63850	Nuclear pore glycoprotein p62 OS=Mus musculus OX=10090 GN=Nup62 PE=1 SV=2	0.00280239	0.0488285	1.25884	3	0.94514	0.889213	1.10027	0.89378	1.11938
P03930	ATP synthase protein 8 OS=Mus musculus OX=10090 GN=Mtatp8 PE=1 SV=1	0.0270435	0.166161	1.26569	3	1.0181	0.902821	1.09307	0.964222	1.14269
P62960	Nuclease-sensitive element-binding protein 1 OS=Mus musculus OX=10090 GN=Ybx1 PE=1 SV=3	0.0173739	0.130349	1.30975	3	0.941679	0.806399	0.992544	0.894668	1.05618
P58774	Tropomyosin beta chain OS=Mus musculus OX=10090 GN=Tpm2 PE=1 SV=1	0.0355572	0.192173	1.40375	3	1.00046	0.887471	1.24578	0.955188	1.23152
Q8BGF7	PAN2-PAN3 deadenylation complex catalytic subunit Pan2 OS=Mus musculus OX=10090 GN=Pan2 PE=1 SV=1	0.000716794	0.0235052	1.21131	3	0.94783	0.791501	0.948297	0.906509	0.958757
O08997	Copper transport protein ATOX1 OS=Mus musculus OX=10090 GN=Atox1 PE=1 SV=1	0.0366613	0.194827	1.21028	3	1.09621	0.90575	1.03832	1.05956	0.990241
Q3TIV5	Zinc finger CCCH domain-containing protein 15 OS=Mus musculus OX=10090 GN=Zc3h15 PE=1 SV=2	0.0202646	0.141469	1.23894	3	0.93468	0.82514	0.902632	0.906329	1.0223
Q91VT4	Carbonyl reductase family member 4 OS=Mus musculus OX=10090 GN=Cbr4 PE=1 SV=2	0.0136564	0.115438	1.2225	3	0.976013	0.865002	0.999119	0.952973	1.05746
Q9D7A8	Armadillo repeat-containing protein 1 OS=Mus musculus OX=10090 GN=Armc1 PE=1 SV=1	0.0255503	0.161664	1.27648	3	1.00808	0.889761	1.05466	0.985501	1.13576
Q61194	Phosphatidylinositol 4-phosphate 3-kinase C2 domain-containing subunit alpha OS=Mus musculus OX=10090 GN=Pik3c2a PE=1 SV=2	0.0199035	0.1398	1.24281	3	0.90925	0.819905	0.908037	0.901465	1.01899
Q9JIH2	Nuclear pore complex protein Nup50 OS=Mus musculus OX=10090 GN=Nup50 PE=1 SV=3	0.00136617	0.0337897	1.3586	3	0.911358	0.866547	1.07405	0.915123	1.17729
Q9JHJ0	Tropomodulin-3 OS=Mus musculus OX=10090 GN=Tmod3 PE=1 SV=1	0.000545818	0.0201642	1.28041	3	0.999606	0.948595	1.14798	1.00576	1.21459
P29595	NEDD8 OS=Mus musculus OX=10090 GN=Nedd8 PE=1 SV=2	0.0141386	0.117226	1.49479	3	0.80581	0.653304	0.976553	0.814671	0.954414
Q8VHI3	GDP-fucose protein O-fucosyltransferase 2 OS=Mus musculus OX=10090 GN=Pofut2 PE=1 SV=1	0.0285696	0.170621	1.21742	3	0.945908	0.850493	1.01903	0.963809	1.03541
Q6S5J6	Krev interaction trapped protein 1 OS=Mus musculus OX=10090 GN=Krit1 PE=1 SV=1	0.0211013	0.144589	1.23753	3	0.891975	0.863998	1.06922	0.917533	1.06725
Q8BQ30	Phostensin OS=Mus musculus OX=10090 GN=Ppp1r18 PE=1 SV=1	0.000496757	0.0193305	1.2728	3	0.918889	0.939143	1.12724	0.948266	1.16956
O35405	Phospholipase D3 OS=Mus musculus OX=10090 GN=Pld3 PE=1 SV=1	0.036777	0.195139	1.25321	3	1.05849	0.948591	1.18878	1.10623	1.01299
P09528	Ferritin heavy chain OS=Mus musculus OX=10090 GN=Fth1 PE=1 SV=2	0.00462249	0.0655532	1.28265	3	0.987004	0.950904	1.21968	1.0584	1.18623
Q80UU9	Membrane-associated progesterone receptor component 2 OS=Mus musculus OX=10090 GN=Pgrmc2 PE=1 SV=2	0.00690481	0.0812042	1.21689	3	0.994109	0.968439	1.15533	1.07304	1.17848
Q9Z0L8	Gamma-glutamyl hydrolase OS=Mus musculus OX=10090 GN=Ggh PE=1 SV=2	0.0420821	0.207525	1.258	3	0.94003	0.883996	1.11207	1.03309	1.07561
P00158	Cytochrome b OS=Mus musculus OX=10090 GN=Mt-Cyb PE=1 SV=1	0.0354815	0.191942	1.2499	3	1.02986	0.974553	1.2181	1.15045	1.20284
O70579	Peroxisomal membrane protein PMP34 OS=Mus musculus OX=10090 GN=Slc25a17 PE=1 SV=1	0.00637119	0.0778805	2.52381	3	0.711751	0.446282	1.12633	0.941722	0.979889
Q9WV02	RNA-binding motif protein, X chromosome OS=Mus musculus OX=10090 GN=Rbmx PE=1 SV=1	0.00302773	0.0506008	1.89862	3	0.919075	0.824001	1.27647	1.4496	1.56446
Q80W00	Serine/threonine-protein phosphatase 1 regulatory subunit 10 OS=Mus musculus OX=10090 GN=Ppp1r10 PE=1 SV=1	0.0410124	0.205506	1.31656	4	1.15152	0.951822	1.12161	0.874642	1.11182
Q5RL79	Keratinocyte-associated protein 2 OS=Mus musculus OX=10090 GN=Krtcap2 PE=1 SV=2	0.0488942	0.22384	1.30676	4	1.09143	0.986801	0.989732	0.835216	1.02534
Q99JX7	Nuclear RNA export factor 1 OS=Mus musculus OX=10090 GN=Nxf1 PE=1 SV=3	0.0042612	0.0620265	1.2993	4	1.20758	0.964507	0.999352	0.929414	1.0122
Q8R5J9	PRA1 family protein 3 OS=Mus musculus OX=10090 GN=Arl6ip5 PE=1 SV=2	0.0202861	0.141469	1.46903	4	1.04437	1.18975	1.12041	0.809888	1.08969
P83093	Stromal interaction molecule 2 OS=Mus musculus OX=10090 GN=Stim2 PE=1 SV=2	0.0260596	0.163079	1.24859	4	1.0582	1.02157	1.01065	0.847513	1.03813
Q6TEK5	Vitamin K epoxide reductase complex subunit 1-like protein 1 OS=Mus musculus OX=10090 GN=Vkorc1l1 PE=1 SV=1	0.0153018	0.121623	1.23191	4	1.09444	0.970508	0.95684	0.888403	0.978179
Q8BTV1	Tumor suppressor candidate 3 OS=Mus musculus OX=10090 GN=Tusc3 PE=1 SV=1	0.0416888	0.207197	1.20199	4	1.01473	0.893431	0.977609	0.844211	0.972409

## Sheet: cluster 1
Accession	Description	Anova	Anova.adj	Max Fold Change	Clusters	Means.Control	Means.T1_5um_6h	Means.T2_5um_24h	Means.T3_25um_6h	Means.T4_25um_24h
A2AIV2	Protein virilizer homolog OS=Mus musculus OX=10090 GN=Virma PE=1 SV=1	0.0491443	0.224457	1.25393	1	1.04756	0.986516	1.1145	0.960918	1.20492
B1AR13	CDGSH iron-sulfur domain-containing protein 3, mitochondrial OS=Mus musculus OX=10090 GN=Cisd3 PE=1 SV=1	0.00210411	0.0424819	1.27194	1	0.988394	0.78047	0.937074	0.852687	0.992709
B2RVL6	Zinc finger CCHC domain-containing protein 24 OS=Mus musculus OX=10090 GN=Zcchc24 PE=1 SV=1	0.0401481	0.203601	1.22956	1	1.02106	0.837333	0.928201	0.879633	1.02955
C0HKG5	Ribonuclease T2-A OS=Mus musculus OX=10090 GN=Rnaset2a PE=1 SV=1	0.00082488	0.0255396	1.34245	1	1.07016	0.862108	1.12881	0.977047	1.15734
E9Q7G0	Nuclear mitotic apparatus protein 1 OS=Mus musculus OX=10090 GN=Numa1 PE=1 SV=1	0.0277135	0.168504	1.32874	1	0.99308	1.0404	1.11111	0.942621	1.2525
F6ZDS4	Nucleoprotein TPR OS=Mus musculus OX=10090 GN=Tpr PE=1 SV=1	0.000253618	0.0146571	1.23015	1	1.00393	1.01062	1.09656	0.949312	1.1678
O08784	Treacle protein OS=Mus musculus OX=10090 GN=Tcof1 PE=1 SV=1	0.00220595	0.0434823	1.30513	1	1.01419	1.11132	1.23513	1.07444	1.32365
O35691	Pinin OS=Mus musculus OX=10090 GN=Pnn PE=1 SV=4	0.0067104	0.0805802	1.25362	1	0.96937	1.06689	0.990487	0.972557	1.21522
O54784	Death-associated protein kinase 3 OS=Mus musculus OX=10090 GN=Dapk3 PE=1 SV=1	0.000816663	0.0255396	1.44595	1	0.832312	0.709486	0.90572	0.818733	1.02588
O54962	Barrier-to-autointegration factor OS=Mus musculus OX=10090 GN=Banf1 PE=1 SV=1	4.71779e-05	0.00878794	3.30467	1	0.979366	0.613431	0.878742	0.589182	1.94706
O70133	ATP-dependent RNA helicase A OS=Mus musculus OX=10090 GN=Dhx9 PE=1 SV=2	0.0176066	0.131084	1.35613	1	0.963735	0.933618	0.989438	0.870274	1.1802
O88291	DBIRD complex subunit ZNF326 OS=Mus musculus OX=10090 GN=Znf326 PE=1 SV=1	0.00819331	0.0880743	1.36117	1	1.03322	1.04282	1.17349	0.954956	1.29986
O88322	Nidogen-2 OS=Mus musculus OX=10090 GN=Nid2 PE=1 SV=2	7.32281e-06	0.00305309	1.25619	1	0.99907	0.87287	1.02876	0.892979	1.09649
O88441	Metaxin-2 OS=Mus musculus OX=10090 GN=Mtx2 PE=1 SV=1	0.000229869	0.0140688	1.34887	1	0.989815	0.964888	1.13027	0.931277	1.25618
O88532	Zinc finger RNA-binding protein OS=Mus musculus OX=10090 GN=Zfr PE=1 SV=2	0.000314703	0.0161133	1.35006	1	0.948542	0.893782	1.06569	0.877124	1.18417
O88569	Heterogeneous nuclear ribonucleoproteins A2/B1 OS=Mus musculus OX=10090 GN=Hnrnpa2b1 PE=1 SV=2	0.00178862	0.0388111	1.28009	1	0.947679	0.962137	1.01795	0.937404	1.19996
P07091	Protein S100-A4 OS=Mus musculus OX=10090 GN=S100a4 PE=1 SV=1	0.00050867	0.0196532	1.3998	1	1.06696	0.762221	1.00191	0.812306	0.992185
P11276	Fibronectin OS=Mus musculus OX=10090 GN=Fn1 PE=1 SV=4	0.00988076	0.0974223	1.24224	1	0.915178	0.938293	1.03091	0.936519	1.13687
P12023	Amyloid-beta A4 protein OS=Mus musculus OX=10090 GN=App PE=1 SV=3	0.00328077	0.0536411	1.27159	1	0.922309	0.777441	0.980134	0.845486	0.988585
P14733	Lamin-B1 OS=Mus musculus OX=10090 GN=Lmnb1 PE=1 SV=3	0.00255894	0.0466997	1.48278	1	0.958467	0.983034	1.17233	0.941658	1.39627
P16254	Signal recognition particle 14 kDa protein OS=Mus musculus OX=10090 GN=Srp14 PE=1 SV=1	0.00091876	0.0265485	1.40505	1	0.992351	0.797738	0.98978	0.870538	1.12086
P16406	Glutamyl aminopeptidase OS=Mus musculus OX=10090 GN=Enpep PE=1 SV=1	1.60194e-05	0.00445264	1.39767	1	1.01949	0.837804	1.17098	0.895089	1.08251
P16546	Spectrin alpha chain, non-erythrocytic 1 OS=Mus musculus OX=10090 GN=Sptan1 PE=1 SV=4	0.000910566	0.0265485	1.20687	1	0.960564	0.939895	1.03766	0.911281	1.0998
P20152	Vimentin OS=Mus musculus OX=10090 GN=Vim PE=1 SV=3	0.00293703	0.0504446	1.70129	1	0.896985	1.14996	1.29136	0.919048	1.52603
P22315	Ferrochelatase, mitochondrial OS=Mus musculus OX=10090 GN=Fech PE=1 SV=2	0.00807395	0.0874527	1.25628	1	0.986665	0.821361	0.905343	0.901668	1.03186
P35550	rRNA 2'-O-methyltransferase fibrillarin OS=Mus musculus OX=10090 GN=Fbl PE=1 SV=2	0.00809312	0.0874527	1.41555	1	0.933518	0.864336	1.00146	0.813667	1.15179
P41105	60S ribosomal protein L28 OS=Mus musculus OX=10090 GN=Rpl28 PE=1 SV=2	0.0116564	0.106144	1.24564	1	0.949427	0.791483	0.892828	0.824221	0.985906
P41731	CD63 antigen OS=Mus musculus OX=10090 GN=Cd63 PE=1 SV=2	0.0059065	0.0745075	1.47191	1	0.835649	0.672142	0.989334	0.731804	0.954148
P43276	Histone H1.5 OS=Mus musculus OX=10090 GN=Hist1h1b PE=1 SV=2	0.000116194	0.0107655	1.9142	1	1.10846	0.891415	1.26561	0.90136	1.70634
P47915	60S ribosomal protein L29 OS=Mus musculus OX=10090 GN=Rpl29 PE=1 SV=2	4.88225e-07	0.00142488	4.65805	1	1.07953	0.404924	1.22281	0.554128	1.88616
P53569	CCAAT/enhancer-binding protein zeta OS=Mus musculus OX=10090 GN=Cebpz PE=1 SV=2	0.0114495	0.105245	1.46027	1	1.08668	0.986574	1.08489	0.865612	1.26403
P53986	Monocarboxylate transporter 1 OS=Mus musculus OX=10090 GN=Slc16a1 PE=1 SV=1	0.00203808	0.0418324	1.20032	1	0.943914	0.840392	0.97648	0.896074	1.00874
P56382	ATP synthase subunit epsilon, mitochondrial OS=Mus musculus OX=10090 GN=Atp5e PE=1 SV=2	0.0146781	0.11916	1.36612	1	1.01426	0.758052	0.905298	0.810974	1.03559
P61358	60S ribosomal protein L27 OS=Mus musculus OX=10090 GN=Rpl27 PE=1 SV=2	0.0108559	0.103063	1.33787	1	0.964643	0.803219	0.962949	0.865012	1.0746
P61620	Protein transport protein Sec61 subunit alpha isoform 1 OS=Mus musculus OX=10090 GN=Sec61a1 PE=1 SV=2	1.78838e-05	0.0045386	1.29181	1	0.974071	0.848421	1.03891	0.855361	1.096
P62305	Small nuclear ribonucleoprotein E OS=Mus musculus OX=10090 GN=Snrpe PE=1 SV=1	0.020703	0.14301	1.20132	1	1.04408	0.922212	1.02563	0.981216	1.10787
P62488	DNA-directed RNA polymerase II subunit RPB7 OS=Mus musculus OX=10090 GN=Polr2g PE=1 SV=1	0.0137261	0.115438	1.26745	1	0.961531	0.913557	1.03944	0.897131	1.13707
P62751	60S ribosomal protein L23a OS=Mus musculus OX=10090 GN=Rpl23a PE=1 SV=1	0.00472833	0.0662537	1.24604	1	0.931489	0.786093	0.904697	0.836734	0.979503
P62852	40S ribosomal protein S25 OS=Mus musculus OX=10090 GN=Rps25 PE=1 SV=1	0.00890784	0.0921899	1.42842	1	1.00628	0.744588	0.915609	0.842887	1.06359
P62862	40S ribosomal protein S30 OS=Mus musculus OX=10090 GN=Fau PE=1 SV=1	4.42678e-05	0.00861303	2.88328	1	0.96102	0.739416	1.20728	0.7885	2.13195
P62900	60S ribosomal protein L31 OS=Mus musculus OX=10090 GN=Rpl31 PE=1 SV=1	0.000418351	0.0179553	1.50705	1	0.930654	0.657607	0.887208	0.755849	0.991046
P62911	60S ribosomal protein L32 OS=Mus musculus OX=10090 GN=Rpl32 PE=1 SV=2	0.00516485	0.0694637	1.44528	1	0.988942	0.729404	0.902085	0.769793	1.0542
P63082	V-type proton ATPase 16 kDa proteolipid subunit OS=Mus musculus OX=10090 GN=Atp6v0c PE=1 SV=1	0.00800798	0.0874527	1.58634	1	1.11675	1.14913	1.43884	1.06111	1.68328
P70180	Atrial natriuretic peptide receptor 3 OS=Mus musculus OX=10090 GN=Npr3 PE=1 SV=3	0.00360647	0.0557935	1.40652	1	1.06317	0.775947	1.05163	0.883053	1.09139
P70288	Histone deacetylase 2 OS=Mus musculus OX=10090 GN=Hdac2 PE=1 SV=1	0.0442033	0.213235	1.22224	1	1.05733	1.05942	1.08079	0.991317	1.21163
P83882	60S ribosomal protein L36a OS=Mus musculus OX=10090 GN=Rpl36a PE=1 SV=2	0.0003322	0.0167022	1.81923	1	0.913549	0.591583	0.903617	0.742863	1.07623
P84089	Enhancer of rudimentary homolog OS=Mus musculus OX=10090 GN=Erh PE=1 SV=1	0.00298841	0.0504686	1.85717	1	1.06858	0.884634	1.07634	0.734553	1.36419
P84104	Serine/arginine-rich splicing factor 3 OS=Mus musculus OX=10090 GN=Srsf3 PE=1 SV=1	0.000447122	0.0185483	1.30235	1	0.920113	0.844573	1.04616	0.942925	1.09993
Q00PI9	Heterogeneous nuclear ribonucleoprotein U-like protein 2 OS=Mus musculus OX=10090 GN=Hnrnpul2 PE=1 SV=2	0.000305212	0.0160982	1.24009	1	0.965056	0.926207	1.01149	0.912081	1.13106
Q02013	Aquaporin-1 OS=Mus musculus OX=10090 GN=Aqp1 PE=1 SV=3	0.0153343	0.121623	1.30067	1	1.02081	1.09578	1.20707	0.928035	1.17106
Q05793	Basement membrane-specific heparan sulfate proteoglycan core protein OS=Mus musculus OX=10090 GN=Hspg2 PE=1 SV=1	0.000182846	0.0132809	1.20808	1	0.981658	0.903813	1.04613	0.935124	1.09187
Q05CL8	La-related protein 7 OS=Mus musculus OX=10090 GN=Larp7 PE=1 SV=2	0.00700373	0.0812739	1.22422	1	0.959593	0.851586	0.945737	0.880125	1.04253
Q07231	Zinc finger and SCAN domain-containing protein 21 OS=Mus musculus OX=10090 GN=Zscan21 PE=2 SV=2	0.0337855	0.1859	1.56155	1	0.953092	0.946356	0.943823	0.789462	1.23279
Q08288	Cell growth-regulating nucleolar protein OS=Mus musculus OX=10090 GN=Lyar PE=1 SV=2	0.00258279	0.0468115	1.54787	1	0.89846	0.685115	0.935056	0.775958	1.06047
Q0P678	Zinc finger CCCH domain-containing protein 18 OS=Mus musculus OX=10090 GN=Zc3h18 PE=1 SV=1	0.0426333	0.208498	1.28863	1	1.01059	1.07395	1.21577	1.06987	1.30228
Q3THE2	Myosin regulatory light chain 12B OS=Mus musculus OX=10090 GN=Myl12b PE=1 SV=2	0.00039876	0.0178697	1.20361	1	1.00056	0.909271	1.06456	0.935878	1.09441
Q3U9G9	Lamin-B receptor OS=Mus musculus OX=10090 GN=Lbr PE=1 SV=2	0.00464624	0.0655532	1.23565	1	0.988448	0.964523	1.05491	0.91399	1.12938
Q3UHC7	Disabled homolog 2-interacting protein OS=Mus musculus OX=10090 GN=Dab2ip PE=1 SV=1	0.00343883	0.0549931	1.27796	1	0.947844	0.817052	0.984415	0.810717	1.03606
Q3UQ28	Peroxidasin homolog OS=Mus musculus OX=10090 GN=Pxdn PE=1 SV=2	0.000493804	0.0193305	1.22778	1	0.952471	0.826391	0.973459	0.880742	1.01463
Q5SVD0	Refilin-B OS=Mus musculus OX=10090 GN=Rflnb PE=1 SV=1	7.23211e-05	0.00917949	1.28517	1	0.987785	0.930837	1.09362	0.951909	1.19628
Q5SYD0	Unconventional myosin-Id OS=Mus musculus OX=10090 GN=Myo1d PE=1 SV=1	0.00144052	0.0350346	1.26913	1	0.966151	0.892318	1.04735	0.882042	1.11943
Q5XJE5	RNA polymerase-associated protein LEO1 OS=Mus musculus OX=10090 GN=Leo1 PE=1 SV=2	9.99856e-06	0.00322119	1.46439	1	0.984785	0.934193	1.19715	1.00583	1.36802
Q60749	KH domain-containing, RNA-binding, signal transduction-associated protein 1 OS=Mus musculus OX=10090 GN=Khdrbs1 PE=1 SV=2	0.00390738	0.058333	1.40389	1	0.963783	0.838515	0.992539	0.804339	1.1292
Q61391	Neprilysin OS=Mus musculus OX=10090 GN=Mme PE=1 SV=3	0.00232155	0.0440689	1.27391	1	0.967265	0.904041	1.15167	0.939707	1.10527
Q61879	Myosin-10 OS=Mus musculus OX=10090 GN=Myh10 PE=1 SV=2	0.00664595	0.0800603	1.27686	1	0.887447	0.828026	0.92413	0.797092	1.01778
Q62261	Spectrin beta chain, non-erythrocytic 1 OS=Mus musculus OX=10090 GN=Sptbn1 PE=1 SV=2	8.30045e-05	0.00931726	1.21715	1	0.942153	0.907537	1.03922	0.899069	1.0943
Q62433	Protein NDRG1 OS=Mus musculus OX=10090 GN=Ndrg1 PE=1 SV=1	0.00622847	0.0768617	1.30808	1	1.0302	0.965872	1.17405	0.97836	1.26343
Q64012	RNA-binding protein Raly OS=Mus musculus OX=10090 GN=Raly PE=1 SV=3	0.00229148	0.0440689	1.67086	1	1.0057	0.963268	1.0876	0.888635	1.48478
Q640Q5	PAN2-PAN3 deadenylation complex subunit Pan3 OS=Mus musculus OX=10090 GN=Pan3 PE=1 SV=3	0.000814702	0.0255396	1.26742	1	0.965326	0.761645	0.904237	0.810088	0.945035
Q6NV83	U2 snRNP-associated SURP motif-containing protein OS=Mus musculus OX=10090 GN=U2surp PE=1 SV=3	0.0195406	0.137979	1.21986	1	1.00838	0.912765	1.0171	0.902861	1.10137
Q6P069	Sorcin OS=Mus musculus OX=10090 GN=Sri PE=1 SV=1	0.000309145	0.0161114	1.24927	1	1.0273	0.889253	1.11091	0.95248	1.10186
Q6P5H2	Nestin OS=Mus musculus OX=10090 GN=Nes PE=1 SV=1	0.000994504	0.0277979	1.26912	1	0.945626	1.05915	1.13547	0.950987	1.20011
Q6ZWV7	60S ribosomal protein L35 OS=Mus musculus OX=10090 GN=Rpl35 PE=1 SV=1	0.00677542	0.0810413	1.34936	1	1.01081	0.75369	0.882088	0.847229	1.017
Q7TMR0	Lysosomal Pro-X carboxypeptidase OS=Mus musculus OX=10090 GN=Prcp PE=1 SV=2	0.00018728	0.0132809	1.5024	1	0.923419	0.846059	1.27112	1.03528	1.06796
Q80U93	Nuclear pore complex protein Nup214 OS=Mus musculus OX=10090 GN=Nup214 PE=1 SV=2	4.01509e-06	0.00223229	1.36482	1	0.954506	0.92532	1.12986	0.874377	1.19336
Q8BG67	Protein EFR3 homolog A OS=Mus musculus OX=10090 GN=Efr3a PE=1 SV=1	0.0321726	0.180569	1.2037	1	0.997228	0.835526	0.994618	0.904154	1.00572
Q8BGH2	Sorting and assembly machinery component 50 homolog OS=Mus musculus OX=10090 GN=Samm50 PE=1 SV=1	0.00779538	0.0863343	1.46085	1	0.963121	0.97442	1.12306	0.846406	1.23647
Q8BHE8	m-AAA protease-interacting protein 1, mitochondrial OS=Mus musculus OX=10090 GN=Maip1 PE=1 SV=1	0.00846257	0.0897072	1.24075	1	0.922729	0.829788	0.984698	0.876239	1.02956
Q8BJ90	Zinc finger protein 771 OS=Mus musculus OX=10090 GN=Znf771 PE=2 SV=1	0.0112942	0.104311	1.40064	1	0.916466	0.735202	0.858606	0.734145	1.02827
Q8BP67	60S ribosomal protein L24 OS=Mus musculus OX=10090 GN=Rpl24 PE=1 SV=2	0.0193147	0.137062	1.2439	1	0.940541	0.806616	0.902454	0.854742	1.00335
Q8BVY0	Ribosomal L1 domain-containing protein 1 OS=Mus musculus OX=10090 GN=Rsl1d1 PE=1 SV=1	0.0351355	0.190423	1.32978	1	0.918908	0.878261	0.959926	0.869668	1.15647
Q8BXQ2	GPI transamidase component PIG-T OS=Mus musculus OX=10090 GN=Pigt PE=1 SV=2	0.0114909	0.10546	1.24997	1	0.967375	0.864027	0.984301	0.829848	1.03729
Q8C2Q3	RNA-binding protein 14 OS=Mus musculus OX=10090 GN=Rbm14 PE=1 SV=1	0.000337649	0.0167022	1.55791	1	0.977138	0.863605	1.08035	0.815263	1.2701
Q8C6B9	Active regulator of SIRT1 OS=Mus musculus OX=10090 GN=Rps19bp1 PE=1 SV=1	0.000877258	0.0261386	1.54492	1	1.07141	0.77721	1.06274	0.836813	1.20073
Q8C7H1	Methylmalonic aciduria type A homolog, mitochondrial OS=Mus musculus OX=10090 GN=Mmaa PE=1 SV=1	0.00919299	0.0933116	1.23769	1	0.994941	0.803869	0.896301	0.852033	0.956443
Q8C854	Myelin expression factor 2 OS=Mus musculus OX=10090 GN=Myef2 PE=1 SV=1	0.0132521	0.11342	1.36673	1	0.969628	0.883033	1.01424	0.855075	1.16865
Q8CAQ8	MICOS complex subunit Mic60 OS=Mus musculus OX=10090 GN=Immt PE=1 SV=1	0.00393935	0.0586582	1.4602	1	0.936954	0.991216	1.08863	0.863745	1.26124
Q8CCN5	Breast carcinoma-amplified sequence 3 homolog OS=Mus musculus OX=10090 GN=Bcas3 PE=1 SV=2	0.0287108	0.170831	1.22225	1	0.999418	0.865873	1.0468	0.925022	1.05832
Q8CH18	Cell division cycle and apoptosis regulator protein 1 OS=Mus musculus OX=10090 GN=Ccar1 PE=1 SV=1	3.66072e-05	0.00736815	1.25254	1	0.992749	0.879311	1.03393	0.918577	1.10137
Q8CH25	SAFB-like transcription modulator OS=Mus musculus OX=10090 GN=Sltm PE=1 SV=1	0.00920807	0.0933116	1.46162	1	1.00081	0.821405	0.99209	0.835431	1.20058
Q8CHH9	Septin-8 OS=Mus musculus OX=10090 GN=Sept8 PE=1 SV=4	0.00637775	0.0778805	1.23649	1	0.940394	0.820078	0.982272	0.854474	1.01402
Q8CHY3	Dymeclin OS=Mus musculus OX=10090 GN=Dym PE=1 SV=1	0.0186284	0.134587	1.20966	1	0.876944	0.790156	0.938082	0.825331	0.955822
Q8JZU2	Tricarboxylate transport protein, mitochondrial OS=Mus musculus OX=10090 GN=Slc25a1 PE=1 SV=1	0.00781827	0.0863343	1.23714	1	0.973209	0.830296	0.980293	0.83167	1.0272
Q8JZX4	Splicing factor 45 OS=Mus musculus OX=10090 GN=Rbm17 PE=1 SV=1	0.0248122	0.158804	1.28049	1	1.07438	0.998106	1.14378	0.975959	1.24971
Q8K1Z0	Ubiquinone biosynthesis protein COQ9, mitochondrial OS=Mus musculus OX=10090 GN=Coq9 PE=1 SV=1	0.0308521	0.176207	1.21221	1	0.992813	0.925713	1.05518	0.870459	1.01483
Q8K215	LYR motif-containing protein 4 OS=Mus musculus OX=10090 GN=Lyrm4 PE=1 SV=1	0.000364421	0.0172937	1.46435	1	1.00013	0.798964	1.03579	0.86328	1.16997
Q8K284	General transcription factor 3C polypeptide 1 OS=Mus musculus OX=10090 GN=Gtf3c1 PE=1 SV=2	0.0187457	0.134752	1.32176	1	1.02918	1.0567	1.07856	0.94286	1.24623
Q8K2A1	PTB domain-containing engulfment adapter protein 1 OS=Mus musculus OX=10090 GN=Gulp1 PE=1 SV=1	5.37414e-05	0.00878794	1.28904	1	0.907544	0.771415	0.945681	0.817385	0.994388
Q8K2A8	Dol-P-Man:Man(5)GlcNAc(2)-PP-Dol alpha-1,3-mannosyltransferase OS=Mus musculus OX=10090 GN=Alg3 PE=1 SV=2	0.0226491	0.150597	1.21278	1	1.01343	0.873451	0.957106	0.857625	1.04011
Q8K310	Matrin-3 OS=Mus musculus OX=10090 GN=Matr3 PE=1 SV=1	0.00465206	0.0655532	1.27437	1	0.971638	0.985375	1.03314	0.914592	1.16553
Q8K4B0	Metastasis-associated protein MTA1 OS=Mus musculus OX=10090 GN=Mta1 PE=1 SV=1	0.0243795	0.156894	1.23044	1	1.04949	1.08712	1.07527	1.04698	1.28825
Q8K4P0	pre-mRNA 3' end processing protein WDR33 OS=Mus musculus OX=10090 GN=Wdr33 PE=1 SV=1	0.0299276	0.173728	1.29192	1	0.968463	0.989256	1.04437	0.908187	1.1733
Q8R035	Peptidyl-tRNA hydrolase ICT1, mitochondrial OS=Mus musculus OX=10090 GN=Mrpl58 PE=1 SV=1	0.00926379	0.0935514	1.25153	1	0.936188	0.870353	0.99876	0.931558	1.08927
Q8R081	Heterogeneous nuclear ribonucleoprotein L OS=Mus musculus OX=10090 GN=Hnrnpl PE=1 SV=2	0.00290508	0.0503173	1.30417	1	0.959057	1.0072	1.06506	0.951618	1.24107
Q8R332	Nucleoporin p58/p45 OS=Mus musculus OX=10090 GN=Nup58 PE=1 SV=1	0.0452523	0.214921	1.32064	1	1.00006	0.812662	1.05711	0.800457	0.988836
Q8R480	Nuclear pore complex protein Nup85 OS=Mus musculus OX=10090 GN=Nup85 PE=1 SV=1	0.0182349	0.133046	1.2163	1	0.997771	1.00712	1.05966	0.923628	1.12341
Q8VE70	Programmed cell death protein 10 OS=Mus musculus OX=10090 GN=Pdcd10 PE=1 SV=1	0.000353033	0.0171329	1.26347	1	1.01739	1.04334	1.14289	0.951085	1.20167
Q8VHG2	Angiomotin OS=Mus musculus OX=10090 GN=Amot PE=1 SV=3	0.00635275	0.0778805	1.33012	1	0.996595	0.878765	1.03165	0.853769	1.13562
Q8VHR5	Transcriptional repressor p66-beta OS=Mus musculus OX=10090 GN=Gatad2b PE=1 SV=1	0.0125759	0.110884	1.393	1	1.10294	1.03145	1.08429	0.960362	1.33779
Q91V04	Translocating chain-associated membrane protein 1 OS=Mus musculus OX=10090 GN=Tram1 PE=1 SV=3	0.0104152	0.100986	1.36377	1	0.977635	0.879918	1.03533	0.865482	1.18032
Q91V09	WD repeat-containing protein 13 OS=Mus musculus OX=10090 GN=Wdr13 PE=1 SV=1	0.00513982	0.0693126	1.22281	1	0.94265	0.840127	0.957224	0.898759	1.02731
Q91VM5	RNA binding motif protein, X-linked-like-1 OS=Mus musculus OX=10090 GN=Rbmxl1 PE=1 SV=1	0.000217512	0.0138439	1.82842	1	0.99612	0.77235	1.09573	0.834526	1.41218
Q91YU8	Suppressor of SWI4 1 homolog OS=Mus musculus OX=10090 GN=Ppan PE=1 SV=2	0.00174001	0.0386177	1.48537	1	0.866754	0.874422	1.08225	0.825213	1.22575
Q921L5	Conserved oligomeric Golgi complex subunit 2 OS=Mus musculus OX=10090 GN=Cog2 PE=1 SV=2	0.000686044	0.023014	1.22305	1	0.96347	0.792915	0.969778	0.888428	0.967608
Q921X9	Protein disulfide-isomerase A5 OS=Mus musculus OX=10090 GN=Pdia5 PE=1 SV=1	0.000703805	0.0232252	1.24084	1	0.954022	0.822517	0.946008	0.874123	1.02061
Q921Z5	Tumor necrosis factor alpha-induced protein 8 OS=Mus musculus OX=10090 GN=Tnfaip8 PE=1 SV=1	0.00190632	0.0403158	1.51584	1	1.06757	0.902104	1.16964	0.799025	1.2112
Q922Q1	Mitochondrial amidoxime reducing component 2 OS=Mus musculus OX=10090 GN=Marc2 PE=1 SV=1	0.000411216	0.0179125	1.2018	1	1.02134	0.881057	0.982214	0.876285	1.05312
Q923T9	Calcium/calmodulin-dependent protein kinase type II subunit gamma OS=Mus musculus OX=10090 GN=Camk2g PE=1 SV=1	0.000207789	0.0138439	1.21183	1	0.932297	0.80707	0.887704	0.864521	0.978029
Q99KG3	RNA-binding protein 10 OS=Mus musculus OX=10090 GN=Rbm10 PE=1 SV=1	0.00618361	0.0765128	1.32556	1	0.942176	0.876329	1.0101	0.818601	1.0851
Q99LY9	NADH dehydrogenase [ubiquinone] iron-sulfur protein 5 OS=Mus musculus OX=10090 GN=Ndufs5 PE=1 SV=3	0.0171016	0.128636	1.20565	1	0.931369	0.849096	0.959228	0.873604	1.02371
Q99MJ9	ATP-dependent RNA helicase DDX50 OS=Mus musculus OX=10090 GN=Ddx50 PE=2 SV=1	1.74839e-05	0.0045386	1.28197	1	0.975914	0.862609	0.961293	0.870041	1.10584
Q99N95	39S ribosomal protein L3, mitochondrial OS=Mus musculus OX=10090 GN=Mrpl3 PE=1 SV=1	0.000157203	0.0126639	1.42949	1	1.00724	0.757987	0.928741	0.854691	1.08354
Q9CR51	V-type proton ATPase subunit G 1 OS=Mus musculus OX=10090 GN=Atp6v1g1 PE=1 SV=3	0.000158381	0.0126639	2.15865	1	0.941618	0.602215	1.14565	0.650631	1.29997
Q9CRB2	H/ACA ribonucleoprotein complex subunit 2 OS=Mus musculus OX=10090 GN=Nhp2 PE=1 SV=1	0.000177668	0.0132809	1.63124	1	0.968664	0.789565	1.05634	0.851484	1.28797
Q9CRB9	MICOS complex subunit Mic19 OS=Mus musculus OX=10090 GN=Chchd3 PE=1 SV=1	0.00129948	0.0326943	1.3897	1	0.957741	0.967007	1.07699	0.85774	1.192
Q9CX11	rRNA-processing protein UTP23 homolog OS=Mus musculus OX=10090 GN=Utp23 PE=2 SV=1	0.0286171	0.170621	1.25867	1	0.881702	0.83926	1.01789	0.848889	1.05635
Q9CXZ1	NADH dehydrogenase [ubiquinone] iron-sulfur protein 4, mitochondrial OS=Mus musculus OX=10090 GN=Ndufs4 PE=1 SV=3	0.000667636	0.0227681	1.68454	1	0.999602	0.701525	1.04867	0.730799	1.18174
Q9CY57	Chromatin target of PRMT1 protein OS=Mus musculus OX=10090 GN=Chtop PE=1 SV=2	0.0408339	0.205506	1.21172	1	1.01209	1.08019	1.17293	1.02419	1.22637
Q9CY58	Plasminogen activator inhibitor 1 RNA-binding protein OS=Mus musculus OX=10090 GN=Serbp1 PE=1 SV=2	5.01292e-05	0.00878794	1.46147	1	0.949197	0.860177	1.10202	0.912142	1.25712
Q9CY73	39S ribosomal protein L44, mitochondrial OS=Mus musculus OX=10090 GN=Mrpl44 PE=1 SV=3	0.00226901	0.0440689	1.28515	1	1.00732	0.910614	0.998728	0.882097	1.13363
Q9CZX8	40S ribosomal protein S19 OS=Mus musculus OX=10090 GN=Rps19 PE=1 SV=3	1.50682e-07	0.000879533	2.66677	1	1.02857	0.520665	1.10829	0.640198	1.38849
Q9D020	Cytosolic 5'-nucleotidase 3A OS=Mus musculus OX=10090 GN=Nt5c3a PE=1 SV=4	0.0290159	0.171241	1.22763	1	1.01329	0.881823	0.981215	0.968226	1.08256
Q9D0E1	Heterogeneous nuclear ribonucleoprotein M OS=Mus musculus OX=10090 GN=Hnrnpm PE=1 SV=3	0.00509563	0.0693126	1.42622	1	0.933518	0.937387	1.00858	0.891111	1.27092
Q9D1P0	39S ribosomal protein L13, mitochondrial OS=Mus musculus OX=10090 GN=Mrpl13 PE=1 SV=1	0.00613058	0.076462	1.29793	1	1.00112	0.83332	0.930688	0.854444	1.08159
Q9D1R9	60S ribosomal protein L34 OS=Mus musculus OX=10090 GN=Rpl34 PE=1 SV=2	0.0239718	0.155643	1.28865	1	0.944678	0.765604	0.871804	0.785794	0.986593
Q9D3B1	Very-long-chain (3R)-3-hydroxyacyl-CoA dehydratase 2 OS=Mus musculus OX=10090 GN=Hacd2 PE=1 SV=1	0.0373168	0.196373	1.29823	1	0.954782	0.877423	1.07163	0.920602	1.13909
Q9D5V6	Synapse-associated protein 1 OS=Mus musculus OX=10090 GN=Syap1 PE=1 SV=1	0.0124131	0.109947	1.24009	1	1.00184	0.884053	1.03057	0.967794	1.09631
Q9D773	39S ribosomal protein L2, mitochondrial OS=Mus musculus OX=10090 GN=Mrpl2 PE=1 SV=1	0.0193625	0.137159	1.26352	1	0.97943	0.830692	0.991966	0.90003	1.0496
Q9D7N6	39S ribosomal protein L30, mitochondrial OS=Mus musculus OX=10090 GN=Mrpl30 PE=1 SV=1	0.0347812	0.189246	1.3572	1	1.02953	0.849563	0.917419	0.799744	1.08542
Q9D8T7	SRA stem-loop-interacting RNA-binding protein, mitochondrial OS=Mus musculus OX=10090 GN=Slirp PE=1 SV=2	0.0111892	0.103675	1.35057	1	1.03981	0.769909	0.992571	0.933101	0.999726
Q9DAM7	Transmembrane protein 263 OS=Mus musculus OX=10090 GN=Tmem263 PE=1 SV=1	0.0124833	0.110402	1.28098	1	0.959059	0.788405	0.957813	0.834856	1.00993
Q9DCA5	Ribosome biogenesis protein BRX1 homolog OS=Mus musculus OX=10090 GN=Brix1 PE=1 SV=3	0.00158427	0.03648	1.49558	1	0.937789	0.897373	0.94688	0.744939	1.11411
Q9DCU6	39S ribosomal protein L4, mitochondrial OS=Mus musculus OX=10090 GN=Mrpl4 PE=1 SV=1	0.0186305	0.134587	1.31678	1	0.942301	0.782055	0.952222	0.788277	1.0298
Q9EPV8	Ubiquitin-like protein 5 OS=Mus musculus OX=10090 GN=Ubl5 PE=1 SV=1	0.00227596	0.0440689	1.43448	1	0.988307	0.812106	1.09823	0.974977	1.16495
Q9ERG0	LIM domain and actin-binding protein 1 OS=Mus musculus OX=10090 GN=Lima1 PE=1 SV=3	0.00272136	0.0481351	1.4582	1	0.947367	1.00068	1.0999	0.870308	1.26908
Q9ERR7	Selenoprotein F OS=Mus musculus OX=10090 GN=Selenof PE=1 SV=3	0.0286771	0.170804	1.21965	1	0.96879	0.85208	1.03924	0.876801	1.02281
Q9ERU9	E3 SUMO-protein ligase RanBP2 OS=Mus musculus OX=10090 GN=Ranbp2 PE=1 SV=2	0.00421202	0.061618	1.3063	1	0.992868	0.961966	1.07111	0.896646	1.17129
Q9ESX5	H/ACA ribonucleoprotein complex subunit 4 OS=Mus musculus OX=10090 GN=Dkc1 PE=1 SV=4	0.00828322	0.0888771	1.37839	1	0.900121	0.851293	0.988655	0.828543	1.14205
Q9JIX8	Apoptotic chromatin condensation inducer in the nucleus OS=Mus musculus OX=10090 GN=Acin1 PE=1 SV=3	0.0149715	0.120204	1.32103	1	0.998498	1.101	1.11572	1.00345	1.31904
Q9QX47	Protein SON OS=Mus musculus OX=10090 GN=Son PE=1 SV=2	0.00047716	0.0189747	1.5589	1	0.840843	0.868589	1.05464	0.82148	1.28061
Q9QXS1	Plectin OS=Mus musculus OX=10090 GN=Plec PE=1 SV=3	0.00573799	0.073288	1.37005	1	0.926098	1.05114	1.11542	0.919677	1.26
Q9QYB5	Gamma-adducin OS=Mus musculus OX=10090 GN=Add3 PE=1 SV=2	7.78819e-05	0.00917949	1.3111	1	0.963195	0.806298	1.03231	0.852947	1.05713
Q9QYC0	Alpha-adducin OS=Mus musculus OX=10090 GN=Add1 PE=1 SV=2	0.00192025	0.0404638	1.23251	1	0.959931	0.861201	1.01399	0.865879	1.06144
Q9R118	Serine protease HTRA1 OS=Mus musculus OX=10090 GN=Htra1 PE=1 SV=2	9.66521e-06	0.00322119	1.27347	1	1.00469	0.845562	0.987265	0.88571	1.0768
Q9WUM4	Coronin-1C OS=Mus musculus OX=10090 GN=Coro1c PE=1 SV=2	0.0045896	0.0654999	1.23149	1	0.948095	0.98101	1.02315	0.913276	1.12469
Q9WV68	Peroxisomal 2,4-dienoyl-CoA reductase OS=Mus musculus OX=10090 GN=Decr2 PE=1 SV=1	0.0180108	0.132072	1.20289	1	0.977501	0.888024	1.02039	0.911815	1.0682
Q9WVJ9	EGF-containing fibulin-like extracellular matrix protein 2 OS=Mus musculus OX=10090 GN=Efemp2 PE=1 SV=1	0.00254885	0.0466997	1.23604	1	1.02382	0.833998	0.987124	0.891063	1.03086
Q9Z204	Heterogeneous nuclear ribonucleoproteins C1/C2 OS=Mus musculus OX=10090 GN=Hnrnpc PE=1 SV=1	0.00216289	0.0429415	1.59803	1	0.955345	1.00034	1.08161	0.919957	1.47012

## Sheet: cluster 2
Accession	Description	Anova	Anova.adj	Max Fold Change	Clusters	Means.Control	Means.T1_5um_6h	Means.T2_5um_24h	Means.T3_25um_6h	Means.T4_25um_24h
P00416	Cytochrome c oxidase subunit 3 OS=Mus musculus OX=10090 GN=mt-Co3 PE=1 SV=2	0.0145739	0.118877	1.41977	2	1.05366	1.16003	1.05487	0.95139	0.817053
P14069	Protein S100-A6 OS=Mus musculus OX=10090 GN=S100a6 PE=1 SV=3	0.0220069	0.147558	1.65599	2	1.16422	1.36966	0.827092	1.11266	0.881429
Q9CR20	Immediate early response 3-interacting protein 1 OS=Mus musculus OX=10090 GN=Ier3ip1 PE=3 SV=1	0.0199269	0.1398	1.22567	2	1.11376	1.25174	1.02127	1.06444	1.02629
Q9QUI0	Transforming protein RhoA OS=Mus musculus OX=10090 GN=Rhoa PE=1 SV=1	0.016249	0.125623	1.21089	2	1.02042	1.1876	1.00661	0.980764	0.993604
Q9D3P8	Plasminogen receptor (KT) OS=Mus musculus OX=10090 GN=Plgrkt PE=1 SV=1	0.00598138	0.0750823	1.25283	2	1.01899	1.08453	0.865664	0.980895	0.890794
O35166	Golgi SNAP receptor complex member 2 OS=Mus musculus OX=10090 GN=Gosr2 PE=1 SV=2	0.00176761	0.0386244	1.36326	2	1.17393	1.34305	0.985178	1.13258	1.01663
P58006	Sestrin-1 OS=Mus musculus OX=10090 GN=Sesn1 PE=1 SV=3	0.00919082	0.0933116	1.20517	2	0.972942	1.03298	0.946817	0.954191	0.857126
Q8BLY2	Probable threonine--tRNA ligase 2, cytoplasmic OS=Mus musculus OX=10090 GN=Tarsl2 PE=1 SV=1	0.0299418	0.173728	1.34308	2	1.05661	1.10142	0.89607	1.04785	0.820068
O54988	STE20-like serine/threonine-protein kinase OS=Mus musculus OX=10090 GN=Slk PE=1 SV=2	0.0393483	0.20147	1.24908	2	1.01459	1.15774	0.941985	1.00752	0.926874
B2RUR8	OTU domain-containing protein 7B OS=Mus musculus OX=10090 GN=Otud7b PE=1 SV=1	0.00170618	0.0383036	1.20325	2	1.03105	1.1057	1.02193	1.04063	0.918922
Q9D7S9	Charged multivesicular body protein 5 OS=Mus musculus OX=10090 GN=Chmp5 PE=1 SV=1	0.0012648	0.03218	1.29014	2	1.09863	1.26776	1.03506	1.11178	0.982653
Q8R2U4	N-terminal Xaa-Pro-Lys N-methyltransferase 1 OS=Mus musculus OX=10090 GN=Ntmt1 PE=1 SV=3	0.0139903	0.116345	1.27671	2	1.01647	1.16085	0.99738	1.02977	0.90925
Q8CD92	Tetratricopeptide repeat protein 27 OS=Mus musculus OX=10090 GN=Ttc27 PE=1 SV=2	0.000436611	0.0183345	1.25166	2	1.01784	1.14019	0.935263	1.03803	0.910936
Q8CIV8	Tubulin-specific chaperone E OS=Mus musculus OX=10090 GN=Tbce PE=1 SV=1	0.0448574	0.214441	1.20547	2	0.984101	1.04973	0.909724	1.00409	0.870808
Q60648	Ganglioside GM2 activator OS=Mus musculus OX=10090 GN=Gm2a PE=1 SV=2	0.0362236	0.19405	1.53732	2	1.10562	1.05073	0.954838	1.13407	0.737691
Q3THS6	S-adenosylmethionine synthase isoform type-2 OS=Mus musculus OX=10090 GN=Mat2a PE=1 SV=2	0.00222126	0.0434983	1.20589	2	1.07844	1.14779	0.951818	1.10679	0.964882
Q9JKK7	Tropomodulin-2 OS=Mus musculus OX=10090 GN=Tmod2 PE=1 SV=2	0.00684844	0.0812042	1.65059	2	1.08061	1.56296	0.962831	1.11206	0.946908
Q01149	Collagen alpha-2(I) chain OS=Mus musculus OX=10090 GN=Col1a2 PE=1 SV=2	0.0130683	0.113174	1.31057	2	1.13205	1.24134	1.02324	1.16562	0.947175
P16125	L-lactate dehydrogenase B chain OS=Mus musculus OX=10090 GN=Ldhb PE=1 SV=2	0.000139327	0.0116179	1.32478	2	1.05652	1.21326	0.915816	1.09248	0.957912
Q8BXV2	BRI3-binding protein OS=Mus musculus OX=10090 GN=Bri3bp PE=1 SV=1	0.0362369	0.19405	1.23438	2	0.991009	1.19954	1.03519	1.02481	0.971775
P01942	Hemoglobin subunit alpha OS=Mus musculus OX=10090 GN=Hba PE=1 SV=2	0.00203886	0.0418324	1.60502	2	1.05876	1.49501	0.939296	1.09494	0.931462
Q91VY9	Zinc finger protein 622 OS=Mus musculus OX=10090 GN=Znf622 PE=1 SV=1	0.000398524	0.0178697	1.30507	2	1.00278	1.17524	0.900519	1.03743	0.922993
A6H611	Mitochondrial intermediate peptidase OS=Mus musculus OX=10090 GN=Mipep PE=1 SV=1	0.00804618	0.0874527	1.38873	2	0.9674	1.07504	0.915223	1.00151	0.774115
P62827	GTP-binding nuclear protein Ran OS=Mus musculus OX=10090 GN=Ran PE=1 SV=3	0.0208028	0.14336	1.26897	2	1.04147	1.15822	0.912729	1.07939	0.925937
P35505	Fumarylacetoacetase OS=Mus musculus OX=10090 GN=Fah PE=1 SV=2	0.0037962	0.0574053	1.23147	2	1.07964	1.14556	0.989944	1.12506	0.930239
Q60960	Importin subunit alpha-5 OS=Mus musculus OX=10090 GN=Kpna1 PE=1 SV=2	0.00186511	0.0397322	1.37222	2	1.07635	1.23211	1.00934	1.12664	0.897898
P68510	14-3-3 protein eta OS=Mus musculus OX=10090 GN=Ywhah PE=1 SV=2	0.00212429	0.0424819	1.22468	2	1.08228	1.18953	0.975778	1.13579	0.971293
Q8VCH8	UBX domain-containing protein 4 OS=Mus musculus OX=10090 GN=Ubxn4 PE=1 SV=1	0.00771263	0.0863343	1.30458	2	1.10668	1.26313	1.00637	1.16599	0.96823
Q9D1J1	Adaptin ear-binding coat-associated protein 2 OS=Mus musculus OX=10090 GN=Necap2 PE=1 SV=1	0.00818584	0.0880743	1.24074	2	1.10848	1.13315	1.04357	1.16988	0.942896
P17742	Peptidyl-prolyl cis-trans isomerase A OS=Mus musculus OX=10090 GN=Ppia PE=1 SV=2	0.00018612	0.0132809	1.21521	2	1.04394	1.11714	0.94617	1.10395	0.9193
Q9CQS5	Serine/threonine-protein kinase RIO2 OS=Mus musculus OX=10090 GN=Riok2 PE=1 SV=1	0.000250428	0.0146175	1.29223	2	1.02686	1.17713	0.967264	1.09233	0.910931
Q923B0	Gamma-glutamylaminecyclotransferase OS=Mus musculus OX=10090 GN=Ggact PE=1 SV=1	0.0112931	0.104311	1.27495	2	1.08826	1.20083	1.12844	1.16002	0.941866
P11688	Integrin alpha-5 OS=Mus musculus OX=10090 GN=Itga5 PE=1 SV=3	0.00122021	0.0316549	1.21641	2	1.10536	1.2866	1.11669	1.18139	1.0577
Q01320	DNA topoisomerase 2-alpha OS=Mus musculus OX=10090 GN=Top2a PE=1 SV=2	0.026081	0.163079	1.26315	2	1.04715	1.15171	0.911776	1.12096	0.928655
Q923Q2	StAR-related lipid transfer protein 13 OS=Mus musculus OX=10090 GN=Stard13 PE=1 SV=5	0.0388597	0.200021	1.21176	2	1.02022	1.14907	0.976099	1.09575	0.948268
P52480	Pyruvate kinase PKM OS=Mus musculus OX=10090 GN=Pkm PE=1 SV=4	1.64315e-06	0.00159851	1.21619	2	1.00835	1.1343	0.972876	1.08321	0.932662
Q99P31	Hsp70-binding protein 1 OS=Mus musculus OX=10090 GN=Hspbp1 PE=1 SV=1	0.00339126	0.0545974	1.22177	2	1.05022	1.23445	1.06805	1.12868	1.01038
P55065	Phospholipid transfer protein OS=Mus musculus OX=10090 GN=Pltp PE=1 SV=1	0.02405	0.155804	1.25659	2	1.16884	1.26978	1.13467	1.25988	1.0105
P06151	L-lactate dehydrogenase A chain OS=Mus musculus OX=10090 GN=Ldha PE=1 SV=3	0.000215924	0.0138439	1.22415	2	1.08566	1.276	1.08429	1.17083	1.04235
Q8VDF2	E3 ubiquitin-protein ligase UHRF1 OS=Mus musculus OX=10090 GN=Uhrf1 PE=1 SV=2	0.0300076	0.173937	1.333	2	0.95927	1.23892	0.929426	1.03555	1.08173
Q9D6N1	Carbonic anhydrase 13 OS=Mus musculus OX=10090 GN=Ca13 PE=1 SV=1	0.00205859	0.0418745	1.31289	2	1.07467	1.22125	1.03785	1.16096	0.930198
Q8BZA9	Fructose-2,6-bisphosphatase TIGAR OS=Mus musculus OX=10090 GN=Tigar PE=1 SV=1	0.000620659	0.021824	1.21525	2	0.961071	1.09079	0.970185	1.03857	0.897584
Q7TSV4	Phosphoglucomutase-2 OS=Mus musculus OX=10090 GN=Pgm2 PE=1 SV=1	9.97575e-05	0.0104137	1.22598	2	1.04426	1.17582	1.02943	1.13033	0.959087
Q8JZR0	Long-chain-fatty-acid--CoA ligase 5 OS=Mus musculus OX=10090 GN=Acsl5 PE=1 SV=1	0.000674813	0.0227681	1.32688	2	1.03116	1.23371	0.95234	1.11619	0.929781
Q8VCE2	GPN-loop GTPase 1 OS=Mus musculus OX=10090 GN=Gpn1 PE=1 SV=1	0.00268213	0.0477886	1.32507	2	1.03984	1.26743	1.06219	1.12648	0.956501
P63158	High mobility group protein B1 OS=Mus musculus OX=10090 GN=Hmgb1 PE=1 SV=2	0.0376973	0.197168	1.26843	2	1.0443	1.08789	0.982141	1.13274	0.893028
P80318	T-complex protein 1 subunit gamma OS=Mus musculus OX=10090 GN=Cct3 PE=1 SV=1	1.49889e-05	0.0043745	1.22658	2	1.01186	1.15824	0.962901	1.09785	0.944283
P50295	Arylamine N-acetyltransferase 2 OS=Mus musculus OX=10090 GN=Nat2 PE=1 SV=1	0.0114268	0.105202	1.27384	2	0.970254	1.06836	0.956431	1.0534	0.838696
P19221	Prothrombin OS=Mus musculus OX=10090 GN=F2 PE=1 SV=1	0.0111681	0.103675	1.26253	2	0.964014	1.1386	0.951233	1.04783	0.901843
Q9D6L8	Peptidyl-prolyl cis-trans isomerase-like 3 OS=Mus musculus OX=10090 GN=Ppil3 PE=1 SV=1	0.0169562	0.128623	1.21045	2	1.03603	1.14268	1.02317	1.12892	0.944012
P70372	ELAV-like protein 1 OS=Mus musculus OX=10090 GN=Elavl1 PE=1 SV=2	0.0456615	0.215462	1.20192	2	1.03376	1.24249	1.06054	1.12785	1.1094
Q8BW10	RNA-binding protein NOB1 OS=Mus musculus OX=10090 GN=Nob1 PE=1 SV=1	0.0146153	0.118877	1.2467	2	1.00249	1.13006	0.959354	1.09764	0.906445
Q8BWY3	Eukaryotic peptide chain release factor subunit 1 OS=Mus musculus OX=10090 GN=Etf1 PE=1 SV=4	0.000205367	0.0138439	1.21283	2	1.01109	1.10076	0.91927	1.11492	0.951331
P23780	Beta-galactosidase OS=Mus musculus OX=10090 GN=Glb1 PE=1 SV=1	0.00145681	0.035138	1.625	2	1.25084	1.22805	1.00603	1.38114	0.849929
P81117	Nucleobindin-2 OS=Mus musculus OX=10090 GN=Nucb2 PE=1 SV=2	0.00906979	0.0925531	1.20523	2	0.979551	1.1175	1.00707	1.08428	0.927205
P27546	Microtubule-associated protein 4 OS=Mus musculus OX=10090 GN=Map4 PE=1 SV=3	0.000323479	0.0164187	1.24942	2	1.02123	1.21656	1.07591	1.13054	0.973702
Q9JI46	Diphosphoinositol polyphosphate phosphohydrolase 1 OS=Mus musculus OX=10090 GN=Nudt3 PE=1 SV=1	0.0191472	0.136296	1.20477	2	1.05353	1.16054	1.0646	1.16649	0.968228
Q63810	Calcineurin subunit B type 1 OS=Mus musculus OX=10090 GN=Ppp3r1 PE=1 SV=3	0.000460329	0.0188726	1.29514	2	0.980986	1.24909	1.1138	1.08711	0.964444
Q69ZQ2	Pre-mRNA-splicing factor ISY1 homolog OS=Mus musculus OX=10090 GN=Isy1 PE=1 SV=2	0.00778968	0.0863343	1.37695	2	1.11311	1.42296	1.06353	1.23365	1.03341
Q9EQG7	Ectonucleotide pyrophosphatase/phosphodiesterase family member 5 OS=Mus musculus OX=10090 GN=Enpp5 PE=1 SV=3	0.0454245	0.215167	1.21066	2	1.02702	1.05946	1.10222	1.13881	0.940655
Q8BYC6	Serine/threonine-protein kinase TAO3 OS=Mus musculus OX=10090 GN=Taok3 PE=1 SV=2	0.0290933	0.171241	1.41594	2	1.03456	1.40041	0.992338	1.14783	0.989036
Q8CB44	GRAM domain-containing protein 4 OS=Mus musculus OX=10090 GN=Gramd4 PE=1 SV=1	0.0134513	0.114545	1.243	2	0.908699	1.09113	0.904948	1.00827	0.877821
Q6ZQL4	WD repeat-containing protein 43 OS=Mus musculus OX=10090 GN=Wdr43 PE=2 SV=2	0.025729	0.162182	1.4136	2	1.00289	1.27733	0.903595	1.11286	0.996518
Q80V26	Inositol monophosphatase 3 OS=Mus musculus OX=10090 GN=Impad1 PE=1 SV=1	0.00521373	0.0697994	1.23206	2	1.11112	1.20855	1.09026	1.2345	1.00198
C0HKE4	Histone H2A type 1-E OS=Mus musculus OX=10090 GN=Hist1h2ae PE=1 SV=1	0.0226713	0.150597	1.70576	2	1.03689	1.55646	0.912473	1.15247	1.05674
Q8BJW5	Nucleolar protein 11 OS=Mus musculus OX=10090 GN=Nol11 PE=2 SV=1	0.00302997	0.0506008	1.49863	2	1.09223	1.52263	1.01601	1.21437	1.08111
P97465	Docking protein 1 OS=Mus musculus OX=10090 GN=Dok1 PE=1 SV=2	0.0232799	0.15291	1.20934	2	0.943579	1.09952	0.928739	1.05573	0.909191
Q9CQD1	Ras-related protein Rab-5A OS=Mus musculus OX=10090 GN=Rab5a PE=1 SV=1	0.00251772	0.0465061	1.28613	2	1.03211	1.15327	1.07021	1.15528	0.89826
Q8C6B2	Rhotekin OS=Mus musculus OX=10090 GN=Rtkn PE=1 SV=3	0.0290479	0.171241	1.21526	2	0.953427	1.03986	0.961394	1.07031	0.880723
Q8BUE4	Apoptosis-inducing factor 2 OS=Mus musculus OX=10090 GN=Aifm2 PE=1 SV=1	0.0109314	0.103089	1.27386	2	1.01188	1.1732	1.03773	1.13607	0.920983
P63028	Translationally-controlled tumor protein OS=Mus musculus OX=10090 GN=Tpt1 PE=1 SV=1	0.000113288	0.0107655	1.24351	2	1.07017	1.23642	1.00565	1.20372	0.994293
Q9JHZ2	Progressive ankylosis protein OS=Mus musculus OX=10090 GN=Ankh PE=2 SV=1	0.000358097	0.0171329	1.30535	2	1.01449	1.22406	1.03313	1.14162	0.937725
Q91VM9	Inorganic pyrophosphatase 2, mitochondrial OS=Mus musculus OX=10090 GN=Ppa2 PE=1 SV=1	0.00153068	0.0360528	1.29155	2	1.12762	1.31086	1.08113	1.26945	1.01495
Q80Y14	Glutaredoxin-related protein 5, mitochondrial OS=Mus musculus OX=10090 GN=Glrx5 PE=1 SV=2	0.00205893	0.0418745	1.20546	2	1.06038	1.15457	1.06087	1.19393	0.990432
Q9DCS2	Methyltransferase-like 26 OS=Mus musculus OX=10090 GN=Mettl26 PE=1 SV=1	0.00153797	0.0360528	1.2073	2	1.03061	1.20759	1.04453	1.16062	1.00024
P98078	Disabled homolog 2 OS=Mus musculus OX=10090 GN=Dab2 PE=1 SV=2	0.000110894	0.0107655	1.20072	2	0.996094	1.17473	1.01186	1.12242	0.978352
P30412	Peptidyl-prolyl cis-trans isomerase C OS=Mus musculus OX=10090 GN=Ppic PE=1 SV=1	0.00554844	0.0722907	1.2159	2	1.01692	1.16576	1.07515	1.14652	0.958762
Q9DBR3	Armadillo repeat-containing protein 8 OS=Mus musculus OX=10090 GN=Armc8 PE=1 SV=2	0.00155788	0.0362285	1.25183	2	0.980831	1.22016	0.995606	1.10619	0.974699
Q9CZD3	Glycine--tRNA ligase OS=Mus musculus OX=10090 GN=Gars PE=1 SV=1	0.00450282	0.064419	1.27413	2	1.02205	1.16078	0.911041	1.15489	0.922004
Q8K183	Pyridoxal kinase OS=Mus musculus OX=10090 GN=Pdxk PE=1 SV=1	0.00905397	0.0925531	1.20561	2	1.03461	1.10796	1.06022	1.17024	0.970661
P70195	Proteasome subunit beta type-7 OS=Mus musculus OX=10090 GN=Psmb7 PE=1 SV=1	0.0341945	0.187235	1.59446	2	1.08874	1.58003	1.05002	1.23153	0.990952
Q62393	Tumor protein D52 OS=Mus musculus OX=10090 GN=Tpd52 PE=1 SV=2	0.0306456	0.176035	1.23267	2	1.08865	1.24518	1.07117	1.23311	1.01015
Q5U4D9	THO complex subunit 6 homolog OS=Mus musculus OX=10090 GN=Thoc6 PE=1 SV=1	0.0177227	0.131445	1.24837	2	0.919608	1.14801	1.03577	1.04268	0.928648
P59108	Copine-2 OS=Mus musculus OX=10090 GN=Cpne2 PE=1 SV=1	0.000299374	0.0160982	1.24933	2	1.06604	1.24996	1.06547	1.21125	1.00051
Q3UZ39	Leucine-rich repeat flightless-interacting protein 1 OS=Mus musculus OX=10090 GN=Lrrfip1 PE=1 SV=2	0.000298361	0.0160982	1.21959	2	0.978519	1.17795	1.06163	1.11284	0.965861
Q8R2N2	U3 small nucleolar RNA-associated protein 4 homolog OS=Mus musculus OX=10090 GN=Utp4 PE=2 SV=3	0.000188849	0.0132809	1.63412	2	1.23704	1.54916	0.94801	1.4085	1.08234
P23198	Chromobox protein homolog 3 OS=Mus musculus OX=10090 GN=Cbx3 PE=1 SV=2	1.91143e-05	0.0045807	1.2613	2	1.029	1.26146	1.06554	1.17199	1.00013
P61028	Ras-related protein Rab-8B OS=Mus musculus OX=10090 GN=Rab8b PE=1 SV=1	0.0188448	0.135298	1.33899	2	0.971407	1.20241	1.10609	1.10911	0.897994
P17182	Alpha-enolase OS=Mus musculus OX=10090 GN=Eno1 PE=1 SV=3	0.000357254	0.0171329	1.26653	2	1.05699	1.25002	1.0373	1.20815	0.986967
Q9JJV2	Profilin-2 OS=Mus musculus OX=10090 GN=Pfn2 PE=1 SV=3	0.00148373	0.035494	1.22773	2	1.00797	1.19615	1.05331	1.15392	0.974285
Q8BFS6	Serine/threonine-protein phosphatase CPPED1 OS=Mus musculus OX=10090 GN=Cpped1 PE=1 SV=1	0.0056985	0.0732092	1.38389	2	1.04791	1.13723	0.967493	1.20215	0.868679
Q99PM9	Uridine-cytidine kinase 2 OS=Mus musculus OX=10090 GN=Uck2 PE=1 SV=1	0.000772904	0.0248571	1.26593	2	1.0004	1.09604	0.949649	1.15217	0.910135
Q04899	Cyclin-dependent kinase 18 OS=Mus musculus OX=10090 GN=Cdk18 PE=1 SV=1	0.0252612	0.160358	1.39275	2	0.92942	1.22471	0.915646	1.07457	0.879344
Q8VCG3	WD repeat-containing protein 74 OS=Mus musculus OX=10090 GN=Wdr74 PE=2 SV=1	0.0298691	0.173728	1.30015	2	0.935301	1.17907	0.978635	1.08488	0.906876
Q99LT0	Protein dpy-30 homolog OS=Mus musculus OX=10090 GN=Dpy30 PE=1 SV=1	0.0120126	0.10804	1.84102	2	1.17854	1.23916	0.742778	1.36747	0.78775
P62322	U6 snRNA-associated Sm-like protein LSm5 OS=Mus musculus OX=10090 GN=Lsm5 PE=3 SV=2	0.00768728	0.0863343	1.26046	2	1.06677	1.1027	1.12336	1.23906	0.983022
P0DOJ6	Large T antigen OS=Mus musculus polyomavirus 1 OX=1891730 PE=3 SV=1	0.0139852	0.116345	1.41418	2	1.05531	1.33088	0.968834	1.22735	0.941092
Q8CBQ5	Phosphatidylinositol 4-kinase type 2-beta OS=Mus musculus OX=10090 GN=Pi4k2b PE=1 SV=1	0.0251513	0.160096	1.2869	2	1.03252	1.28563	1.11585	1.20391	0.999017
P63013	Paired mesoderm homeobox protein 1 OS=Mus musculus OX=10090 GN=Prrx1 PE=1 SV=1	6.5186e-05	0.00884862	1.27168	2	0.951383	1.20985	0.974386	1.11072	0.967747
P18242	Cathepsin D OS=Mus musculus OX=10090 GN=Ctsd PE=1 SV=1	0.0185172	0.134267	1.53647	2	1.11879	1.25289	1.01966	1.30648	0.850313
Q9WTN0	Geranylgeranyl pyrophosphate synthase OS=Mus musculus OX=10090 GN=Ggps1 PE=1 SV=1	0.0023283	0.0440689	1.3753	2	0.989702	1.25325	0.996751	1.15644	0.911258
P09926	Surfeit locus protein 2 OS=Mus musculus OX=10090 GN=Surf2 PE=1 SV=1	0.0343085	0.187684	1.20568	2	1.00679	1.19748	0.993201	1.18131	1.04223
P34022	Ran-specific GTPase-activating protein OS=Mus musculus OX=10090 GN=Ranbp1 PE=1 SV=2	0.00230621	0.0440689	1.22651	2	1.00969	1.12982	0.99932	1.1867	0.967542
P10854	Histone H2B type 1-M OS=Mus musculus OX=10090 GN=Hist1h2bm PE=1 SV=2	0.0014108	0.0346002	1.37318	2	0.984181	1.35146	1.00064	1.1606	1.10774
Q80X41	Serine/threonine-protein kinase VRK1 OS=Mus musculus OX=10090 GN=Vrk1 PE=1 SV=2	0.0258655	0.162696	1.22428	2	0.971068	1.06697	0.961645	1.14693	0.936818
Q9CQL7	MORF4 family-associated protein 1 OS=Mus musculus OX=10090 GN=Mrfap1 PE=1 SV=1	0.00297292	0.0504446	1.42657	2	1.00868	1.27211	1.02566	1.19444	0.891728
Q5SV85	Synergin gamma OS=Mus musculus OX=10090 GN=Synrg PE=1 SV=1	0.0248841	0.159089	1.46447	2	0.989168	1.37396	1.05756	1.17404	0.938195
Q6X893	Choline transporter-like protein 1 OS=Mus musculus OX=10090 GN=Slc44a1 PE=1 SV=3	0.0142018	0.117583	1.33635	2	1.00563	1.33459	1.08248	1.19434	0.998681
Q8R2U6	Diphosphoinositol polyphosphate phosphohydrolase 2 OS=Mus musculus OX=10090 GN=Nudt4 PE=1 SV=1	0.0154411	0.121961	1.46641	2	0.955033	1.15198	1.0218	1.14861	0.785575
A2AMM0	Caveolae-associated protein 4 OS=Mus musculus OX=10090 GN=Cavin4 PE=1 SV=1	0.00304966	0.0506018	1.2481	2	0.941852	1.17553	1.01059	1.13511	0.984572
P50428	Arylsulfatase A OS=Mus musculus OX=10090 GN=Arsa PE=1 SV=2	0.00859521	0.09056	1.47747	2	1.07494	1.10931	1.03259	1.29933	0.879427
P07146	Anionic trypsin-2 OS=Mus musculus OX=10090 GN=Prss2 PE=1 SV=1	0.00176564	0.0386244	1.51817	2	1.01794	1.35565	0.985318	1.23153	0.892952
Q91VC4	Plasmalemma vesicle-associated protein OS=Mus musculus OX=10090 GN=Plvap PE=1 SV=1	0.00018093	0.0132809	1.60033	2	0.904534	1.39371	0.978322	1.09468	0.870886
Q3SXD3	HD domain-containing protein 2 OS=Mus musculus OX=10090 GN=Hddc2 PE=1 SV=1	0.0310523	0.176487	1.21031	2	0.89439	1.04759	0.959785	1.08248	0.930314
Q8R2T8	General transcription factor 3C polypeptide 5 OS=Mus musculus OX=10090 GN=Gtf3c5 PE=2 SV=2	0.00778183	0.0863343	1.30796	2	0.927616	1.21328	1.01651	1.12823	0.988033
P97821	Dipeptidyl peptidase 1 OS=Mus musculus OX=10090 GN=Ctsc PE=1 SV=1	0.0490344	0.224207	1.28261	2	1.03859	1.18	1.17349	1.27395	0.993251
Q00780	Collagen alpha-1(VIII) chain OS=Mus musculus OX=10090 GN=Col8a1 PE=1 SV=3	7.9402e-05	0.00917949	1.47933	2	0.996464	1.09335	0.95887	1.2237	0.827197
P62631	Elongation factor 1-alpha 2 OS=Mus musculus OX=10090 GN=Eef1a2 PE=1 SV=1	0.00212519	0.0424819	1.36048	2	1.00876	1.26929	1.04822	1.23916	0.932973
Q8VE62	Polyadenylate-binding protein-interacting protein 1 OS=Mus musculus OX=10090 GN=Paip1 PE=1 SV=1	0.00233205	0.0440689	1.29595	2	1.03509	1.23885	1.03371	1.27539	0.984133
P48377	MHC class II regulatory factor RFX1 OS=Mus musculus OX=10090 GN=Rfx1 PE=1 SV=2	0.00693168	0.0812042	1.35695	2	1.02391	1.17951	1.02994	1.26277	0.930594
P51569	Alpha-galactosidase A OS=Mus musculus OX=10090 GN=Gla PE=1 SV=1	0.00105161	0.0286835	1.37076	2	1.00436	1.16329	1.063	1.24211	0.906149
P50429	Arylsulfatase B OS=Mus musculus OX=10090 GN=Arsb PE=1 SV=3	0.000941797	0.026816	1.58365	2	1.05364	1.11405	0.993116	1.31155	0.828182
Q6DG52	Protein Churchill OS=Mus musculus OX=10090 GN=Churc1 PE=3 SV=1	0.00382349	0.0576685	1.33328	2	0.944138	1.24702	1.02379	1.17612	0.935303
P12265	Beta-glucuronidase OS=Mus musculus OX=10090 GN=Gusb PE=1 SV=2	0.00147994	0.035494	1.45088	2	1.01169	1.16474	1.05359	1.26087	0.869039
Q9ERN0	Secretory carrier-associated membrane protein 2 OS=Mus musculus OX=10090 GN=Scamp2 PE=1 SV=1	0.000213973	0.0138439	1.2971	2	1.07341	1.35525	1.10419	1.35352	1.04483
Q99M71	Mammalian ependymin-related protein 1 OS=Mus musculus OX=10090 GN=Epdr1 PE=1 SV=1	0.000306133	0.0160982	1.607	2	1.0821	1.40242	1.01131	1.36956	0.872695
Q80XC2	tRNA (adenine(58)-N(1))-methyltransferase catalytic subunit TRMT61A OS=Mus musculus OX=10090 GN=Trmt61a PE=1 SV=1	0.0177565	0.131471	1.41438	2	0.939724	1.14726	1.06877	1.19591	0.845532
P08228	Superoxide dismutase [Cu-Zn] OS=Mus musculus OX=10090 GN=Sod1 PE=1 SV=2	0.0018114	0.0390152	1.55055	2	1.0043	1.22627	0.962332	1.29395	0.83451
Q8R0F8	Acylpyruvase FAHD1, mitochondrial OS=Mus musculus OX=10090 GN=Fahd1 PE=1 SV=2	0.00964225	0.0959988	1.47741	2	1.02884	1.30271	1.01366	1.32718	0.898312
Q922X9	Protein arginine N-methyltransferase 7 OS=Mus musculus OX=10090 GN=Prmt7 PE=1 SV=1	0.0034971	0.0550205	1.40178	2	0.944262	1.1068	0.994549	1.22826	0.876217
P02535	Keratin, type I cytoskeletal 10 OS=Mus musculus OX=10090 GN=Krt10 PE=1 SV=3	0.00180934	0.0390152	1.80736	2	0.919646	1.47782	0.982291	1.19641	0.817667
Q6GSS7	Histone H2A type 2-A OS=Mus musculus OX=10090 GN=Hist2h2aa1 PE=1 SV=3	0.00808912	0.0874527	2.03126	2	1.16386	1.77816	0.8754	1.54576	0.883044
Q05769	Prostaglandin G/H synthase 2 OS=Mus musculus OX=10090 GN=Ptgs2 PE=1 SV=1	0.000586949	0.0211483	1.35603	2	1.04178	1.41268	1.13373	1.39697	1.07742
Q6IFZ6	Keratin, type II cytoskeletal 1b OS=Mus musculus OX=10090 GN=Krt77 PE=1 SV=1	0.00484449	0.0673269	2.10118	2	0.983048	1.73599	1.02777	1.33378	0.8262
Q3TTY5	Keratin, type II cytoskeletal 2 epidermal OS=Mus musculus OX=10090 GN=Krt2 PE=1 SV=1	0.0039013	0.058333	2.50716	2	0.920539	1.96781	0.984492	1.27378	0.784875
P06797	Cathepsin L1 OS=Mus musculus OX=10090 GN=Ctsl PE=1 SV=2	0.00173592	0.0386177	2.02222	2	1.05448	1.23554	0.965797	1.47932	0.731536
P81069	GA-binding protein subunit beta-2 OS=Mus musculus OX=10090 GN=Gabpb2 PE=1 SV=2	0.0274489	0.167945	1.42925	2	0.896099	1.28075	1.03471	1.27304	0.946599
P62878	E3 ubiquitin-protein ligase RBX1 OS=Mus musculus OX=10090 GN=Rbx1 PE=1 SV=1	0.000604526	0.021516	2.41446	2	1.12741	1.76216	0.817988	1.62267	0.729835
Q8VED5	Keratin, type II cytoskeletal 79 OS=Mus musculus OX=10090 GN=Krt79 PE=1 SV=2	0.00785201	0.0864758	2.28252	2	0.971788	1.77681	0.910326	1.4185	0.778444
Q8BLR2	Copine-4 OS=Mus musculus OX=10090 GN=Cpne4 PE=1 SV=1	0.00884668	0.0918967	1.98618	2	0.917858	1.35463	0.862851	1.34635	0.682029
Q3UV17	Keratin, type II cytoskeletal 2 oral OS=Mus musculus OX=10090 GN=Krt76 PE=1 SV=1	0.0035424	0.0554343	2.15505	2	0.935965	1.89783	1.00653	1.3823	0.880643
P04104	Keratin, type II cytoskeletal 1 OS=Mus musculus OX=10090 GN=Krt1 PE=1 SV=4	0.00269188	0.0477886	2.58879	2	0.928778	1.96934	0.990137	1.39548	0.76072
Q922U2	Keratin, type II cytoskeletal 5 OS=Mus musculus OX=10090 GN=Krt5 PE=1 SV=1	0.00275452	0.0482857	3.03135	2	0.856357	2.0635	0.93987	1.38511	0.680722
Q62136	Tyrosine-protein phosphatase non-receptor type 21 OS=Mus musculus OX=10090 GN=Ptpn21 PE=1 SV=1	0.0363353	0.194306	1.77394	2	0.689703	1.16879	0.734455	1.22349	0.693819

## Sheet: cluster 3
Accession	Description	Anova	Anova.adj	Max Fold Change	Clusters	Means.Control	Means.T1_5um_6h	Means.T2_5um_24h	Means.T3_25um_6h	Means.T4_25um_24h
P54227	Stathmin OS=Mus musculus OX=10090 GN=Stmn1 PE=1 SV=2	4.20682e-06	0.00223229	2.33301	3	1.11813	0.537729	1.17656	0.65783	1.25453
Q9CQZ1	Heat shock factor-binding protein 1 OS=Mus musculus OX=10090 GN=Hsbp1 PE=1 SV=1	0.00188446	0.0399985	2.23632	3	1.07526	0.491786	0.773398	0.74507	1.09979
P15864	Histone H1.2 OS=Mus musculus OX=10090 GN=Hist1h1c PE=1 SV=2	1.96192e-05	0.0045807	2.22657	3	1.11686	0.716497	1.18655	0.79029	1.59533
P43274	Histone H1.4 OS=Mus musculus OX=10090 GN=Hist1h1e PE=1 SV=2	2.42731e-05	0.00539624	2.2131	3	1.05554	0.696827	1.17549	0.794621	1.54215
Q9EQS3	c-Myc-binding protein OS=Mus musculus OX=10090 GN=Mycbp PE=1 SV=5	0.000407908	0.0179019	1.82532	3	1.09773	0.656845	0.92065	0.829757	1.19895
Q8CHP5	Partner of Y14 and mago OS=Mus musculus OX=10090 GN=Pym1 PE=1 SV=2	3.77099e-06	0.00223229	1.87353	3	0.987979	0.634343	1.06637	0.758488	1.18846
P56812	Programmed cell death protein 5 OS=Mus musculus OX=10090 GN=Pdcd5 PE=1 SV=3	5.06762e-05	0.00878794	1.80872	3	1.00595	0.601545	1.06404	0.790224	1.08803
Q3UHX2	28 kDa heat- and acid-stable phosphoprotein OS=Mus musculus OX=10090 GN=Pdap1 PE=1 SV=1	0.00145547	0.035138	1.5148	3	1.06805	0.787575	1.1502	0.849301	1.19302
Q9Z1P6	NADH dehydrogenase [ubiquinone] 1 alpha subcomplex subunit 7 OS=Mus musculus OX=10090 GN=Ndufa7 PE=1 SV=3	0.00052439	0.0197475	1.55296	3	1.11287	0.818832	1.08139	0.893654	1.27161
Q9JLR1	Protein transport protein Sec61 subunit alpha isoform 2 OS=Mus musculus OX=10090 GN=Sec61a2 PE=2 SV=3	0.00679845	0.0811504	1.3739	3	0.943778	0.830468	0.935489	0.773505	1.06272
O54879	High mobility group protein B3 OS=Mus musculus OX=10090 GN=Hmgb3 PE=1 SV=3	0.0174777	0.130593	1.372	3	1.00459	0.738176	0.99461	0.833474	1.01278
P62075	Mitochondrial import inner membrane translocase subunit Tim13 OS=Mus musculus OX=10090 GN=Timm13 PE=1 SV=1	1.58555e-06	0.00159851	1.51721	3	1.03677	0.746807	1.04329	0.860337	1.13307
Q6NZB0	DnaJ homolog subfamily C member 8 OS=Mus musculus OX=10090 GN=Dnajc8 PE=1 SV=2	5.76196e-05	0.00878794	1.40006	3	0.952204	0.700846	0.972857	0.800785	0.981223
Q9D937	Uncharacterized protein C11orf98 homolog OS=Mus musculus OX=10090 PE=1 SV=1	0.000129547	0.0112091	1.52171	3	0.946807	0.691487	1.05224	0.797694	1.01932
Q9CQN7	39S ribosomal protein L41, mitochondrial OS=Mus musculus OX=10090 GN=Mrpl41 PE=1 SV=1	2.49612e-05	0.00539624	1.54295	3	0.955206	0.720337	0.986664	0.804844	1.11145
Q9DCT8	Cysteine-rich protein 2 OS=Mus musculus OX=10090 GN=Crip2 PE=1 SV=1	9.08399e-05	0.0100044	1.31958	3	1.01621	0.800059	1.0137	0.863224	1.05574
P31786	Acyl-CoA-binding protein OS=Mus musculus OX=10090 GN=Dbi PE=1 SV=2	0.00707728	0.0816405	1.49831	3	1.06127	0.710768	1.06038	0.917736	1.06495
Q3UGS4	Mapk-regulated corepressor-interacting protein 1 OS=Mus musculus OX=10090 GN=Mcrip1 PE=1 SV=1	0.000530258	0.0198405	2.41398	3	0.864162	0.500088	1.08702	0.747443	1.2072
Q61823	Programmed cell death protein 4 OS=Mus musculus OX=10090 GN=Pdcd4 PE=1 SV=1	0.00258784	0.0468115	1.21298	3	1.00138	0.825556	0.958823	0.868062	0.983263
Q99N84	28S ribosomal protein S18b, mitochondrial OS=Mus musculus OX=10090 GN=Mrps18b PE=1 SV=1	0.00134587	0.0335719	1.41618	3	0.999458	0.758908	1.01634	0.870684	1.07475
Q4VAA2	Protein CDV3 OS=Mus musculus OX=10090 GN=Cdv3 PE=1 SV=2	0.000392715	0.0178697	1.35696	3	1.09673	0.827704	1.12317	0.957078	1.07828
Q920E5	Farnesyl pyrophosphate synthase OS=Mus musculus OX=10090 GN=Fdps PE=1 SV=1	0.000470324	0.018933	1.20968	3	0.979326	0.809574	0.928496	0.859578	0.966633
Q9D600	DNA replication complex GINS protein PSF2 OS=Mus musculus OX=10090 GN=Gins2 PE=1 SV=1	0.00609096	0.0762123	1.51029	3	1.00593	0.789745	1.10383	0.886189	1.19274
Q9D1J3	SAP domain-containing ribonucleoprotein OS=Mus musculus OX=10090 GN=Sarnp PE=1 SV=3	0.0179633	0.132072	1.29646	3	1.08743	0.89321	1.10509	0.960518	1.15802
Q9D855	Cytochrome b-c1 complex subunit 7 OS=Mus musculus OX=10090 GN=Uqcrb PE=1 SV=3	0.00119182	0.0311958	1.60062	3	1.00096	0.759384	1.11951	0.888931	1.21548
P08207	Protein S100-A10 OS=Mus musculus OX=10090 GN=S100a10 PE=1 SV=2	0.000593135	0.0212401	1.29588	3	1.01406	0.822764	1.01023	0.908345	1.0662
Q921S7	39S ribosomal protein L37, mitochondrial OS=Mus musculus OX=10090 GN=Mrpl37 PE=1 SV=1	0.000821809	0.0255396	1.24061	3	0.938587	0.84157	0.944266	0.844098	1.04406
P62858	40S ribosomal protein S28 OS=Mus musculus OX=10090 GN=Rps28 PE=1 SV=1	0.015382	0.12166	1.61649	3	0.993065	0.637879	1.03113	0.893642	0.934755
Q8R164	Valacyclovir hydrolase OS=Mus musculus OX=10090 GN=Bphl PE=1 SV=1	0.00851577	0.0900481	1.20474	3	1.01466	0.851741	1.02613	0.915741	1.02221
Q61508	Extracellular matrix protein 1 OS=Mus musculus OX=10090 GN=Ecm1 PE=1 SV=2	0.00356456	0.055632	1.21286	3	0.997392	0.843769	1.02338	0.910144	1.01221
Q9DBL1	Short/branched chain specific acyl-CoA dehydrogenase, mitochondrial OS=Mus musculus OX=10090 GN=Acadsb PE=1 SV=1	0.0131962	0.11342	1.21273	3	0.985176	0.824697	0.963318	0.900325	1.00014
Q61207	Prosaposin OS=Mus musculus OX=10090 GN=Psap PE=1 SV=2	0.0148471	0.119475	1.22618	3	1.0199	0.831774	0.933033	0.934446	0.949964
P97315	Cysteine and glycine-rich protein 1 OS=Mus musculus OX=10090 GN=Csrp1 PE=1 SV=3	0.0134353	0.114545	1.23856	3	0.940548	0.811622	0.970074	0.862541	1.00525
Q9CQ86	Migration and invasion enhancer 1 OS=Mus musculus OX=10090 GN=Mien1 PE=1 SV=1	0.00706705	0.0816405	1.37427	3	0.926952	0.76144	1.03238	0.856189	1.04643
Q99K43	Protein regulator of cytokinesis 1 OS=Mus musculus OX=10090 GN=Prc1 PE=1 SV=2	0.0220186	0.147558	1.38723	3	0.881002	0.8712	1.00845	0.816002	1.13198
Q61792	LIM and SH3 domain protein 1 OS=Mus musculus OX=10090 GN=Lasp1 PE=1 SV=1	7.35858e-05	0.00917949	1.37897	3	0.989114	0.833601	1.11102	0.916378	1.14951
P01887	Beta-2-microglobulin OS=Mus musculus OX=10090 GN=B2m PE=1 SV=2	0.00532853	0.0707913	1.41952	3	0.940811	0.718064	1.01931	0.874158	0.958936
Q2TPA8	Hydroxysteroid dehydrogenase-like protein 2 OS=Mus musculus OX=10090 GN=Hsdl2 PE=1 SV=1	0.0110849	0.103675	1.45226	3	0.897278	0.712786	1.03515	0.835122	0.992392
Q9CR21	Acyl carrier protein, mitochondrial OS=Mus musculus OX=10090 GN=Ndufab1 PE=1 SV=1	0.00996973	0.0981338	1.53055	3	0.902969	0.71546	0.942673	0.843685	1.09505
P55302	Alpha-2-macroglobulin receptor-associated protein OS=Mus musculus OX=10090 GN=Lrpap1 PE=1 SV=1	0.0229052	0.151757	1.24826	3	1.02799	0.886064	1.10604	0.961447	1.06018
P58771	Tropomyosin alpha-1 chain OS=Mus musculus OX=10090 GN=Tpm1 PE=1 SV=1	0.00609751	0.0762123	1.4029	3	0.986528	0.900567	1.25869	0.923693	1.26341
Q9D8M7	PHD finger protein 10 OS=Mus musculus OX=10090 GN=Phf10 PE=1 SV=4	0.0145501	0.118877	1.33166	3	1.09131	0.896129	1.08477	1.02271	1.19334
P46735	Unconventional myosin-Ib OS=Mus musculus OX=10090 GN=Myo1b PE=1 SV=3	0.00124371	0.0319803	1.2571	3	0.955255	0.81563	0.978056	0.895234	1.02533
P63166	Small ubiquitin-related modifier 1 OS=Mus musculus OX=10090 GN=Sumo1 PE=1 SV=1	0.00756437	0.0854536	1.23727	3	0.982885	0.90948	1.12528	0.921424	1.10516
Q9DCS9	NADH dehydrogenase [ubiquinone] 1 beta subcomplex subunit 10 OS=Mus musculus OX=10090 GN=Ndufb10 PE=1 SV=3	5.88055e-05	0.00878794	1.27993	3	1.00848	0.853723	1.06042	0.946066	1.0927
Q99J87	Probable ATP-dependent RNA helicase DHX58 OS=Mus musculus OX=10090 GN=Dhx58 PE=1 SV=2	0.0269681	0.165872	1.24955	3	0.98447	0.787859	0.900465	0.925819	0.929492
P17665	Cytochrome c oxidase subunit 7C, mitochondrial OS=Mus musculus OX=10090 GN=Cox7c PE=1 SV=1	0.00782437	0.0863343	1.30302	3	0.987749	0.860091	1.01607	0.929696	1.12071
Q8JZY2	COMM domain-containing protein 10 OS=Mus musculus OX=10090 GN=Commd10 PE=1 SV=1	0.00756888	0.0854536	1.22337	3	1.03457	0.922669	1.03881	0.976344	1.12877
Q63850	Nuclear pore glycoprotein p62 OS=Mus musculus OX=10090 GN=Nup62 PE=1 SV=2	0.00280239	0.0488285	1.25884	3	0.94514	0.889213	1.10027	0.89378	1.11938
P03930	ATP synthase protein 8 OS=Mus musculus OX=10090 GN=Mtatp8 PE=1 SV=1	0.0270435	0.166161	1.26569	3	1.0181	0.902821	1.09307	0.964222	1.14269
P62960	Nuclease-sensitive element-binding protein 1 OS=Mus musculus OX=10090 GN=Ybx1 PE=1 SV=3	0.0173739	0.130349	1.30975	3	0.941679	0.806399	0.992544	0.894668	1.05618
P58774	Tropomyosin beta chain OS=Mus musculus OX=10090 GN=Tpm2 PE=1 SV=1	0.0355572	0.192173	1.40375	3	1.00046	0.887471	1.24578	0.955188	1.23152
Q8BGF7	PAN2-PAN3 deadenylation complex catalytic subunit Pan2 OS=Mus musculus OX=10090 GN=Pan2 PE=1 SV=1	0.000716794	0.0235052	1.21131	3	0.94783	0.791501	0.948297	0.906509	0.958757
O08997	Copper transport protein ATOX1 OS=Mus musculus OX=10090 GN=Atox1 PE=1 SV=1	0.0366613	0.194827	1.21028	3	1.09621	0.90575	1.03832	1.05956	0.990241
Q3TIV5	Zinc finger CCCH domain-containing protein 15 OS=Mus musculus OX=10090 GN=Zc3h15 PE=1 SV=2	0.0202646	0.141469	1.23894	3	0.93468	0.82514	0.902632	0.906329	1.0223
Q91VT4	Carbonyl reductase family member 4 OS=Mus musculus OX=10090 GN=Cbr4 PE=1 SV=2	0.0136564	0.115438	1.2225	3	0.976013	0.865002	0.999119	0.952973	1.05746
Q9D7A8	Armadillo repeat-containing protein 1 OS=Mus musculus OX=10090 GN=Armc1 PE=1 SV=1	0.0255503	0.161664	1.27648	3	1.00808	0.889761	1.05466	0.985501	1.13576
Q61194	Phosphatidylinositol 4-phosphate 3-kinase C2 domain-containing subunit alpha OS=Mus musculus OX=10090 GN=Pik3c2a PE=1 SV=2	0.0199035	0.1398	1.24281	3	0.90925	0.819905	0.908037	0.901465	1.01899
Q9JIH2	Nuclear pore complex protein Nup50 OS=Mus musculus OX=10090 GN=Nup50 PE=1 SV=3	0.00136617	0.0337897	1.3586	3	0.911358	0.866547	1.07405	0.915123	1.17729
Q9JHJ0	Tropomodulin-3 OS=Mus musculus OX=10090 GN=Tmod3 PE=1 SV=1	0.000545818	0.0201642	1.28041	3	0.999606	0.948595	1.14798	1.00576	1.21459
P29595	NEDD8 OS=Mus musculus OX=10090 GN=Nedd8 PE=1 SV=2	0.0141386	0.117226	1.49479	3	0.80581	0.653304	0.976553	0.814671	0.954414
Q8VHI3	GDP-fucose protein O-fucosyltransferase 2 OS=Mus musculus OX=10090 GN=Pofut2 PE=1 SV=1	0.0285696	0.170621	1.21742	3	0.945908	0.850493	1.01903	0.963809	1.03541
Q6S5J6	Krev interaction trapped protein 1 OS=Mus musculus OX=10090 GN=Krit1 PE=1 SV=1	0.0211013	0.144589	1.23753	3	0.891975	0.863998	1.06922	0.917533	1.06725
Q8BQ30	Phostensin OS=Mus musculus OX=10090 GN=Ppp1r18 PE=1 SV=1	0.000496757	0.0193305	1.2728	3	0.918889	0.939143	1.12724	0.948266	1.16956
O35405	Phospholipase D3 OS=Mus musculus OX=10090 GN=Pld3 PE=1 SV=1	0.036777	0.195139	1.25321	3	1.05849	0.948591	1.18878	1.10623	1.01299
P09528	Ferritin heavy chain OS=Mus musculus OX=10090 GN=Fth1 PE=1 SV=2	0.00462249	0.0655532	1.28265	3	0.987004	0.950904	1.21968	1.0584	1.18623
Q80UU9	Membrane-associated progesterone receptor component 2 OS=Mus musculus OX=10090 GN=Pgrmc2 PE=1 SV=2	0.00690481	0.0812042	1.21689	3	0.994109	0.968439	1.15533	1.07304	1.17848
Q9Z0L8	Gamma-glutamyl hydrolase OS=Mus musculus OX=10090 GN=Ggh PE=1 SV=2	0.0420821	0.207525	1.258	3	0.94003	0.883996	1.11207	1.03309	1.07561
P00158	Cytochrome b OS=Mus musculus OX=10090 GN=Mt-Cyb PE=1 SV=1	0.0354815	0.191942	1.2499	3	1.02986	0.974553	1.2181	1.15045	1.20284
O70579	Peroxisomal membrane protein PMP34 OS=Mus musculus OX=10090 GN=Slc25a17 PE=1 SV=1	0.00637119	0.0778805	2.52381	3	0.711751	0.446282	1.12633	0.941722	0.979889
Q9WV02	RNA-binding motif protein, X chromosome OS=Mus musculus OX=10090 GN=Rbmx PE=1 SV=1	0.00302773	0.0506008	1.89862	3	0.919075	0.824001	1.27647	1.4496	1.56446

## Sheet: cluster 4
Accession	Description	Anova	Anova.adj	Max Fold Change	Clusters	Means.Control	Means.T1_5um_6h	Means.T2_5um_24h	Means.T3_25um_6h	Means.T4_25um_24h
Q80W00	Serine/threonine-protein phosphatase 1 regulatory subunit 10 OS=Mus musculus OX=10090 GN=Ppp1r10 PE=1 SV=1	0.0410124	0.205506	1.31656	4	1.15152	0.951822	1.12161	0.874642	1.11182
Q5RL79	Keratinocyte-associated protein 2 OS=Mus musculus OX=10090 GN=Krtcap2 PE=1 SV=2	0.0488942	0.22384	1.30676	4	1.09143	0.986801	0.989732	0.835216	1.02534
Q99JX7	Nuclear RNA export factor 1 OS=Mus musculus OX=10090 GN=Nxf1 PE=1 SV=3	0.0042612	0.0620265	1.2993	4	1.20758	0.964507	0.999352	0.929414	1.0122
Q8R5J9	PRA1 family protein 3 OS=Mus musculus OX=10090 GN=Arl6ip5 PE=1 SV=2	0.0202861	0.141469	1.46903	4	1.04437	1.18975	1.12041	0.809888	1.08969
P83093	Stromal interaction molecule 2 OS=Mus musculus OX=10090 GN=Stim2 PE=1 SV=2	0.0260596	0.163079	1.24859	4	1.0582	1.02157	1.01065	0.847513	1.03813
Q6TEK5	Vitamin K epoxide reductase complex subunit 1-like protein 1 OS=Mus musculus OX=10090 GN=Vkorc1l1 PE=1 SV=1	0.0153018	0.121623	1.23191	4	1.09444	0.970508	0.95684	0.888403	0.978179
Q8BTV1	Tumor suppressor candidate 3 OS=Mus musculus OX=10090 GN=Tusc3 PE=1 SV=1	0.0416888	0.207197	1.20199	4	1.01473	0.893431	0.977609	0.844211	0.972409
