# Supplementary material for: Amyloid β Induces Early Changes in the Ribosomal Machinery, Cytoskeletal Organization and Oxidative Phosphorylation in Retinal Photoreceptor Cells
Source: Front Mol Neurosci. 2019 Feb 22;12:24. doi: 10.3389/fnmol.2019.00024 (PMC6395395; doi:10.3389/fnmol.2019.00024)
Supplement: Supplementary file 3 [file Table_3.XLSX]

## Sheet: T1 vs Control
		TMT1_T1_5um_6h		TMT2_T1_5um_6h		TMT1-Control	TMT2_Control
Accession	Description	R1.Abundance.Ratio.127C.126	R1.Abundance.Ratio.128N.126	R2Abundance.Ratio.127C.126	R2Abundance.Ratio.128N.126	R1.Abundance.Ratio.127N.126	R2Abundance.Ratio.127N.126	Means.T1_5um_6h	Means.Control	Fold Change (Means.T1 vs Means.Control)	TwoSplTTest	TwoSplTTestAdj
P47915	60S ribosomal protein L29 OS=Mus musculus OX=10090 GN=Rpl29 PE=1 SV=2	0.35929	0.377099	0.357372	0.555228	1.04427	1.11598	0.404924	1.07953	0.375094	0.00360605	0.464879
P54227	Stathmin OS=Mus musculus OX=10090 GN=Stmn1 PE=1 SV=2	0.452186	0.522137	0.546474	0.648012	0.991952	1.26036	0.537729	1.11813	0.480919	0.00534208	0.479071
Q9CZX8	40S ribosomal protein S19 OS=Mus musculus OX=10090 GN=Rps19 PE=1 SV=3	0.528689	0.509924	0.480769	0.56701	1.0996	0.96213	0.520665	1.02857	0.506203	0.000497465	0.282947
P15208	Insulin receptor OS=Mus musculus OX=10090 GN=Insr PE=1 SV=2	0.521858	0.540458			0.93159		0.531077	0.93159	0.570076	0.0343242	0.643657
P56812	Programmed cell death protein 5 OS=Mus musculus OX=10090 GN=Pdcd5 PE=1 SV=3	0.60929	0.627481	0.599359	0.571429	0.960765	1.05325	0.601545	1.00595	0.597989	0.000225309	0.264126
Q9CR51	V-type proton ATPase subunit G 1 OS=Mus musculus OX=10090 GN=Atp6v1g1 PE=1 SV=3	0.564208	0.569466	0.658654	0.621502	0.861167	1.02959	0.602215	0.941618	0.639553	0.00456608	0.468896
P15864	Histone H1.2 OS=Mus musculus OX=10090 GN=Hist1h1c PE=1 SV=2	0.653005	0.726718	0.703526	0.789396	1.08551	1.14911	0.716497	1.11686	0.641528	0.00195041	0.44571
Q8CHP5	Partner of Y14 and mago OS=Mus musculus OX=10090 GN=Pym1 PE=1 SV=2	0.636612	0.618321	0.661859	0.621502	0.902414	1.08166	0.634343	0.987979	0.642061	0.00181065	0.44571
Q9JM93	ADP-ribosylation factor-like protein 6-interacting protein 4 OS=Mus musculus OX=10090 GN=Arl6ip4 PE=1 SV=1	0.648907	0.769466	0.735577	0.649485	0.865191	1.35858	0.698863	1.08417	0.644605	0.0453171	0.644409
P83882	60S ribosomal protein L36a OS=Mus musculus OX=10090 GN=Rpl36a PE=1 SV=2	0.536885	0.519084	0.564103	0.779087	0.93159	0.895858	0.591583	0.913549	0.647566	0.0365029	0.643657
P43274	Histone H1.4 OS=Mus musculus OX=10090 GN=Hist1h1e PE=1 SV=2	0.554645	0.712977	0.682692	0.873343	1.03119	1.08047	0.696827	1.05554	0.66016	0.0416254	0.644409
P31786	Acyl-CoA-binding protein OS=Mus musculus OX=10090 GN=Dbi PE=1 SV=2	0.677596	0.760305	0.780449	0.634757	0.95171	1.18343	0.710768	1.06127	0.669736	0.0154036	0.589241
P84086	Complexin-2 OS=Mus musculus OX=10090 GN=Cplx2 PE=1 SV=1	0.680328	0.667176			0.997988		0.67372	0.997988	0.675078	0.0273745	0.643657
O08664	B-cell CLL/lymphoma 7 protein family member C OS=Mus musculus OX=10090 GN=Bcl7c PE=1 SV=1	0.763661	0.745038			1.10966		0.754292	1.10966	0.679752	0.0352248	0.643657
P43275	Histone H1.1 OS=Mus musculus OX=10090 GN=Hist1h1a PE=1 SV=2	0.663934	0.787786	0.953526	0.692194	1.03219	1.15266	0.76652	1.09077	0.702736	0.0495404	0.657199
P62900	60S ribosomal protein L31 OS=Mus musculus OX=10090 GN=Rpl31 PE=1 SV=1	0.719945	0.60458	0.657051	0.653903	0.966801	0.895858	0.657607	0.930654	0.706608	0.00401904	0.464879
P07091	Protein S100-A4 OS=Mus musculus OX=10090 GN=S100a4 PE=1 SV=1	0.838798	0.755725	0.767628	0.693667	1.166	0.976331	0.762221	1.06696	0.714387	0.0135121	0.566183
P62075	Mitochondrial import inner membrane translocase subunit Tim13 OS=Mus musculus OX=10090 GN=Timm13 PE=1 SV=1	0.713115	0.774046	0.753205	0.748159	1.02515	1.04852	0.746807	1.03677	0.720321	0.000244628	0.264126
Q8C6B9	Active regulator of SIRT1 OS=Mus musculus OX=10090 GN=Rps19bp1 PE=1 SV=1	0.773224	0.70687	0.831731	0.802651	1.09356	1.0497	0.77721	1.07141	0.72541	0.00399042	0.464879
P70180	Atrial natriuretic peptide receptor 3 OS=Mus musculus OX=10090 GN=Npr3 PE=1 SV=3	0.887978	0.859542	0.689103	0.689249	1.09658	1.03077	0.775947	1.06317	0.729847	0.039869	0.643657
Q9D937	Uncharacterized protein C11orf98 homolog OS=Mus musculus OX=10090 PE=1 SV=1	0.561475	0.712977	0.727564	0.784978	0.930584	0.963314	0.691487	0.946807	0.730335	0.0450968	0.644409
O54879	High mobility group protein B3 OS=Mus musculus OX=10090 GN=Hmgb3 PE=1 SV=3	0.647541	0.760305	0.8125	0.742268	0.950704	1.06154	0.738176	1.00459	0.7348	0.0175847	0.604193
Q9Z1P6	NADH dehydrogenase [ubiquinone] 1 alpha subcomplex subunit 7 OS=Mus musculus OX=10090 GN=Ndufa7 PE=1 SV=3	0.849727	0.883969	0.748397	0.799705	1.03924	1.19172	0.818832	1.11287	0.735786	0.0111691	0.546107
Q6NZB0	DnaJ homolog subfamily C member 8 OS=Mus musculus OX=10090 GN=Dnajc8 PE=1 SV=2	0.680328	0.694656	0.660256	0.773196	0.93662	0.968047	0.700846	0.952204	0.736025	0.00430075	0.464879
P62911	60S ribosomal protein L32 OS=Mus musculus OX=10090 GN=Rpl32 PE=1 SV=2	0.879781	0.682443	0.68109	0.692194	1.00905	0.969231	0.729404	0.988942	0.73756	0.032435	0.643657
Q9D8T7	SRA stem-loop-interacting RNA-binding protein, mitochondrial OS=Mus musculus OX=10090 GN=Slirp PE=1 SV=2	0.812842	0.832061	0.798077	0.650957	1.08249	0.998817	0.769909	1.03981	0.74043	0.0272747	0.643657
Q3U6N9	UPF0488 protein C8orf33 homolog OS=Mus musculus OX=10090 PE=2 SV=1	0.709016	0.709924			0.95171		0.70947	0.95171	0.745468	0.00240018	0.451932
Q6ZWV7	60S ribosomal protein L35 OS=Mus musculus OX=10090 GN=Rpl35 PE=1 SV=1	0.807377	0.703817	0.751603	0.755523	1.03521	0.986982	0.75369	1.01081	0.745631	0.00274265	0.464879
Q99N95	39S ribosomal protein L3, mitochondrial OS=Mus musculus OX=10090 GN=Mrpl3 PE=1 SV=1	0.782787	0.787786	0.700321	0.764359	0.997988	1.01657	0.757987	1.00724	0.752542	0.00229947	0.451932
Q03141	MAP/microtubule affinity-regulating kinase 3 OS=Mus musculus OX=10090 GN=Mark3 PE=1 SV=2	0.72541	0.712977			0.953722		0.719167	0.953722	0.754063	0.0337331	0.643657
Q9CQN7	39S ribosomal protein L41, mitochondrial OS=Mus musculus OX=10090 GN=Mrpl41 PE=1 SV=1	0.669399	0.69771	0.862179	0.66863	0.892354	1.02249	0.720337	0.955206	0.754117	0.0479657	0.648092
Q4VAA2	Protein CDV3 OS=Mus musculus OX=10090 GN=Cdv3 PE=1 SV=2	0.864754	0.952672	0.809295	0.703976	1.09054	1.10296	0.827704	1.09673	0.7547	0.0418853	0.644409
Q08288	Cell growth-regulating nucleolar protein OS=Mus musculus OX=10090 GN=Lyar PE=1 SV=2	0.685792	0.69771	0.655449	0.702504	0.948692	0.850888	0.685115	0.89846	0.762544	0.00264191	0.464879
P62862	40S ribosomal protein S30 OS=Mus musculus OX=10090 GN=Fau PE=1 SV=1	0.711749	0.647328	0.785256	0.826215	0.943662	0.978698	0.739416	0.96102	0.769407	0.0328428	0.643657
P16330	2',3'-cyclic-nucleotide 3'-phosphodiesterase OS=Mus musculus OX=10090 GN=Cnp PE=1 SV=3	0.758197	0.743511			0.969819		0.750818	0.969819	0.774184	0.0420698	0.644409
Q61036	Serine/threonine-protein kinase PAK 3 OS=Mus musculus OX=10090 GN=Pak3 PE=1 SV=2	0.911202	0.909924			1.17606		0.910563	1.17606	0.774251	0.00302555	0.464879
A2BH40	AT-rich interactive domain-containing protein 1A OS=Mus musculus OX=10090 GN=Arid1a PE=1 SV=1	0.892077	0.90229	0.786859	0.864507	1.12173	1.08876	0.860208	1.10512	0.778383	0.00617909	0.479071
Q9DCT8	Cysteine-rich protein 2 OS=Mus musculus OX=10090 GN=Crip2 PE=1 SV=1	0.830601	0.767939	0.807692	0.795287	0.919517	1.12308	0.800059	1.01621	0.787295	0.0222449	0.634528
Q640Q5	PAN2-PAN3 deadenylation complex subunit Pan3 OS=Mus musculus OX=10090 GN=Pan3 PE=1 SV=3	0.777322	0.758779	0.759615	0.751105	0.939638	0.991716	0.761645	0.965326	0.789003	0.000277853	0.264126
B1AR13	CDGSH iron-sulfur domain-containing protein 3, mitochondrial OS=Mus musculus OX=10090 GN=Cisd3 PE=1 SV=1	0.829235	0.810687	0.74359	0.742268	0.928571	1.05207	0.78047	0.988394	0.789634	0.0149595	0.589241
Q9CZ52	Anthrax toxin receptor 1 OS=Mus musculus OX=10090 GN=Antxr1 PE=1 SV=2	0.804645	0.821374			1.02817		0.812966	1.02817	0.790693	0.0482163	0.648942
Q9JHT5	AMME syndrome candidate gene 1 protein homolog OS=Mus musculus OX=10090 GN=Ammecr1 PE=2 SV=1	0.928962	0.929771			1.17304		0.929366	1.17304	0.792273	0.0020617	0.44571
Q497H0	AN1-type zinc finger protein 3 OS=Mus musculus OX=10090 GN=Zfand3 PE=2 SV=1			0.900641	0.907216		1.13373	0.903923	1.13373	0.797301	0.0177004	0.604193
Q99JX7	Nuclear RNA export factor 1 OS=Mus musculus OX=10090 GN=Nxf1 PE=1 SV=3	0.964481	0.957252	0.947115	0.989691	1.07243	1.35976	0.964507	1.20758	0.798709	0.0385471	0.643657
Q99J87	Probable ATP-dependent RNA helicase DHX58 OS=Mus musculus OX=10090 GN=Dhx58 PE=1 SV=2	0.719945	0.748092	0.802885	0.891016	1.04326	0.928994	0.787859	0.98447	0.800287	0.0473067	0.644409
P16254	Signal recognition particle 14 kDa protein OS=Mus musculus OX=10090 GN=Srp14 PE=1 SV=1	0.755464	0.79084	0.748397	0.905744	1.05332	0.934911	0.797738	0.992351	0.803886	0.0443924	0.644409
C0HKG5	Ribonuclease T2-A OS=Mus musculus OX=10090 GN=Rnaset2a PE=1 SV=1	0.834699	0.879389	0.834936	0.901325	1.00805	1.13609	0.862108	1.07016	0.805589	0.00975602	0.529353
Q8C7H1	Methylmalonic aciduria type A homolog, mitochondrial OS=Mus musculus OX=10090 GN=Mmaa PE=1 SV=1	0.810109	0.838168	0.828526	0.742268	0.964789	1.02604	0.803869	0.994941	0.807957	0.00929284	0.520873
P08207	Protein S100-A10 OS=Mus musculus OX=10090 GN=S100a10 PE=1 SV=2	0.790984	0.767939	0.839744	0.89838	1.0332	0.995266	0.822764	1.01406	0.81136	0.0172242	0.604193
Q9WVJ9	EGF-containing fibulin-like extracellular matrix protein 2 OS=Mus musculus OX=10090 GN=Efemp2 PE=1 SV=1	0.879781	0.851908	0.828526	0.779087	1.02515	1.02249	0.833998	1.02382	0.814596	0.00609957	0.479071
Q9CRB2	H/ACA ribonucleoprotein complex subunit 2 OS=Mus musculus OX=10090 GN=Nhp2 PE=1 SV=1	0.784153	0.770992	0.74359	0.864507	1.01911	0.92071	0.789565	0.968664	0.815108	0.0235931	0.634528
Q61207	Prosaposin OS=Mus musculus OX=10090 GN=Psap PE=1 SV=2	0.856557	0.882443	0.836538	0.756996	0.963783	1.07929	0.831774	1.0199	0.815543	0.0283749	0.643657
Q8C6U2	PQ-loop repeat-containing protein 3 OS=Mus musculus OX=10090 GN=Pqlc3 PE=1 SV=1			0.854167	0.858616		1.04852	0.856388	1.04852	0.816759	0.0141478	0.577488
Q2EMV9	Poly [ADP-ribose] polymerase 14 OS=Mus musculus OX=10090 GN=Parp14 PE=1 SV=3			0.759615	0.771723		0.932544	0.765645	0.932544	0.821028	0.0441411	0.644409
P16406	Glutamyl aminopeptidase OS=Mus musculus OX=10090 GN=Enpep PE=1 SV=1	0.821038	0.88855	0.804487	0.83947	1.0493	0.990533	0.837804	1.01949	0.821786	0.00588544	0.479071
Q9DAM7	Transmembrane protein 263 OS=Mus musculus OX=10090 GN=Tmem263 PE=1 SV=1	0.73224	0.735878	0.836538	0.857143	0.978873	0.939645	0.788405	0.959059	0.822062	0.0368468	0.643657
Q921L5	Conserved oligomeric Golgi complex subunit 2 OS=Mus musculus OX=10090 GN=Cog2 PE=1 SV=2	0.747268	0.812214	0.81891	0.795287	0.890342	1.0426	0.792915	0.96347	0.822979	0.027505	0.643657
Q61823	Programmed cell death protein 4 OS=Mus musculus OX=10090 GN=Pdcd4 PE=1 SV=1	0.806011	0.746565	0.899038	0.858616	0.972837	1.03077	0.825556	1.00138	0.824414	0.0375006	0.643657
Q920E5	Farnesyl pyrophosphate synthase OS=Mus musculus OX=10090 GN=Fdps PE=1 SV=1	0.76776	0.767939	0.857372	0.849779	0.964789	0.994083	0.809574	0.979326	0.826665	0.0152677	0.589241
Q8C181	Muscleblind-like protein 2 OS=Mus musculus OX=10090 GN=Mbnl2 PE=2 SV=2			0.769231	0.758468		0.919527	0.763831	0.919527	0.830678	0.0418139	0.644409
P61358	60S ribosomal protein L27 OS=Mus musculus OX=10090 GN=Rpl27 PE=1 SV=2	0.808743	0.729771	0.844551	0.835052	0.964789	0.964497	0.803219	0.964643	0.83266	0.0213702	0.634528
Q8K0L9	Zinc finger and BTB domain-containing protein 20 OS=Mus musculus OX=10090 GN=Zbtb20 PE=1 SV=1	1.35519	1.36641			1.1338		1.36079	1.1338	1.2002	0.0248996	0.634528
P70372	ELAV-like protein 1 OS=Mus musculus OX=10090 GN=Elavl1 PE=1 SV=2	1.31011	1.24275	1.21955	1.20029	1.10664	0.96568	1.24249	1.03376	1.20192	0.0220049	0.634528
Q3UZ39	Leucine-rich repeat flightless-interacting protein 1 OS=Mus musculus OX=10090 GN=Lrrfip1 PE=1 SV=2	1.09699	1.17863	1.22115	1.21944	0.993964	0.963314	1.17795	0.978519	1.20381	0.00882285	0.51182
Q6ZPS6	Ankyrin repeat and IBR domain-containing protein 1 OS=Mus musculus OX=10090 GN=Ankib1 PE=1 SV=2	1.06148	1.04427			0.874245		1.05284	0.874245	1.20428	0.0483621	0.648942
Q8BMK1	Methyltransferase-like protein 2 OS=Mus musculus OX=10090 GN=Mettl2 PE=2 SV=2	1.07923	1.06565			0.890342		1.07242	0.890342	1.2045	0.0374942	0.643657
Q9D710	Thioredoxin-related transmembrane protein 2 OS=Mus musculus OX=10090 GN=Tmx2 PE=1 SV=1	1.11202	1.32061	1.14904	1.17378	1.01911	0.951479	1.18632	0.984716	1.20474	0.0359941	0.643657
Q9JHZ2	Progressive ankylosis protein OS=Mus musculus OX=10090 GN=Ankh PE=2 SV=1	1.22404	1.32824	1.11218	1.24153	1.04527	0.984615	1.22406	1.01449	1.20657	0.03149	0.643657
P53368	7,8-dihydro-8-oxoguanine triphosphatase OS=Mus musculus OX=10090 GN=Nudt1 PE=1 SV=1	0.878415	0.891603			0.732394		0.884985	0.732394	1.20834	0.0433443	0.644409
Q8BXV2	BRI3-binding protein OS=Mus musculus OX=10090 GN=Bri3bp PE=1 SV=1	1.13251	1.23969	1.13141	1.30339	1.04125	0.943195	1.19954	0.991009	1.21042	0.034494	0.643657
Q8VCA8	Secernin-2 OS=Mus musculus OX=10090 GN=Scrn2 PE=1 SV=1	1.19809	1.2229	1.23077	1.07216	0.922535	1.01893	1.17918	0.969538	1.21623	0.0266107	0.639695
P23198	Chromobox protein homolog 3 OS=Mus musculus OX=10090 GN=Cbx3 PE=1 SV=2	1.25273	1.28092	1.25321	1.2592	1.05634	1.00237	1.26146	1.029	1.22591	0.000338269	0.264126
Q9Z2K1	Keratin, type I cytoskeletal 16 OS=Mus musculus OX=10090 GN=Krt16 PE=1 SV=3	1.26913	1.24885			1.02414		1.25895	1.02414	1.22927	0.0429395	0.644409
A2AMM0	Caveolae-associated protein 4 OS=Mus musculus OX=10090 GN=Cavin4 PE=1 SV=1	1.14891	1.09466	1.14423	1.32695	0.926559	0.957396	1.17553	0.941852	1.2481	0.0252031	0.634528
Q5U4D9	THO complex subunit 6 homolog OS=Mus musculus OX=10090 GN=Thoc6 PE=1 SV=1	1.24863	1.19847	1.05929	1.09573	0.894366	0.945562	1.14801	0.919608	1.24837	0.020709	0.628789
Q9ERN0	Secretory carrier-associated membrane protein 2 OS=Mus musculus OX=10090 GN=Scamp2 PE=1 SV=1	1.36202	1.47786	1.29167	1.2975	1.10262	1.04497	1.35525	1.07341	1.26257	0.00936983	0.520873
P63013	Paired mesoderm homeobox protein 1 OS=Mus musculus OX=10090 GN=Prrx1 PE=1 SV=1	1.15164	1.28092	1.24519	1.16642	0.93159	0.971598	1.20985	0.951383	1.27168	0.00403484	0.464879
Q63810	Calcineurin subunit B type 1 OS=Mus musculus OX=10090 GN=Ppp3r1 PE=1 SV=3	1.1776	1.32061	1.28365	1.21944	1.02414	0.939645	1.24909	0.980986	1.2733	0.00660668	0.479071
Q8VC19	5-aminolevulinate synthase, nonspecific, mitochondrial OS=Mus musculus OX=10090 GN=Alas1 PE=1 SV=2			1.20513	1.2268		0.942012	1.21592	0.942012	1.29077	0.0384597	0.643657
Q91WV0	Protein Dr1 OS=Mus musculus OX=10090 GN=Dr1 PE=1 SV=1	1.27049	1.3374	1.29167	1.51546	1.05936	1.0284	1.35046	1.04376	1.29384	0.0130835	0.565693
Q8K2Y0	RING finger protein 219 OS=Mus musculus OX=10090 GN=Rnf219 PE=1 SV=2	1.19672	1.17099			0.913481		1.18379	0.913481	1.29591	0.0461461	0.644409
Q6DG52	Protein Churchill OS=Mus musculus OX=10090 GN=Churc1 PE=3 SV=1	1.3224	1.40153	1.11859	1.16642	0.890342	1.00118	1.24702	0.944138	1.3208	0.0328115	0.643657
Q6X893	Choline transporter-like protein 1 OS=Mus musculus OX=10090 GN=Slc44a1 PE=1 SV=3	1.1735	1.28092	1.42308	1.48306	0.995976	1.01538	1.33459	1.00563	1.32711	0.0235438	0.634528
Q9JK53	Prolargin OS=Mus musculus OX=10090 GN=Prelp PE=1 SV=2	1.1571	1.13893			0.862173		1.14798	0.862173	1.3315	0.0304598	0.643657
Q8BIK4	Dedicator of cytokinesis protein 9 OS=Mus musculus OX=10090 GN=Dock9 PE=1 SV=2	1.29781	1.28092			0.967807		1.28934	0.967807	1.33223	0.0251766	0.634528
Q66JX5	FGFR1 oncogene partner OS=Mus musculus OX=10090 GN=Fgfr1op PE=1 SV=1	0.952186	0.958779			0.709256		0.955477	0.709256	1.34715	0.0127643	0.556529
Q05769	Prostaglandin G/H synthase 2 OS=Mus musculus OX=10090 GN=Ptgs2 PE=1 SV=1	1.38798	1.48702	1.36058	1.41826	1.0493	1.03432	1.41268	1.04178	1.35603	0.000462244	0.282947
P10854	Histone H2B type 1-M OS=Mus musculus OX=10090 GN=Hist1h2bm PE=1 SV=2	1.33197	1.30687	1.24519	1.53903	1.08551	0.892308	1.35146	0.984181	1.37318	0.0252176	0.634528
Q3TT38	Uncharacterized protein C6orf106 homolog OS=Mus musculus OX=10090 GN=D17Wsu92e PE=2 SV=2	1.08197	1.09924			0.773642		1.09057	0.773642	1.40965	0.0254138	0.634528
Q80XI3	Eukaryotic translation initiation factor 4 gamma 3 OS=Mus musculus OX=10090 GN=Eif4g3 PE=1 SV=2	0.998634	1.01069			0.707243		1.00464	0.707243	1.4205	0.0188386	0.619231
Q8BIH0	Histone deacetylase complex subunit SAP130 OS=Mus musculus OX=10090 GN=Sap130 PE=1 SV=2			1.20513	1.24595		0.847337	1.22537	0.847337	1.44614	0.049685	0.657622
Q8VC34	Putative RNA polymerase II subunit B1 CTD phosphatase Rpap2 OS=Mus musculus OX=10090 GN=Rpap2 PE=2 SV=2	1.36066	1.32366			0.916499		1.34203	0.916499	1.4643	0.0397936	0.643657
P11881	Inositol 1,4,5-trisphosphate receptor type 1 OS=Mus musculus OX=10090 GN=Itpr1 PE=1 SV=2	1.14617	1.16947			0.783702		1.15776	0.783702	1.4773	0.0284038	0.643657
Q91VC4	Plasmalemma vesicle-associated protein OS=Mus musculus OX=10090 GN=Plvap PE=1 SV=1	1.23361	1.34962	1.59455	1.42121	0.828974	0.986982	1.39371	0.904534	1.5408	0.0109849	0.546107
Q8BWB6	Metalloreductase STEAP2 OS=Mus musculus OX=10090 GN=Steap2 PE=1 SV=1	1.28005	1.32519			0.834004		1.30243	0.834004	1.56166	0.0427974	0.644409
O88974	Histone-lysine N-methyltransferase SETDB1 OS=Mus musculus OX=10090 GN=Setdb1 PE=1 SV=1	1.18716	1.21679			0.750503		1.20188	0.750503	1.60144	0.0288483	0.643657
P02535	Keratin, type I cytoskeletal 10 OS=Mus musculus OX=10090 GN=Krt10 PE=1 SV=3	1.38388	1.34962	1.73397	1.47275	0.882294	0.95858	1.47782	0.919646	1.60694	0.00579188	0.479071
Q6IFZ6	Keratin, type II cytoskeletal 1b OS=Mus musculus OX=10090 GN=Krt77 PE=1 SV=1	1.96311	1.60458	2.06731	1.3947	1.02716	0.940828	1.73599	0.983048	1.76593	0.0150942	0.589241
Q8VED5	Keratin, type II cytoskeletal 79 OS=Mus musculus OX=10090 GN=Krt79 PE=1 SV=2	1.93443	1.55573	1.97436	1.67747	1.00503	0.939645	1.77681	0.971788	1.82839	0.00239642	0.451932
Q3UV17	Keratin, type II cytoskeletal 2 oral OS=Mus musculus OX=10090 GN=Krt76 PE=1 SV=1	2.22678	1.72824	2.19872	1.53314	0.977867	0.895858	1.89783	0.935965	2.02768	0.00733461	0.486404
P04104	Keratin, type II cytoskeletal 1 OS=Mus musculus OX=10090 GN=Krt1 PE=1 SV=4	2.38661	1.90687	2.16827	1.5243	1.00402	0.859172	1.96934	0.928778	2.12036	0.00798887	0.498458
Q3TTY5	Keratin, type II cytoskeletal 2 epidermal OS=Mus musculus OX=10090 GN=Krt2 PE=1 SV=1	1.97268	1.69618	2.61859	1.71134	0.954728	0.887574	1.96781	0.920539	2.13767	0.00778673	0.494034
Q922U2	Keratin, type II cytoskeletal 5 OS=Mus musculus OX=10090 GN=Krt5 PE=1 SV=1	2.16667	1.73282	2.70994	1.78203	0.890342	0.823669	2.0635	0.856357	2.40963	0.00500197	0.470912
Q9Z206	Neuroepithelial cell-transforming gene 1 protein OS=Mus musculus OX=10090 GN=Net1 PE=1 SV=2	3.55874	3.72672			1.35211		3.64176	1.35211	2.69339	0.0256497	0.634528

## Sheet: T2 vs Control
		TMT1_T2_5um_24h		TMT2_T2_5um_24h		TMT1-Control	TMT2_Control
Accession	Description	R1.Abundance.Ratio.128C.126	R1.Abundance.Ratio.129N.126	R2Abundance.Ratio.128C.126	R2Abundance.Ratio.129N.126	R1.Abundance.Ratio.127N.126	R2Abundance.Ratio.127N.126	Means.T2_5um_24h	Means.Control	Fold Change (Means.T2 vs Means.Control)	TwoSplTTest	TwoSplTTestAdj
Q61789	Laminin subunit alpha-3 OS=Mus musculus OX=10090 GN=Lama3 PE=1 SV=4			0.953704	0.955674		1.54911	0.954688	1.54911	0.616281	0.00235035	0.526186
Q99LT0	Protein dpy-30 homolog OS=Mus musculus OX=10090 GN=Dpy30 PE=1 SV=1	0.913751	0.757209	0.625	0.703901	1.2827	1.08284	0.742778	1.17854	0.630253	0.0238579	0.78809
P62077	Mitochondrial import inner membrane translocase subunit Tim8 B OS=Mus musculus OX=10090 GN=Timm8b PE=1 SV=1			0.751852	0.765071		1.09822	0.758433	1.09822	0.690599	0.0259428	0.78809
Q9CQZ1	Heat shock factor-binding protein 1 OS=Mus musculus OX=10090 GN=Hsbp1 PE=1 SV=1	0.707893	0.691163	0.77963	0.937943	1.00101	1.15503	0.773398	1.07526	0.719264	0.0433016	0.803625
Q8R1J9	Torsin-2A OS=Mus musculus OX=10090 GN=Tor2a PE=1 SV=1	0.816924	0.815814			1.08652		0.816369	1.08652	0.751362	0.00262317	0.526186
Q8R2N2	U3 small nucleolar RNA-associated protein 4 homolog OS=Mus musculus OX=10090 GN=Utp4 PE=2 SV=3	0.978845	0.887442	0.939815	0.989362	1.20624	1.26864	0.94801	1.23704	0.76635	0.00266253	0.526186
Q922H1	Protein arginine N-methyltransferase 3 OS=Mus musculus OX=10090 GN=Prmt3 PE=1 SV=2	1.0179	0.812093	0.918519	0.971631	1.1167	1.1929	0.926777	1.15417	0.80298	0.0445481	0.803625
P23780	Beta-galactosidase OS=Mus musculus OX=10090 GN=Glb1 PE=1 SV=1	1.04394	1.05023	0.9	1.03812	1.17103	1.33609	1.00603	1.25084	0.804286	0.0341139	0.803625
Q6P5H2	Nestin OS=Mus musculus OX=10090 GN=Nes PE=1 SV=1	1.24491	1.06233	1.13333	1.10904	0.963783	0.927811	1.13547	0.945626	1.20076	0.0238455	0.78809
Q8BG48	Serine/threonine-protein kinase 17B OS=Mus musculus OX=10090 GN=Stk17b PE=1 SV=1	0.843775	0.848372			0.702213		0.846071	0.702213	1.20486	0.016069	0.78809
Q6IRU2	Tropomyosin alpha-4 chain OS=Mus musculus OX=10090 GN=Tpm4 PE=1 SV=3	1.10659	1.23349	1.26296	1.18883	0.973843	1.00355	1.19649	0.988585	1.2103	0.0125148	0.781222
Q61490	CD166 antigen OS=Mus musculus OX=10090 GN=Alcam PE=1 SV=3	1.15297	1.37953	1.16296	1.13918	0.977867	1.00947	1.20484	0.993542	1.21267	0.0484643	0.803625
Q5XJE5	RNA polymerase-associated protein LEO1 OS=Mus musculus OX=10090 GN=Leo1 PE=1 SV=2	1.21074	1.19442	1.23333	1.1516	1.05332	0.92071	1.19715	0.984785	1.21564	0.0137933	0.78809
O08784	Treacle protein OS=Mus musculus OX=10090 GN=Tcof1 PE=1 SV=1	1.27665	1.30419	1.1963	1.16844	1.02616	1.00237	1.23513	1.01419	1.21785	0.00772011	0.672456
Q63943	Myocyte-specific enhancer factor 2D OS=Mus musculus OX=10090 GN=Mef2d PE=1 SV=2	0.978845	0.973023			0.798793		0.97593	0.798793	1.22176	0.0164158	0.78809
Q6PGH0	Ubiquitin domain-containing protein 2 OS=Mus musculus OX=10090 GN=Ubtd2 PE=2 SV=1	0.92677	0.924651			0.757545		0.92571	0.757545	1.22199	0.00629359	0.65842
Q9R123	N-acetyltransferase 6 OS=Mus musculus OX=10090 GN=Nat6 PE=2 SV=1	0.981286	0.981395			0.800805		0.98134	0.800805	1.22544	0.000303289	0.513137
Q8BQ30	Phostensin OS=Mus musculus OX=10090 GN=Ppp1r18 PE=1 SV=1	1.13914	1.09953	1.11852	1.15248	0.905433	0.932544	1.12724	0.918889	1.22674	0.000338352	0.513137
Q9EP97	Sentrin-specific protease 3 OS=Mus musculus OX=10090 GN=Senp3 PE=1 SV=1			1.09352	1.09929		0.893491	1.0964	0.893491	1.2271	0.0141808	0.78809
Q8CIE0	Serpin A11 OS=Mus musculus OX=10090 GN=Serpina11 PE=2 SV=1	1.02929	1.0186			0.834004		1.02393	0.834004	1.22773	0.0280296	0.78809
P09528	Ferritin heavy chain OS=Mus musculus OX=10090 GN=Fth1 PE=1 SV=2	1.15378	1.39628	1.16944	1.17465	0.938632	1.03787	1.21968	0.987004	1.23574	0.0468189	0.803625
P58774	Tropomyosin beta chain OS=Mus musculus OX=10090 GN=Tpm2 PE=1 SV=1	1.26363	1.37674	1.22778	1.12766	1.03018	0.971598	1.24578	1.00046	1.24521	0.0269983	0.78809
Q61464	Zinc finger protein 638 OS=Mus musculus OX=10090 GN=Znf638 PE=1 SV=2	1.45484	1.39814	1.37685	1.50443	1.26861	1.03669	1.4327	1.1468	1.2493	0.0316898	0.803625
Q61164	Transcriptional repressor CTCF OS=Mus musculus OX=10090 GN=Ctcf PE=1 SV=2			1.01574	1.02305		0.814201	1.01939	0.814201	1.25201	0.0175837	0.78809
Q9QX47	Protein SON OS=Mus musculus OX=10090 GN=Son PE=1 SV=2	1.1009	1	1.0537	1.06649	0.89839	0.786982	1.05464	0.840843	1.25427	0.0108849	0.739283
Q3UGS4	Mapk-regulated corepressor-interacting protein 1 OS=Mus musculus OX=10090 GN=Mcrip1 PE=1 SV=1	1.02522	1.08744	1.11759	1.12057	0.801811	0.931361	1.08702	0.864162	1.25789	0.0143106	0.78809
Q6PCZ4	Melanoma-associated antigen E1 OS=Mus musculus OX=10090 GN=Magee1 PE=1 SV=1	1.1074	1.15535	1.18796	1.32447	0.937626	0.953846	1.19115	0.945701	1.25954	0.0159903	0.78809
P62492	Ras-related protein Rab-11A OS=Mus musculus OX=10090 GN=Rab11a PE=1 SV=3	1.11798	1.12372			0.885312		1.12085	0.885312	1.26605	0.0119648	0.761748
P58771	Tropomyosin alpha-1 chain OS=Mus musculus OX=10090 GN=Tpm1 PE=1 SV=1	1.27177	1.21488	1.41944	1.1445	1.0503	0.926627	1.25869	0.986528	1.27588	0.0358207	0.803625
Q91V83	TELO2-interacting protein 1 homolog OS=Mus musculus OX=10090 GN=Tti1 PE=1 SV=2			1.08889	1.07713		0.821302	1.08299	0.821302	1.31863	0.0216386	0.78809
Q9Z2K1	Keratin, type I cytoskeletal 16 OS=Mus musculus OX=10090 GN=Krt16 PE=1 SV=3	1.35069	1.37023			1.02414		1.36043	1.02414	1.32835	0.0278723	0.78809
Q9D0J8	Parathymosin OS=Mus musculus OX=10090 GN=Ptms PE=1 SV=3	1.29699	1.60837	1.36759	1.17996	0.969819	1.02012	1.35453	0.994651	1.36181	0.0350607	0.803625
P98063	Bone morphogenetic protein 1 OS=Mus musculus OX=10090 GN=Bmp1 PE=1 SV=2	0.872254	0.884651			0.641851		0.878431	0.641851	1.36859	0.0247846	0.78809
Q9CQX8	28S ribosomal protein S36, mitochondrial OS=Mus musculus OX=10090 GN=Mrps36 PE=1 SV=1	1.17982	1.19256			0.866197		1.18617	0.866197	1.3694	0.018826	0.78809
Q7TMR0	Lysosomal Pro-X carboxypeptidase OS=Mus musculus OX=10090 GN=Prcp PE=1 SV=2	1.16599	1.25488	1.32407	1.34752	0.940644	0.906509	1.27112	0.923419	1.37654	0.00309342	0.554272
Q9WV02	RNA-binding motif protein, X chromosome OS=Mus musculus OX=10090 GN=Rbmx PE=1 SV=1	1.4345	1.07535	1.16667	1.47518	0.94165	0.897041	1.27647	0.919075	1.38886	0.0486377	0.803625
P12032	Metalloproteinase inhibitor 1 OS=Mus musculus OX=10090 GN=Timp1 PE=1 SV=2	0.91131	1.20837	0.993519	0.852837	0.719316	0.67929	0.982827	0.699016	1.40601	0.0411998	0.803625
O88974	Histone-lysine N-methyltransferase SETDB1 OS=Mus musculus OX=10090 GN=Setdb1 PE=1 SV=1	1.07079	1.06047			0.750503		1.06561	0.750503	1.41987	0.015234	0.78809
Q9D7M8	DNA-directed RNA polymerase II subunit RPB4 OS=Mus musculus OX=10090 GN=Polr2d PE=1 SV=2	0.905614	1.4307	0.948148	0.789007	0.598592	0.453254	0.992229	0.520878	1.90492	0.0374185	0.803625
Q8VC85	U6 snRNA-associated Sm-like protein LSm1 OS=Mus musculus OX=10090 GN=Lsm1 PE=1 SV=1	0.986981	1.57953	0.952778	1.2039	0.447686	0.525444	1.15639	0.485009	2.38427	0.00860681	0.702771
Q571H0	Nucleolar pre-ribosomal-associated protein 1 OS=Mus musculus OX=10090 GN=Urb1 PE=1 SV=2	1.65338	1.57395			0.452716		1.61318	0.452716	3.56333	0.0213515	0.78809

## Sheet: T3 vs Control
		TMT1_T3_25um_6h		TMT2_T3_25um_6h		TMT1-Control	TMT2_Control
Accession	Description	R1.Abundance.Ratio.129C.126	R1.Abundance.Ratio.130N.126	R2Abundance.Ratio.129C.126	R2Abundance.Ratio.130N.126	R1.Abundance.Ratio.127N.126	R2Abundance.Ratio.127N.126	Means.T3_25um_6h	Means.Control	Fold Change (Means.T3 vs Means.Control)	TwoSplTTest	TwoSplTTestAdj
P47915	60S ribosomal protein L29 OS=Mus musculus OX=10090 GN=Rpl29 PE=1 SV=2	0.650551	0.482721	0.459038	0.654054	1.04427	1.11598	0.554128	1.07953	0.513307	0.00969338	0.866793
P55200	Histone-lysine N-methyltransferase 2A OS=Mus musculus OX=10090 GN=Kmt2a PE=1 SV=3	0.776081	0.737581			1.41851		0.756586	1.41851	0.533367	0.0445578	0.882608
P54227	Stathmin OS=Mus musculus OX=10090 GN=Stmn1 PE=1 SV=2	0.721798	0.583153	0.592978	0.75027	0.991952	1.26036	0.65783	1.11813	0.588331	0.0123026	0.873018
Q9CZX8	40S ribosomal protein S19 OS=Mus musculus OX=10090 GN=Rps19 PE=1 SV=3	0.740458	0.604752	0.557867	0.672432	1.0996	0.96213	0.640198	1.02857	0.622416	0.00943232	0.866793
Q60870	Receptor expression-enhancing protein 5 OS=Mus musculus OX=10090 GN=Reep5 PE=1 SV=1	0.783715	0.802376			1.20322		0.792991	1.20322	0.659057	0.0310913	0.882608
Q6JPI3	Mediator of RNA polymerase II transcription subunit 13-like OS=Mus musculus OX=10090 GN=Med13l PE=1 SV=2	0.769296	0.785097			1.17907		0.777156	1.17907	0.659124	0.0268753	0.882608
Q9Z0U0	Xenotropic and polytropic retrovirus receptor 1 OS=Mus musculus OX=10090 GN=Xpr1 PE=1 SV=1	0.812553	0.833693			1.1831		0.823055	1.1831	0.695678	0.0389752	0.882608
P15864	Histone H1.2 OS=Mus musculus OX=10090 GN=Hist1h1c PE=1 SV=2	0.836302	0.769978	0.73342	0.825946	1.08551	1.14911	0.79029	1.11686	0.7076	0.0021937	0.688421
Q9CXZ1	NADH dehydrogenase [ubiquinone] iron-sulfur protein 4, mitochondrial OS=Mus musculus OX=10090 GN=Ndufs4 PE=1 SV=3	0.811705	0.778618	0.6658	0.677838	1.02716	0.972781	0.730799	0.999602	0.73109	0.0146387	0.873018
Q9ES30	Complement C1q tumor necrosis factor-related protein 3 OS=Mus musculus OX=10090 GN=C1qtnf3 PE=2 SV=1			0.849155	0.871351		1.16568	0.860181	1.16568	0.737922	0.0467261	0.884099
Q921Z5	Tumor necrosis factor alpha-induced protein 8 OS=Mus musculus OX=10090 GN=Tnfaip8 PE=1 SV=1	0.905852	0.825054	0.721717	0.755676	1.07243	1.06272	0.799025	1.06757	0.748454	0.0183769	0.882608
Q3URQ0	Testis-expressed protein 10 OS=Mus musculus OX=10090 GN=Tex10 PE=1 SV=1	0.900763	0.910367			1.20724		0.905553	1.20724	0.750099	0.0203272	0.882608
P43274	Histone H1.4 OS=Mus musculus OX=10090 GN=Hist1h1e PE=1 SV=2	0.868533	0.737581	0.717815	0.867027	1.03119	1.08047	0.794621	1.05554	0.752809	0.022001	0.882608
Q9EQS3	c-Myc-binding protein OS=Mus musculus OX=10090 GN=Mycbp PE=1 SV=5	0.789652	0.846652	0.827048	0.857297	1.18813	1.0142	0.829757	1.09773	0.755887	0.00729665	0.856345
Q9WUU8	TNFAIP3-interacting protein 1 OS=Mus musculus OX=10090 GN=Tnip1 PE=1 SV=1	1.0212	0.936285	0.875163	0.92	1.4004	1.09112	0.936697	1.23613	0.757767	0.0372954	0.882608
P07091	Protein S100-A4 OS=Mus musculus OX=10090 GN=S100a4 PE=1 SV=1	0.859203	0.795896	0.73342	0.868108	1.166	0.976331	0.812306	1.06696	0.761329	0.0271144	0.882608
Q5RL79	Keratinocyte-associated protein 2 OS=Mus musculus OX=10090 GN=Krtcap2 PE=1 SV=2	0.841391	0.795896	0.859558	0.845405	1.13481	1.0497	0.835216	1.09143	0.765251	0.00150874	0.688421
Q8CHP5	Partner of Y14 and mago OS=Mus musculus OX=10090 GN=Pym1 PE=1 SV=2	0.80916	0.764579	0.786736	0.68	0.902414	1.08166	0.758488	0.987979	0.767717	0.0295386	0.882608
Q99JX7	Nuclear RNA export factor 1 OS=Mus musculus OX=10090 GN=Nxf1 PE=1 SV=3	0.89313	0.992441	0.912874	0.922162	1.07243	1.35976	0.929414	1.20758	0.769648	0.0311472	0.882608
P62911	60S ribosomal protein L32 OS=Mus musculus OX=10090 GN=Rpl32 PE=1 SV=2	0.834606	0.730022	0.706112	0.816216	1.00905	0.969231	0.769793	0.988942	0.7784	0.016291	0.87531
Q8C6B9	Active regulator of SIRT1 OS=Mus musculus OX=10090 GN=Rps19bp1 PE=1 SV=1	0.938931	0.763499	0.810143	0.844324	1.09356	1.0497	0.836813	1.07141	0.78104	0.0206068	0.882608
Q9DCA5	Ribosome biogenesis protein BRX1 homolog OS=Mus musculus OX=10090 GN=Brix1 PE=1 SV=3	0.731128	0.75594	0.756827	0.736216	1.01107	0.869822	0.744939	0.937789	0.794357	0.00865587	0.856345
P53569	CCAAT/enhancer-binding protein zeta OS=Mus musculus OX=10090 GN=Cebpz PE=1 SV=2	0.93469	0.919006	0.827048	0.79027	1.09054	1.08284	0.865612	1.08668	0.796562	0.0203645	0.882608
P56382	ATP synthase subunit epsilon, mitochondrial OS=Mus musculus OX=10090 GN=Atp5e PE=1 SV=2	0.849873	0.841253	0.723017	0.836757	0.988934	1.04024	0.810974	1.01426	0.799572	0.0199501	0.882608
Q9D958	Signal peptidase complex subunit 1 OS=Mus musculus OX=10090 GN=Spcs1 PE=2 SV=3	0.795589	0.787257			0.988934		0.791412	0.988934	0.800268	0.0260379	0.882608
Q8BJ90	Zinc finger protein 771 OS=Mus musculus OX=10090 GN=Znf771 PE=2 SV=1	0.68363	0.731102	0.747724	0.777297	0.920523	0.912426	0.734145	0.916466	0.801061	0.00539669	0.844161
Q6S5C2	N-acetylglucosamine-1-phosphotransferase subunit gamma OS=Mus musculus OX=10090 GN=Gnptg PE=1 SV=1			0.940182	0.926486		1.1645	0.933309	1.1645	0.80147	0.0365164	0.882608
Q9Z1P6	NADH dehydrogenase [ubiquinone] 1 alpha subcomplex subunit 7 OS=Mus musculus OX=10090 GN=Ndufa7 PE=1 SV=3	0.927905	0.844492	0.927178	0.877838	1.03924	1.19172	0.893654	1.11287	0.803019	0.0155004	0.873018
Q8C0V0	Serine/threonine-protein kinase tousled-like 1 OS=Mus musculus OX=10090 GN=Tlk1 PE=1 SV=2	0.871077	0.87149			1.08048		0.871284	1.08048	0.806384	0.0012147	0.688421
Q6TEK5	Vitamin K epoxide reductase complex subunit 1-like protein 1 OS=Mus musculus OX=10090 GN=Vkorc1l1 PE=1 SV=1	0.922816	0.816415	0.945384	0.874595	1.08249	1.10651	0.888403	1.09444	0.811745	0.0133167	0.873018
P43276	Histone H1.5 OS=Mus musculus OX=10090 GN=Hist1h1b PE=1 SV=2	0.965225	0.867171	0.872562	0.903784	1.03823	1.18343	0.90136	1.10846	0.813168	0.0191286	0.882608
Q5DU37	Zinc finger FYVE domain-containing protein 26 OS=Mus musculus OX=10090 GN=Zfyve26 PE=1 SV=2			1.06632	1.05297		1.28994	1.05963	1.28994	0.821453	0.035272	0.882608
Q91V24	ATP-binding cassette sub-family A member 7 OS=Mus musculus OX=10090 GN=Abca7 PE=1 SV=1			1.23797	1.22378		1.49467	1.23086	1.49467	0.823495	0.0326952	0.882608
Q8BGT6	MICAL-like protein 1 OS=Mus musculus OX=10090 GN=Micall1 PE=1 SV=3	0.966073	0.965443			1.17103		0.965758	1.17103	0.824711	0.00186669	0.688421
O54879	High mobility group protein B3 OS=Mus musculus OX=10090 GN=Hmgb3 PE=1 SV=3	0.892282	0.784017	0.803641	0.858378	0.950704	1.06154	0.833474	1.00459	0.829663	0.0288215	0.882608
P47964	60S ribosomal protein L36 OS=Mus musculus OX=10090 GN=Rpl36 PE=1 SV=2	0.775233	0.734341	0.849155	0.812973	1.00101	0.908876	0.791769	0.953829	0.830095	0.0282758	0.882608
P58468	Protein FAM207A OS=Mus musculus OX=10090 GN=Fam207a PE=1 SV=1	0.976251	0.964363			1.167		0.970289	1.167	0.831437	0.0365523	0.882608
A2AMM0	Caveolae-associated protein 4 OS=Mus musculus OX=10090 GN=Cavin4 PE=1 SV=1	1.04071	1.15011	1.14044	1.21622	0.926559	0.957396	1.13511	0.941852	1.20519	0.0195079	0.882608
Q8VCH7	Retinol dehydrogenase 10 OS=Mus musculus OX=10090 GN=Rdh10 PE=1 SV=2	1.14928	1.15983			0.957746		1.15454	0.957746	1.20548	0.026938	0.882608
P50428	Arylsulfatase A OS=Mus musculus OX=10090 GN=Arsa PE=1 SV=2	1.32994	1.32289	1.40572	1.15243	1.04427	1.10651	1.29933	1.07494	1.20875	0.0450644	0.882608
Q0HA38	Tetratricopeptide repeat protein 21B OS=Mus musculus OX=10090 GN=Ttc21b PE=1 SV=1	1.1162	1.17927	1.23667	1.12865	1.04125	0.887574	1.16424	0.961345	1.21105	0.0334223	0.882608
P50284	Tumor necrosis factor receptor superfamily member 3 OS=Mus musculus OX=10090 GN=Ltbr PE=1 SV=1	1.13571	1.15443			0.94165		1.14503	0.94165	1.21598	0.046011	0.882608
Q8R2T8	General transcription factor 3C polypeptide 5 OS=Mus musculus OX=10090 GN=Gtf3c5 PE=2 SV=2	1.02799	1.18035	1.21456	1.09946	0.961771	0.894675	1.12823	0.927616	1.21627	0.0315235	0.882608
Q8VDK1	Deaminated glutathione amidase OS=Mus musculus OX=10090 GN=Nit1 PE=1 SV=2	1.13571	1.15551			0.938632		1.14557	0.938632	1.22046	0.0477382	0.884099
Q80Y56	Rabenosyn-5 OS=Mus musculus OX=10090 GN=Rbsn PE=1 SV=1	1.03053	1.03132			0.844064		1.03093	0.844064	1.22138	0.00209425	0.688421
P97821	Dipeptidyl peptidase 1 OS=Mus musculus OX=10090 GN=Ctsc PE=1 SV=1	1.23664	1.1933	1.43693	1.24216	0.974849	1.10651	1.27395	1.03859	1.22661	0.0486529	0.884099
Q00780	Collagen alpha-1(VIII) chain OS=Mus musculus OX=10090 GN=Col8a1 PE=1 SV=3	1.2536	1.2797	1.18075	1.18378	1.00604	0.986982	1.2237	0.996464	1.22804	0.00270848	0.688421
Q9QXN3	Activating signal cointegrator 1 OS=Mus musculus OX=10090 GN=Trip4 PE=1 SV=2	1.14843	1.14471			0.929577		1.14657	0.929577	1.23343	0.00853123	0.856345
P51569	Alpha-galactosidase A OS=Mus musculus OX=10090 GN=Gla PE=1 SV=1	1.15946	1.23002	1.37971	1.20973	0.980885	1.0284	1.24211	1.00436	1.23672	0.0210412	0.882608
P50429	Arylsulfatase B OS=Mus musculus OX=10090 GN=Arsb PE=1 SV=3	1.33842	1.3013	1.342	1.26595	1.10362	1.00592	1.31155	1.05364	1.24478	0.00334398	0.736216
P12265	Beta-glucuronidase OS=Mus musculus OX=10090 GN=Gusb PE=1 SV=2	1.21204	1.21058	1.42263	1.21081	1.00101	1.02249	1.26087	1.01169	1.2463	0.0222144	0.882608
Q9ERN0	Secretory carrier-associated membrane protein 2 OS=Mus musculus OX=10090 GN=Scamp2 PE=1 SV=1	1.38083	1.42765	1.43823	1.18378	1.10262	1.04497	1.35352	1.07341	1.26096	0.0299183	0.882608
Q3U269	Thiosulfate sulfurtransferase/rhodanese-like domain-containing protein 2 OS=Mus musculus OX=10090 GN=Tstd2 PE=2 SV=3	1.08821	1.11123			0.853119		1.09966	0.853119	1.28899	0.0453875	0.882608
Q922X9	Protein arginine N-methyltransferase 7 OS=Mus musculus OX=10090 GN=Prmt7 PE=1 SV=1	1.1883	1.34125	1.24967	1.1427	0.857143	1.04024	1.22826	0.944262	1.30076	0.0288829	0.882608
Q05769	Prostaglandin G/H synthase 2 OS=Mus musculus OX=10090 GN=Ptgs2 PE=1 SV=1	1.31298	1.34989	1.70611	1.25946	1.0493	1.03432	1.39697	1.04178	1.34094	0.0455834	0.882608
Q9JI90	E3 ubiquitin-protein ligase RNF14 OS=Mus musculus OX=10090 GN=Rnf14 PE=1 SV=2	1.37913	1.35853			1.01911		1.36879	1.01911	1.34312	0.0281133	0.882608
Q8C522	Endonuclease domain-containing 1 protein OS=Mus musculus OX=10090 GN=Endod1 PE=1 SV=2	0.910941	0.935205			0.679074		0.922994	0.679074	1.35919	0.0471386	0.884099
P06797	Cathepsin L1 OS=Mus musculus OX=10090 GN=Ctsl PE=1 SV=2	1.28923	1.60367	1.71001	1.35459	1.00704	1.10414	1.47932	1.05448	1.4029	0.0318403	0.882608
Q99M01	Phenylalanine--tRNA ligase, mitochondrial OS=Mus musculus OX=10090 GN=Fars2 PE=1 SV=1	1.19932	1.23002			0.863179		1.21457	0.863179	1.40709	0.0407471	0.882608
Q91V83	TELO2-interacting protein 1 homolog OS=Mus musculus OX=10090 GN=Tti1 PE=1 SV=2			1.20546	1.17405		0.821302	1.18965	0.821302	1.4485	0.0392321	0.882608
Q562D6	tRNA (adenine(37)-N6)-methyltransferase OS=Mus musculus OX=10090 GN=Trmo PE=2 SV=2	0.920271	0.930886			0.636821		0.925563	0.636821	1.45341	0.0169049	0.882608
O88974	Histone-lysine N-methyltransferase SETDB1 OS=Mus musculus OX=10090 GN=Setdb1 PE=1 SV=1	1.08312	1.10691			0.750503		1.09495	0.750503	1.45896	0.0316864	0.882608
Q91WT8	RNA-binding protein 47 OS=Mus musculus OX=10090 GN=Rbm47 PE=1 SV=1	0.969466	0.970842			0.652918		0.970154	0.652918	1.48587	0.00197562	0.688421
Q8CGP0	Histone H2B type 3-B OS=Mus musculus OX=10090 GN=Hist3h2bb PE=1 SV=3			0.912874	0.943784		0.607101	0.9282	0.607101	1.52891	0.0431766	0.882608
Q9CPT3	N-acylneuraminate-9-phosphatase OS=Mus musculus OX=10090 GN=Nanp PE=1 SV=1	2.29686	2.2527			1.38129		2.27467	1.38129	1.64678	0.0214499	0.882608
Q497I4	Keratin, type I cuticular Ha5 OS=Mus musculus OX=10090 GN=Krt35 PE=1 SV=1	1.10517	1.13931			0.663984		1.12211	0.663984	1.68997	0.0319355	0.882608
Q8VC85	U6 snRNA-associated Sm-like protein LSm1 OS=Mus musculus OX=10090 GN=Lsm1 PE=1 SV=1	0.963528	1.33477	0.980494	1.33297	0.447686	0.525444	1.13864	0.485009	2.34766	0.00423554	0.736216
Q571H0	Nucleolar pre-ribosomal-associated protein 1 OS=Mus musculus OX=10090 GN=Urb1 PE=1 SV=2	1.32909	1.21922			0.452716		1.27297	0.452716	2.81186	0.0459332	0.882608

## Sheet: T4 vs Control
		TMT1_T4_25um_24h		TMT2_T1_25um_24h		TMT1-Control	TMT2_Control
Accession	Description	R1.Abundance.Ratio.130C.126	R1.Abundance.Ratio.131.126	R2Abundance.Ratio.130C.126	R2Abundance.Ratio.131.126	R1.Abundance.Ratio.127N.126	R2Abundance.Ratio.127N.126	Means.T4_25um_24h	Means.Control	Fold Change (Means.T4 vs Means.Control)	TwoSplTTest	TwoSplTTestAdj
P62878	E3 ubiquitin-protein ligase RBX1 OS=Mus musculus OX=10090 GN=Rbx1 PE=1 SV=1	0.64233	0.847962	0.731481	0.712133	1.38229	0.919527	0.729835	1.12741	0.647355	0.0455046	0.586332
P08730	Keratin, type I cytoskeletal 13 OS=Mus musculus OX=10090 GN=Krt13 PE=1 SV=2			0.575758	0.596352		0.902959	0.585964	0.902959	0.648938	0.0447353	0.586332
Q60648	Ganglioside GM2 activator OS=Mus musculus OX=10090 GN=Gm2a PE=1 SV=2	0.790812	0.884013	0.632155	0.670103	1.11066	1.10059	0.737691	1.10562	0.667221	0.0245676	0.574558
Q99LT0	Protein dpy-30 homolog OS=Mus musculus OX=10090 GN=Dpy30 PE=1 SV=1	0.848236	0.935737	0.664983	0.72958	1.2827	1.08284	0.78775	1.17854	0.668412	0.0326139	0.574558
P23780	Beta-galactosidase OS=Mus musculus OX=10090 GN=Glb1 PE=1 SV=1	0.918786	0.934953	0.810606	0.749405	1.17103	1.33609	0.849929	1.25084	0.679486	0.0120861	0.531512
Q9Z0S9	Prenylated Rab acceptor protein 1 OS=Mus musculus OX=10090 GN=Rabac1 PE=1 SV=1	0.716981	0.738245			1.06942		0.727535	1.06942	0.68031	0.0417692	0.586332
P06797	Cathepsin L1 OS=Mus musculus OX=10090 GN=Ctsl PE=1 SV=2	0.735029	0.765674	0.777778	0.654243	1.00704	1.10414	0.731536	1.05448	0.693744	0.004924	0.512409
Q91VE6	MKI67 FHA domain-interacting nucleolar phosphoprotein OS=Mus musculus OX=10090 GN=Nifk PE=1 SV=1	0.729286	0.844044	0.935185	1.00159	1.27666	1.1574	0.871389	1.21557	0.716859	0.0365806	0.583391
P11679	Keratin, type II cytoskeletal 8 OS=Mus musculus OX=10090 GN=Krt8 PE=1 SV=4			0.566498	0.554322		0.777515	0.560377	0.777515	0.720728	0.0365393	0.583391
Q6P073	Ubiquitin-conjugating enzyme E2 J2 OS=Mus musculus OX=10090 GN=Ube2j2 PE=1 SV=1	0.842494	0.822884			1.14588		0.832631	1.14588	0.726633	0.0406058	0.586332
Q9CQF4	Uncharacterized protein C6orf203 homolog OS=Mus musculus OX=10090 PE=1 SV=1	0.719442	0.732759			0.985915		0.72607	0.985915	0.736442	0.0330226	0.574558
P52760	2-iminobutanoate/2-iminopropanoate deaminase OS=Mus musculus OX=10090 GN=Rida PE=1 SV=3	0.919606	0.920846	0.704545	0.750198	1.08048	1.12544	0.817935	1.10273	0.741733	0.0460942	0.586332
Q3TLD5	Unconventional prefoldin RPB5 interactor OS=Mus musculus OX=10090 GN=Uri1 PE=1 SV=2	0.887613	0.880878			1.18913		0.884239	1.18913	0.743598	0.0141725	0.531512
Q6GQT6	Sterol regulatory element-binding protein cleavage-activating protein OS=Mus musculus OX=10090 GN=Scap PE=1 SV=1			0.906566	0.929421		1.22012	0.917922	1.22012	0.752322	0.0481431	0.586332
P18242	Cathepsin D OS=Mus musculus OX=10090 GN=Ctsd PE=1 SV=1	0.945857	0.926332	0.768519	0.776368	1.15594	1.08284	0.850313	1.11879	0.760028	0.0330227	0.574558
Q8R080	G2 and S phase-expressed protein 1 OS=Mus musculus OX=10090 GN=Gtse1 PE=1 SV=2	0.745693	0.763323			0.984909		0.754457	0.984909	0.766016	0.0482389	0.586332
Q61084	Mitogen-activated protein kinase kinase kinase 3 OS=Mus musculus OX=10090 GN=Map3k3 PE=1 SV=1	0.892535	0.901254			1.166		0.896884	1.166	0.7692	0.0204184	0.5702
Q8CIL4	Uncharacterized protein C1orf131 homolog OS=Mus musculus OX=10090 PE=1 SV=1	0.850697	0.869122			1.1167		0.85986	1.1167	0.770001	0.0451241	0.586332
Q9D125	28S ribosomal protein S25, mitochondrial OS=Mus musculus OX=10090 GN=Mrps25 PE=1 SV=1	0.788351	0.774295			1.01408		0.781291	1.01408	0.77044	0.0379887	0.586332
Q8K409	DNA polymerase beta OS=Mus musculus OX=10090 GN=Polb PE=1 SV=3	0.907301	0.925549			1.17505		0.916379	1.17505	0.779864	0.0440833	0.586332
P50429	Arylsulfatase B OS=Mus musculus OX=10090 GN=Arsb PE=1 SV=3	0.885152	0.816614	0.80303	0.810468	1.10362	1.00592	0.828182	1.05364	0.786021	0.00543945	0.512409
Q62371	Discoidin domain-containing receptor 2 OS=Mus musculus OX=10090 GN=Ddr2 PE=1 SV=2	0.964725	0.95768	0.872054	0.837431	1.03119	1.27811	0.906315	1.14803	0.789454	0.0482503	0.586332
Q9CZE3	Ras-related protein Rab-32 OS=Mus musculus OX=10090 GN=Rab32 PE=1 SV=3	0.945857	1.07837	1.08754	0.916733	1.32696	1.20592	1.0042	1.26499	0.793839	0.0331444	0.574558
A6H611	Mitochondrial intermediate peptidase OS=Mus musculus OX=10090 GN=Mipep PE=1 SV=1	0.777687	0.802508	0.737374	0.780333	0.995976	0.939645	0.774115	0.9674	0.800201	0.00221844	0.49804
Q99M71	Mammalian ependymin-related protein 1 OS=Mus musculus OX=10090 GN=Epdr1 PE=1 SV=1	0.871206	0.863636	0.860269	0.896114	1.05936	1.10533	0.872695	1.0821	0.806485	0.000345658	0.454978
Q9JL60	Glucocorticoid modulatory element-binding protein 1 OS=Mus musculus OX=10090 GN=Gmeb1 PE=1 SV=2	0.946678	0.932602			1.15191		0.939613	1.15191	0.815699	0.0404884	0.586332
P50428	Arylsulfatase A OS=Mus musculus OX=10090 GN=Arsa PE=1 SV=2	0.882691	0.886364	0.866162	0.882633	1.04427	1.10651	0.879427	1.07494	0.81812	0.000486773	0.454978
A2AQ07	Tubulin beta-1 chain OS=Mus musculus OX=10090 GN=Tubb1 PE=1 SV=1			0.900673	0.885012		1.08994	0.892808	1.08994	0.819135	0.0483822	0.586332
Q3V1H1	Cytoskeleton-associated protein 2 OS=Mus musculus OX=10090 GN=Ckap2 PE=1 SV=1	0.958983	0.956113			1.16499		0.957547	1.16499	0.821936	0.00842621	0.517724
P35276	Ras-related protein Rab-3D OS=Mus musculus OX=10090 GN=Rab3d PE=1 SV=1	0.849057	0.862069			1.03521		0.855538	1.03521	0.826438	0.0439179	0.586332
Q8BFS6	Serine/threonine-protein phosphatase CPPED1 OS=Mus musculus OX=10090 GN=Cpped1 PE=1 SV=1	0.931911	0.935737	0.788721	0.827914	1.07646	1.02012	0.868679	1.04791	0.828963	0.0476771	0.586332
Q00780	Collagen alpha-1(VIII) chain OS=Mus musculus OX=10090 GN=Col8a1 PE=1 SV=3	0.898277	0.865204	0.796296	0.756542	1.00604	0.986982	0.827197	0.996464	0.830133	0.0339215	0.574729
Q497H0	AN1-type zinc finger protein 3 OS=Mus musculus OX=10090 GN=Zfand3 PE=2 SV=1			0.936869	0.950833		1.13373	0.943825	1.13373	0.832497	0.0444217	0.586332
Q9JJ80	Ribosome production factor 2 homolog OS=Mus musculus OX=10090 GN=Rpf2 PE=2 SV=2	1.30927	1.29075			1.07847		1.29998	1.07847	1.20539	0.0419797	0.586332
Q91V04	Translocating chain-associated membrane protein 1 OS=Mus musculus OX=10090 GN=Tram1 PE=1 SV=3	1.19524	1.14734	1.15741	1.22284	0.984909	0.970414	1.18032	0.977635	1.20732	0.00111864	0.454978
Q5SVD0	Refilin-B OS=Mus musculus OX=10090 GN=Rflnb PE=1 SV=1	1.11239	1.30251	1.16498	1.21332	1.05433	0.925444	1.19628	0.987785	1.21107	0.040469	0.586332
Q8BJ05	Zinc finger CCCH domain-containing protein 14 OS=Mus musculus OX=10090 GN=Zc3h14 PE=1 SV=1	1.20509	1.15125	1.25758	1.27042	0.913481	1.11006	1.22016	1.00698	1.2117	0.048772	0.586332
Q9D855	Cytochrome b-c1 complex subunit 7 OS=Mus musculus OX=10090 GN=Uqcrb PE=1 SV=3	1.2863	1.25705	1.24158	1.08723	0.979879	1.02249	1.21548	1.00096	1.21432	0.0290866	0.574558
Q9JHJ0	Tropomodulin-3 OS=Mus musculus OX=10090 GN=Tmod3 PE=1 SV=1	1.2863	1.30251	1.1835	1.09754	1.03219	0.968047	1.21459	0.999606	1.21506	0.0365171	0.583391
Q62433	Protein NDRG1 OS=Mus musculus OX=10090 GN=Ndrg1 PE=1 SV=1	1.24364	1.23119	1.31566	1.26487	0.975855	1.08757	1.26343	1.0302	1.22639	0.00682879	0.512409
Q8BH74	Nuclear pore complex protein Nup107 OS=Mus musculus OX=10090 GN=Nup107 PE=1 SV=1	0.992617	1.13871	1.19781	1.17605	0.928571	0.902959	1.12332	0.915675	1.22676	0.0337078	0.574729
O54784	Death-associated protein kinase 3 OS=Mus musculus OX=10090 GN=Dapk3 PE=1 SV=1	1.15422	1.04781	0.952862	0.961142	0.841046	0.823669	1.02588	0.832312	1.23257	0.0362121	0.583391
Q3TWN3	Metal transporter CNNM2 OS=Mus musculus OX=10090 GN=Cnnm2 PE=1 SV=3			1.2037	1.19508		0.968047	1.19939	0.968047	1.23897	0.0184871	0.538015
Q8BHS3	Pre-mRNA-splicing factor RBM22 OS=Mus musculus OX=10090 GN=Rbm22 PE=1 SV=1	1.11977	1.18103	1.07155	1.12609	0.967807	0.846154	1.12394	0.904938	1.24201	0.0130043	0.531512
Q9R0M4	Podocalyxin OS=Mus musculus OX=10090 GN=Podxl PE=1 SV=2	1.44135	1.22884	1.24663	1.21967	1.1167	0.951479	1.28103	1.03078	1.24278	0.047656	0.586332
Q9CRB9	MICOS complex subunit Mic19 OS=Mus musculus OX=10090 GN=Chchd3 PE=1 SV=1	1.07301	1.29545	1.18771	1.22284	1.03622	0.885207	1.192	0.957741	1.2446	0.045587	0.586332
Q9JHL1	Na(+)/H(+) exchange regulatory cofactor NHE-RF2 OS=Mus musculus OX=10090 GN=Slc9a3r2 PE=1 SV=2	1.13536	1.13166			0.908451		1.13351	0.908451	1.24774	0.00812048	0.516671
O88532	Zinc finger RNA-binding protein OS=Mus musculus OX=10090 GN=Zfr PE=1 SV=2	1.12059	1.17398	1.15488	1.29421	1.03018	0.873373	1.18417	0.948542	1.24841	0.0321949	0.574558
P70257	Nuclear factor 1 X-type OS=Mus musculus OX=10090 GN=Nfix PE=1 SV=2	1.12469	1.15204	1.22475	1.1023	1.03521	0.818935	1.15004	0.920745	1.24903	0.0489827	0.586332
Q80U93	Nuclear pore complex protein Nup214 OS=Mus musculus OX=10090 GN=Nup214 PE=1 SV=2	1.18376	1.22727	1.1431	1.22125	0.970825	0.938462	1.19336	0.954506	1.25024	0.00112187	0.454978
Q6KAU7	Pleckstrin homology domain-containing family G member 2 OS=Mus musculus OX=10090 GN=Plekhg2 PE=2 SV=2	1.1936	1.20141			0.957746		1.1975	0.957746	1.25033	0.0160901	0.531512
Q6P9R1	ATP-dependent RNA helicase DDX51 OS=Mus musculus OX=10090 GN=Ddx51 PE=1 SV=1	1.04102	1.13401	1.10354	1.27042	0.95674	0.857988	1.13423	0.90602	1.25189	0.0340763	0.574729
O35691	Pinin OS=Mus musculus OX=10090 GN=Pnn PE=1 SV=4	1.14192	1.32994	1.14899	1.2498	1.01408	0.926627	1.21522	0.96937	1.25362	0.0210026	0.5702
O88291	DBIRD complex subunit ZNF326 OS=Mus musculus OX=10090 GN=Znf326 PE=1 SV=1	1.20263	1.35737	1.30724	1.33783	1.04527	1.0213	1.29986	1.03322	1.25807	0.00507869	0.512409
Q8BVY0	Ribosomal L1 domain-containing protein 1 OS=Mus musculus OX=10090 GN=Rsl1d1 PE=1 SV=1	1.18458	1.22257	1.05303	1.17288	1.01207	0.83432	1.15647	0.918908	1.25852	0.039875	0.586332
P12032	Metalloproteinase inhibitor 1 OS=Mus musculus OX=10090 GN=Timp1 PE=1 SV=2	0.80886	0.805643	1	0.92387	0.719316	0.67929	0.880859	0.699016	1.26014	0.0466575	0.586332
Q99LH2	Phosphatidylserine synthase 1 OS=Mus musculus OX=10090 GN=Ptdss1 PE=1 SV=1			1.04798	1.06106		0.835503	1.0545	0.835503	1.26212	0.0293625	0.574558
P0DN34	NADH dehydrogenase [ubiquinone] 1 beta subcomplex subunit 1 OS=Mus musculus OX=10090 GN=Ndufb1 PE=3 SV=1	1.21903	1.22571			0.967807		1.22236	0.967807	1.26302	0.0128881	0.531512
Q80UZ2	Protein SDA1 homolog OS=Mus musculus OX=10090 GN=Sdad1 PE=1 SV=1	1.26005	1.09639	1.23737	1.31959	0.957746	0.981065	1.22553	0.969336	1.2643	0.0171444	0.531512
Q9CXK8	60S ribosome subunit biogenesis protein NIP7 homolog OS=Mus musculus OX=10090 GN=Nip7 PE=1 SV=1	1.12633	1.12539	1.09091	1.25456	1.0171	0.809467	1.14766	0.907365	1.26483	0.0483687	0.586332
O88569	Heterogeneous nuclear ribonucleoproteins A2/B1 OS=Mus musculus OX=10090 GN=Hnrnpa2b1 PE=1 SV=2	1.11403	1.23589	1.16498	1.29262	1.02414	0.876923	1.19996	0.947679	1.26621	0.025858	0.574558
O88441	Metaxin-2 OS=Mus musculus OX=10090 GN=Mtx2 PE=1 SV=1	1.18294	1.36912	1.18939	1.29262	1.01207	0.968047	1.25618	0.989815	1.2691	0.0119066	0.531512
Q6P5H2	Nestin OS=Mus musculus OX=10090 GN=Nes PE=1 SV=1	1.25267	1.30329	1.13552	1.11895	0.963783	0.927811	1.20011	0.945626	1.26912	0.0139042	0.531512
E9Q4N7	AT-rich interactive domain-containing protein 1B OS=Mus musculus OX=10090 GN=Arid1b PE=1 SV=1	1.0566	1.06818	1.16498	1.22046	0.990946	0.792899	1.12551	0.886409	1.26974	0.0497653	0.586332
Q64127	Transcription intermediary factor 1-alpha OS=Mus musculus OX=10090 GN=Trim24 PE=1 SV=1			1.17593	1.19191		0.931361	1.18389	0.931361	1.27114	0.0310037	0.574558
Q8BQ30	Phostensin OS=Mus musculus OX=10090 GN=Ppp1r18 PE=1 SV=1	1.2461	1.21082	1.14815	1.0801	0.905433	0.932544	1.16956	0.918889	1.2728	0.00740176	0.512409
Q8BGH2	Sorting and assembly machinery component 50 homolog OS=Mus musculus OX=10090 GN=Samm50 PE=1 SV=1	1.14028	1.29467	1.24242	1.27439	1.0493	0.884024	1.23647	0.963121	1.28382	0.0208073	0.5702
Q99K43	Protein regulator of cytokinesis 1 OS=Mus musculus OX=10090 GN=Prc1 PE=1 SV=2	1.05496	1.20376	1.04714	1.23473	0.823944	0.942012	1.13198	0.881002	1.28488	0.0307768	0.574558
Q9JIH2	Nuclear pore complex protein Nup50 OS=Mus musculus OX=10090 GN=Nup50 PE=1 SV=3	1.31173	1.21395	1.14899	1.04996	0.904427	0.918343	1.17729	0.911358	1.2918	0.0220397	0.573319
Q8BHN0	Protein phosphatase 1L OS=Mus musculus OX=10090 GN=Ppm1l PE=1 SV=1	0.900738	0.918495			0.703219		0.909573	0.703219	1.29344	0.0417696	0.586332
Q8R081	Heterogeneous nuclear ribonucleoprotein L OS=Mus musculus OX=10090 GN=Hnrnpl PE=1 SV=2	1.16243	1.33542	1.18013	1.295	1.0503	0.87574	1.24107	0.959057	1.29405	0.0270827	0.574558
Q8C2Q3	RNA-binding protein 14 OS=Mus musculus OX=10090 GN=Rbm14 PE=1 SV=1	1.37572	1.33464	1.12121	1.26408	1.06439	0.897041	1.2701	0.977138	1.29982	0.0374726	0.586332
Q8CHT3	Integrator complex subunit 5 OS=Mus musculus OX=10090 GN=Ints5 PE=2 SV=1	1.24856	1.26724	1.06481	1.13006	0.930584	0.87574	1.17466	0.902745	1.30121	0.0153843	0.531512
Q99M54	Cell division cycle-associated protein 3 OS=Mus musculus OX=10090 GN=Cdca3 PE=1 SV=2	0.934372	0.941223			0.719316		0.937791	0.719316	1.30373	0.0151811	0.531512
O08784	Treacle protein OS=Mus musculus OX=10090 GN=Tcof1 PE=1 SV=1	1.43314	1.39655	1.25505	1.22205	1.02616	1.00237	1.32365	1.01419	1.30513	0.0108216	0.531512
Q9JIX8	Apoptotic chromatin condensation inducer in the nucleus OS=Mus musculus OX=10090 GN=Acin1 PE=1 SV=3	1.17966	1.4279	1.24242	1.44647	1.06237	0.938462	1.31904	0.998498	1.32103	0.0306386	0.574558
Q9CY58	Plasminogen activator inhibitor 1 RNA-binding protein OS=Mus musculus OX=10090 GN=Serbp1 PE=1 SV=2	1.17227	1.33621	1.21633	1.31086	0.929577	0.969231	1.25712	0.949197	1.32441	0.00426943	0.512409
Q6PHS6	Sorting nexin-13 OS=Mus musculus OX=10090 GN=Snx13 PE=2 SV=1	0.919606	0.896552			0.685111		0.908006	0.685111	1.32534	0.0495958	0.586332
Q9CRB2	H/ACA ribonucleoprotein complex subunit 2 OS=Mus musculus OX=10090 GN=Nhp2 PE=1 SV=1	1.29204	1.37618	1.1835	1.30769	1.01911	0.92071	1.28797	0.968664	1.32964	0.00720423	0.512409
Q9ERG0	LIM domain and actin-binding protein 1 OS=Mus musculus OX=10090 GN=Lima1 PE=1 SV=3	1.11321	1.38166	1.22222	1.37986	1.05332	0.852071	1.26908	0.947367	1.33959	0.0454084	0.586332
Q8CAQ8	MICOS complex subunit Mic60 OS=Mus musculus OX=10090 GN=Immt PE=1 SV=1	1.15833	1.34953	1.21212	1.33545	1.04628	0.839053	1.26124	0.936954	1.3461	0.0275644	0.574558
Q9CZX8	40S ribosomal protein S19 OS=Mus musculus OX=10090 GN=Rps19 PE=1 SV=3	1.38966	1.41301	1.30219	1.45361	1.0996	0.96213	1.38849	1.02857	1.34993	0.00507035	0.512409
D3YXK2	Scaffold attachment factor B1 OS=Mus musculus OX=10090 GN=Safb PE=1 SV=2			1.19781	1.19033		0.881657	1.19406	0.881657	1.35434	0.0113949	0.531512
Q80XU8	Leucine-rich repeat and fibronectin type-III domain-containing protein 4 OS=Mus musculus OX=10090 GN=Lrfn4 PE=1 SV=1	1.07465	1.0627			0.788732		1.06866	0.788732	1.3549	0.0203001	0.5702
Q9QXS1	Plectin OS=Mus musculus OX=10090 GN=Plec PE=1 SV=3	1.16981	1.34639	1.22896	1.30214	1.04427	0.821302	1.26	0.926098	1.36055	0.0241252	0.574558
Q9D0E1	Heterogeneous nuclear ribonucleoprotein M OS=Mus musculus OX=10090 GN=Hnrnpm PE=1 SV=3	1.17555	1.41928	1.22475	1.27676	1.08451	0.80355	1.27092	0.933518	1.36143	0.0486612	0.586332
A6X935	Inter alpha-trypsin inhibitor, heavy chain 4 OS=Mus musculus OX=10090 GN=Itih4 PE=1 SV=2	1.48975	1.32288	1.45202	1.35131	0.873239	1.20473	1.4023	1.02568	1.36719	0.0434892	0.586332
Q9CR51	V-type proton ATPase subunit G 1 OS=Mus musculus OX=10090 GN=Atp6v1g1 PE=1 SV=3	1.24528	1.15596	1.54714	1.28232	0.861167	1.02959	1.29997	0.941618	1.38057	0.0403642	0.586332
Q5XJE5	RNA polymerase-associated protein LEO1 OS=Mus musculus OX=10090 GN=Leo1 PE=1 SV=2	1.31173	1.44749	1.30387	1.41475	1.05332	0.92071	1.36802	0.984785	1.38916	0.00454159	0.512409
Q3UGS4	Mapk-regulated corepressor-interacting protein 1 OS=Mus musculus OX=10090 GN=Mcrip1 PE=1 SV=1	1.20263	1.20925	1.27357	1.14671	0.801811	0.931361	1.2072	0.864162	1.39696	0.00396187	0.512409
Q91YU8	Suppressor of SWI4 1 homolog OS=Mus musculus OX=10090 GN=Ppan PE=1 SV=2	1.10829	1.12539	1.22306	1.47978	0.944668	0.795266	1.22575	0.866754	1.41418	0.0371131	0.586332
P14733	Lamin-B1 OS=Mus musculus OX=10090 GN=Lmnb1 PE=1 SV=3	1.31665	1.49843	1.35943	1.41713	1.06338	0.863905	1.39627	0.958467	1.45677	0.00782288	0.513058
P43274	Histone H1.4 OS=Mus musculus OX=10090 GN=Hist1h1e PE=1 SV=2	1.50041	1.74138	1.34933	1.60428	1.03119	1.08047	1.54215	1.05554	1.461	0.00992523	0.531512
Q9QX47	Protein SON OS=Mus musculus OX=10090 GN=Son PE=1 SV=2	1.06973	1.30094	1.43013	1.35131	0.89839	0.786982	1.28061	0.840843	1.523	0.014996	0.531512
Q9Z204	Heterogeneous nuclear ribonucleoproteins C1/C2 OS=Mus musculus OX=10090 GN=Hnrnpc PE=1 SV=1	1.28302	1.62618	1.36448	1.64076	1.11771	0.816568	1.47012	0.955345	1.53884	0.0323006	0.574558
P43276	Histone H1.5 OS=Mus musculus OX=10090 GN=Hist1h1b PE=1 SV=2	1.4192	1.78762	1.6936	1.97304	1.03823	1.18343	1.70634	1.10846	1.53939	0.0177984	0.534033
Q80XI3	Eukaryotic translation initiation factor 4 gamma 3 OS=Mus musculus OX=10090 GN=Eif4g3 PE=1 SV=2	1.11403	1.11755			0.707243		1.11579	0.707243	1.57766	0.0038222	0.512409
P20152	Vimentin OS=Mus musculus OX=10090 GN=Vim PE=1 SV=3	1.37162	1.66301	1.44276	1.6479	1.05734	0.760947	1.52603	0.896985	1.70129	0.012772	0.531512
Q9WV02	RNA-binding motif protein, X chromosome OS=Mus musculus OX=10090 GN=Rbmx PE=1 SV=1	1.53322	1.57524	1.26936	1.954	0.94165	0.897041	1.56446	0.919075	1.70221	0.0162562	0.531512
P47915	60S ribosomal protein L29 OS=Mus musculus OX=10090 GN=Rpl29 PE=1 SV=2	1.86054	1.86599	1.66077	2.19508	1.04427	1.11598	1.88616	1.07953	1.74721	0.00322543	0.512409
P62862	40S ribosomal protein S30 OS=Mus musculus OX=10090 GN=Fau PE=1 SV=1	2.49631	2.43182	1.53535	2.21649	0.943662	0.978698	2.13195	0.96102	2.21842	0.00918921	0.531512
Q9QY30	Bile salt export pump OS=Mus musculus OX=10090 GN=Abcb11 PE=1 SV=2	0.898277	0.844828			0.323944		0.871143	0.323944	2.68918	0.0341572	0.574729
Q8BMI4	Flap endonuclease GEN homolog 1 OS=Mus musculus OX=10090 GN=Gen1 PE=1 SV=2	2.46103	2.57602			0.861167		2.51787	0.861167	2.92379	0.0234549	0.574558
Q571H0	Nucleolar pre-ribosomal-associated protein 1 OS=Mus musculus OX=10090 GN=Urb1 PE=1 SV=2	1.36998	1.47179			0.452716		1.41997	0.452716	3.13655	0.0345395	0.57602
